# Supplementary material for: Sequence analysis of tyrosine recombinases allows annotation of mobile genetic elements in prokaryotic genomes
Source: Mol Syst Biol. 2021 May 20;17(5):e9880. doi: 10.15252/msb.20209880 (PMC8138268; doi:10.15252/msb.20209880)
Supplement: Supplementary file 2 — Dataset EV1 [file MSB-17-e9880-s005.xlsx]

## Sheet: Dataset EV1
Subgroup	Bacilli	Gammaproteobacteria	Actinobacteria	Alphaproteobacteria	Bacteroidia	Clostridia	Betaproteobacteria	Flavobacteriia	Deltaproteobacteria	Spirochaetia	Viruses	Cytophagia	Erysipelotrichia	Sphingobacteriia	Chlamydiia	Coriobacteriia	Halobacteria	Negativicutes	Tissierellia	Planctomycetia	Nitrospira	Acidithiobacillia	Acidimicrobiia	Synergistia	Oscillatoriophycideae	Chitinophagia	Epsilonproteobacteria	Chlorobia	Opitutae	Fusobacteriia	Deinococci	Acidobacteriia	Mollicutes	Deferribacteres	Solibacteres	Methanomicrobia	Dehalococcoidia	Saprospiria	Archaea	Thermodesulfobacteria	Verrucomicrobiae	Gemmatimonadetes	Sphaerobacteridae	Thermotogae	Methanobacteria	Thermococci	Ignavibacteria	Ktedonobacteria	unclassified
Arch1	0	0	0	0	0	0	0	0	0	0	0	0	0	0	0	0	55	0	0	0	0	0	0	0	0	0	0	0	0	0	0	0	0	0	0	0	0	0	5	0	0	0	0	0	0	0	0	0	0
Arch2	0	0	0	0	0	0	0	0	0	0	0	0	0	0	0	0	137	0	0	0	0	0	0	0	0	0	0	0	0	0	0	0	0	0	0	0	0	0	6	0	0	0	0	0	0	0	0	0	0
BPP-1	0	608	0	34	0	0	59	0	29	0	18	0	0	0	0	0	0	0	0	0	0	0	0	0	0	0	10	0	0	0	0	0	0	12	0	0	0	0	0	0	0	0	0	0	0	0	0	0	0
Brujita	0	0	1641	0	0	0	0	0	0	0	27	0	0	0	0	0	0	0	0	0	0	0	0	0	0	0	0	0	0	0	0	0	0	0	0	0	0	0	0	0	0	0	0	0	0	0	0	0	0
TnpR	1	559	5	0	0	0	355	0	0	0	0	0	0	0	0	0	0	0	0	0	0	0	0	0	0	0	0	0	0	0	0	0	0	0	0	0	0	0	0	0	0	0	0	0	0	0	0	0	0
Cand	0	1	0	0	0	0	0	0	0	0	0	0	0	0	0	0	0	0	0	0	0	0	0	0	0	0	0	0	0	0	0	0	0	0	0	0	0	0	0	0	0	0	0	0	0	0	0	0	0
Cyan	5	210	26	215	0	0	20	0	0	0	0	0	0	0	0	0	0	1	0	0	0	0	0	0	59	0	0	0	0	0	0	0	0	0	0	0	0	0	0	0	0	0	0	0	0	0	0	0	0
CTnDOT	0	7	0	0	3524	1	0	684	1	4	4	195	3	140	1	6	0	0	0	0	0	0	0	0	0	37	0	5	0	0	0	0	0	0	0	0	0	10	0	0	0	0	0	0	0	0	0	0	2
Des	0	0	0	0	0	0	0	0	16	0	0	0	0	0	0	0	0	0	0	0	0	0	0	0	0	0	0	0	0	0	0	0	0	0	0	0	0	0	0	0	0	0	0	0	0	0	0	0	0
Integron	23	1799	15	221	71	121	169	144	81	25	0	49	0	5	0	0	0	3	0	24	1	5	0	0	2	5	4	12	8	0	0	0	0	0	3	2	0	3	6	4	3	4	0	0	0	0	8	0	5
IntKX	0	178	0	0	0	0	0	0	0	0	0	0	0	0	0	0	0	0	0	0	0	0	0	0	0	0	0	0	0	0	0	0	0	0	0	0	0	0	0	0	0	0	0	0	0	0	0	0	0
Myc	0	0	385	0	0	0	0	0	0	0	0	0	0	0	0	0	0	0	0	0	1	0	0	0	0	0	0	0	0	0	0	0	0	0	0	0	0	0	0	0	0	0	0	0	0	0	0	0	0
P2	0	1445	0	147	0	0	389	0	56	0	69	0	0	0	12	0	0	0	0	17	37	30	0	0	2	0	0	0	0	0	0	3	0	0	0	0	0	0	1	0	0	0	0	0	0	0	0	0	0
RitA	9	33	34	289	16	64	108	6	8	0	0	4	1	0	0	0	0	6	0	3	2	11	13	0	0	0	0	0	4	0	0	6	0	0	10	0	0	0	0	0	0	0	0	0	0	0	0	0	0
RitB	17	34	73	288	19	131	111	7	9	0	0	4	1	1	0	0	0	3	4	3	2	9	14	0	0	0	0	0	12	0	0	0	0	0	6	0	0	0	0	0	0	0	0	0	0	0	0	0	0
RitC	14	29	61	287	48	178	103	8	22	3	0	4	3	0	0	2	0	9	0	3	2	9	12	0	0	0	0	0	10	0	0	0	0	0	11	0	0	0	0	0	0	0	0	0	0	0	0	0	1
SXT	0	3782	4	1354	0	0	801	3	92	0	26	4	0	6	3	0	0	0	0	2	4	6	0	15	0	2	31	2	0	0	0	0	0	2	0	0	0	0	0	0	0	0	0	0	0	0	0	0	0
Tn916	8187	58	3883	118	88	2516	14	16	68	2	293	4	138	2	3	94	0	119	75	2	5	0	25	7	0	0	8	0	0	30	54	9	9	2	1	2	4	0	0	2	0	0	16	0	0	0	0	15	2
TnpA	2797	5	221	135	0	26	2	0	0	0	0	0	0	0	0	0	0	1	1	0	0	0	0	0	8	0	0	0	0	0	0	0	0	0	0	0	0	0	0	0	0	0	0	0	0	0	0	0	0
Xer	7895	8952	5531	2112	672	1192	1283	387	370	588	0	142	83	73	194	104	0	46	47	58	44	25	22	50	0	27	14	43	28	32	0	24	31	20	4	26	25	12	4	16	19	16	4	20	20	19	9	0	4
Total:	18948	17700	11879	5200	4438	4229	3414	1255	752	622	437	406	229	227	213	206	192	188	127	112	98	95	86	72	71	71	67	62	62	62	54	42	40	36	35	30	29	25	22	22	22	20	20	20	20	19	17	15	14
[truncated: 43 more columns]

## Sheet: Description
Taxonomic distribution of the studied YRs
