# Supplementary material for: Sequence analysis of tyrosine recombinases allows annotation of mobile genetic elements in prokaryotic genomes
Source: Mol Syst Biol. 2021 May 20;17(5):e9880. doi: 10.15252/msb.20209880 (PMC8138268; doi:10.15252/msb.20209880)
Supplement: Supplementary file 3 — Dataset EV2 [file MSB-17-e9880-s004.xlsx]

## Sheet: Dataset EV2
GI	Number_of_genera	Subgroup	Putative function	Number_of_strains	Staphylococcus	Salmonella	Streptococcus	Mycobacterium	Escherichia	Shigella	Klebsiella	Acinetobacter	Pseudomonas	Enterococcus	Enterobacter	Peptoclostridium	Proteus	Listeria	Clostridium	Viruses	Peptoniphilus	Lactobacillus	Cronobacter	Serratia	Citrobacter	Aerococcus	Peptostreptococcus	Facklamia	Achromobacter	Dialister	Erysipelothrix	Eubacterium	Anaerococcus	Chlamydia	Haemophilus	unclassified	Finegoldia	Eremococcus	Gardnerella	Acholeplasma	Globicatella	Gemella	Fenollaria	Coprobacillus	Erysipelatoclostridium	Oligella	Allofustis	Fusobacterium	Ruminococcus
446369878	1	XerCD	XerD	Total:5698	5698	0	0	0	0	0	0	0	0	0	0	0	0	0	0	0	0	0	0	0	0	0	0	0	0	0	0	0	0	0	0	0	0	0	0	0	0	0	0	0	0	0	0	0	0
446573831	1	Clost	PsrA; Int1 of the CTn9343 63% identity	Total:5526	0	0	5526	0	0	0	0	0	0	0	0	0	0	0	0	0	0	0	0	0	0	0	0	0	0	0	0	0	0	0	0	0	0	0	0	0	0	0	0	0	0	0	0	0	0
489503511	1	XerCD	XerD	Total:4762	0	0	0	4762	0	0	0	0	0	0	0	0	0	0	0	0	0	0	0	0	0	0	0	0	0	0	0	0	0	0	0	0	0	0	0	0	0	0	0	0	0	0	0	0	0
446356447	1	XerCD	XerD	Total:4372	0	4372	0	0	0	0	0	0	0	0	0	0	0	0	0	0	0	0	0	0	0	0	0	0	0	0	0	0	0	0	0	0	0	0	0	0	0	0	0	0	0	0	0	0	0
489996402	1	L5	integrase of the prohage phiRv2	Total:4341	0	0	0	4341	0	0	0	0	0	0	0	0	0	0	0	0	0	0	0	0	0	0	0	0	0	0	0	0	0	0	0	0	0	0	0	0	0	0	0	0	0	0	0	0	0
446729325	5	XerCD	XerD	Total:4297	0	0	0	0	3590	682	3	0	0	0	0	0	0	0	0	0	0	0	0	0	0	0	0	0	1	0	0	0	0	0	0	1	0	0	0	0	0	0	0	0	0	0	0	0	0
447214305	35	Tn916	integrase of the Tn916	Total:3763	666	0	2757	1	0	0	1	0	0	248	0	14	0	8	8	0	7	7	0	0	0	4	3	3	0	2	2	2	2	2	2	0	1	1	1	1	1	1	1	1	1	1	1	1	1
446186896	4	Tn916	integrase of the Staphylococcus PVL phage	Total:3450	3443	0	1	0	0	0	0	0	0	0	0	0	0	0	0	5	0	0	0	0	0	0	0	0	0	0	0	0	0	0	0	0	0	0	0	0	0	0	0	0	0	0	0	0	0
446052836	4	XerCD	XerC	Total:2982	0	0	0	0	2344	623	2	0	0	0	0	0	0	0	0	0	0	0	0	0	0	0	0	0	1	0	0	0	0	0	0	0	0	0	0	0	0	0	0	0	0	0	0	0	0
446790876	2	TnpA	TnpA of the Tn554	Total:2678	2674	0	0	0	0	0	0	0	0	4	0	0	0	0	0	0	0	0	0	0	0	0	0	0	0	0	0	0	0	0	0	0	0	0	0	0	0	0	0	0	0	0	0	0	0
446938345	1	XerCD	XerC	Total:2259	2259	0	0	0	0	0	0	0	0	0	0	0	0	0	0	0	0	0	0	0	0	0	0	0	0	0	0	0	0	0	0	0	0	0	0	0	0	0	0	0	0	0	0	0	0
446938341	1	XerCD	XerC	Total:2157	2157	0	0	0	0	0	0	0	0	0	0	0	0	0	0	0	0	0	0	0	0	0	0	0	0	0	0	0	0	0	0	0	0	0	0	0	0	0	0	0	0	0	0	0	0
446213095	4	P2	unknown prophage integrase; Enterobacteria phage 186 56% identity	Total:2068	0	2004	0	0	46	0	12	0	0	0	0	0	0	0	0	0	0	0	6	0	0	0	0	0	0	0	0	0	0	0	0	0	0	0	0	0	0	0	0	0	0	0	0	0	0
446063268	1	XerCD	XerC	Total:2007	0	2007	0	0	0	0	0	0	0	0	0	0	0	0	0	0	0	0	0	0	0	0	0	0	0	0	0	0	0	0	0	0	0	0	0	0	0	0	0	0	0	0	0	0	0
445949902	1	P2	prophage integrase (ACLAME: mge:2473 - prophinder:45433), phage Fels-2 98% identity	Total:1981	0	1981	0	0	0	0	0	0	0	0	0	0	0	0	0	0	0	0	0	0	0	0	0	0	0	0	0	0	0	0	0	0	0	0	0	0	0	0	0	0	0	0	0	0	0
446371767	1	IntKX	integrase of the ICESb2	Total:1979	0	1979	0	0	0	0	0	0	0	0	0	0	0	0	0	0	0	0	0	0	0	0	0	0	0	0	0	0	0	0	0	0	0	0	0	0	0	0	0	0	0	0	0	0	0
447185057	1	BPP-1	prophage integrase (ACLAME:mge:2445 - prophinder:45574); phage Gifsy-2 99%	Total:1978	0	1978	0	0	0	0	0	0	0	0	0	0	0	0	0	0	0	0	0	0	0	0	0	0	0	0	0	0	0	0	0	0	0	0	0	0	0	0	0	0	0	0	0	0	0
446011748	1	P2	Rci-like recombinase	Total:1888	0	1888	0	0	0	0	0	0	0	0	0	0	0	0	0	0	0	0	0	0	0	0	0	0	0	0	0	0	0	0	0	0	0	0	0	0	0	0	0	0	0	0	0	0	0
446695326	1	SXT	unknown prophage integrase; phage P4 96% identity	Total:1874	0	1874	0	0	0	0	0	0	0	0	0	0	0	0	0	0	0	0	0	0	0	0	0	0	0	0	0	0	0	0	0	0	0	0	0	0	0	0	0	0	0	0	0	0	0
446877280	1	SXT	SPI-7 integrase	Total:1861	0	1861	0	0	0	0	0	0	0	0	0	0	0	0	0	0	0	0	0	0	0	0	0	0	0	0	0	0	0	0	0	0	0	0	0	0	0	0	0	0	0	0	0	0	0
447068470	1	Tn916	prophage integrase (ACLAME: mge:2332 - prophinder:45292); phage phiRTA 99% identity	Total:1664	1664	0	0	0	0	0	0	0	0	0	0	0	0	0	0	0	0	0	0	0	0	0	0	0	0	0	0	0	0	0	0	0	0	0	0	0	0	0	0	0	0	0	0	0	0
446779944	1	Tn916	prophage integrase (ACLAME: mge:2334 - prophinder:45294); phage phi 13 99% identity	Total:1542	1542	0	0	0	0	0	0	0	0	0	0	0	0	0	0	0	0	0	0	0	0	0	0	0	0	0	0	0	0	0	0	0	0	0	0	0	0	0	0	0	0	0	0	0	0
446055019	1	XerCD	XerC	Total:1541	0	1541	0	0	0	0	0	0	0	0	0	0	0	0	0	0	0	0	0	0	0	0	0	0	0	0	0	0	0	0	0	0	0	0	0	0	0	0	0	0	0	0	0	0	0
489183189	2	XerCD	XerD	Total:1378	0	0	0	0	0	0	0	0	1377	0	1	0	0	0	0	0	0	0	0	0	0	0	0	0	0	0	0	0	0	0	0	0	0	0	0	0	0	0	0	0	0	0	0	0	0
446779943	1	Tn916	prophage integrase (ACLAME:mge:2685 - prophinder:45206); phage phi 13 99% identity	Total:1373	1373	0	0	0	0	0	0	0	0	0	0	0	0	0	0	0	0	0	0	0	0	0	0	0	0	0	0	0	0	0	0	0	0	0	0	0	0	0	0	0	0	0	0	0	0
446627318	1	Tn916	prophage Sa05	Total:1371	0	0	1371	0	0	0	0	0	0	0	0	0	0	0	0	0	0	0	0	0	0	0	0	0	0	0	0	0	0	0	0	0	0	0	0	0	0	0	0	0	0	0	0	0	0
446188303	1	Tn916	prophage integrase (ACLAME:mge:2651 - prophinder:47585)	Total:1339	1339	0	0	0	0	0	0	0	0	0	0	0	0	0	0	0	0	0	0	0	0	0	0	0	0	0	0	0	0	0	0	0	0	0	0	0	0	0	0	0	0	0	0	0	0
446938353	1	XerCD	XerC	Total:1311	1311	0	0	0	0	0	0	0	0	0	0	0	0	0	0	0	0	0	0	0	0	0	0	0	0	0	0	0	0	0	0	0	0	0	0	0	0	0	0	0	0	0	0	0	0
445981777	1	SXT	unknown prophage integrase; phage P4 49% identity	Total:1257	0	1257	0	0	0	0	0	0	0	0	0	0	0	0	0	0	0	0	0	0	0	0	0	0	0	0	0	0	0	0	0	0	0	0	0	0	0	0	0	0	0	0	0	0	0
446573835	1	Clost	unknown; Int1 of the CTn9343 63% identity	Total:1250	0	0	1250	0	0	0	0	0	0	0	0	0	0	0	0	0	0	0	0	0	0	0	0	0	0	0	0	0	0	0	0	0	0	0	0	0	0	0	0	0	0	0	0	0	0
446779942	1	Tn916	unknown prophage integrase; phage phi 13 99% identity	Total:1238	1238	0	0	0	0	0	0	0	0	0	0	0	0	0	0	0	0	0	0	0	0	0	0	0	0	0	0	0	0	0	0	0	0	0	0	0	0	0	0	0	0	0	0	0	0
490246559	4	XerCD	XerD	Total:1169	0	0	0	0	2	0	1164	0	0	0	2	0	0	0	0	0	0	0	0	1	0	0	0	0	0	0	0	0	0	0	0	0	0	0	0	0	0	0	0	0	0	0	0	0	0
488972478	4	XerCD	XerC	Total:1055	0	0	0	0	2	0	1050	0	0	0	2	0	0	0	0	0	0	0	0	1	0	0	0	0	0	0	0	0	0	0	0	0	0	0	0	0	0	0	0	0	0	0	0	0	0
446367620	1	XerCD	XerC	Total:924	0	0	0	0	0	0	0	924	0	0	0	0	0	0	0	0	0	0	0	0	0	0	0	0	0	0	0	0	0	0	0	0	0	0	0	0	0	0	0	0	0	0	0	0	0
447141652	5	SXT	unknown prophage integrase; phage phiEt88 50% identity	Total:826	0	0	0	0	244	569	1	0	0	0	3	0	9	0	0	0	0	0	0	0	0	0	0	0	0	0	0	0	0	0	0	0	0	0	0	0	0	0	0	0	0	0	0	0	0
446627330	1	Tn916	unknown prophage integrase; Lactococcus phage bIL310 40% identity	Total:825	0	0	825	0	0	0	0	0	0	0	0	0	0	0	0	0	0	0	0	0	0	0	0	0	0	0	0	0	0	0	0	0	0	0	0	0	0	0	0	0	0	0	0	0	0
490254411	10	Burk	tnpR of Tn4401	Total:740	0	1	0	0	35	0	491	1	3	0	187	0	1	0	0	0	0	0	0	4	6	0	0	0	0	0	0	0	0	0	0	0	0	0	0	0	0	0	0	0	0	0	0	0	0
485656096	2	P2	unknown prophage; phage HP2 59% identity	Total:706	0	1	0	0	705	0	0	0	0	0	0	0	0	0	0	0	0	0	0	0	0	0	0	0	0	0	0	0	0	0	0	0	0	0	0	0	0	0	0	0	0	0	0	0	0
446188992	2	Tn916	integrase of the Streptococcus phage phiARI0460-1	Total:681	0	0	679	0	0	0	0	0	0	0	0	0	0	0	0	2	0	0	0	0	0	0	0	0	0	0	0	0	0	0	0	0	0	0	0	0	0	0	0	0	0	0	0	0	0
446858320	1	Lambda	unknown prophage integrase; Enterobacteria phage HK022 89% identity	Total:674	0	0	0	0	674	0	0	0	0	0	0	0	0	0	0	0	0	0	0	0	0	0	0	0	0	0	0	0	0	0	0	0	0	0	0	0	0	0	0	0	0	0	0	0	0
557375316	1	Tn916	ICESpPN1 (Lotte's paper)	Total:637	0	0	637	0	0	0	0	0	0	0	0	0	0	0	0	0	0	0	0	0	0	0	0	0	0	0	0	0	0	0	0	0	0	0	0	0	0	0	0	0	0	0	0	0	0
446938350	1	XerCD	XerC	Total:628	628	0	0	0	0	0	0	0	0	0	0	0	0	0	0	0	0	0	0	0	0	0	0	0	0	0	0	0	0	0	0	0	0	0	0	0	0	0	0	0	0	0	0	0	0
502372697	1	Tn916	unknown integrase;	Total:616	0	0	616	0	0	0	0	0	0	0	0	0	0	0	0	0	0	0	0	0	0	0	0	0	0	0	0	0	0	0	0	0	0	0	0	0	0	0	0	0	0	0	0	0	0
447185051	1	BPP-1	prophage integrase (mge:2436 - prophinder:47561); phage Gifsy-2 99%	Total:616	0	616	0	0	0	0	0	0	0	0	0	0	0	0	0	0	0	0	0	0	0	0	0	0	0	0	0	0	0	0	0	0	0	0	0	0	0	0	0	0	0	0	0	0	0
487401206	1	Tn916	unknown prophage integrase; phage phiNIH1.1 44% identity	Total:610	610	0	0	0	0	0	0	0	0	0	0	0	0	0	0	0	0	0	0	0	0	0	0	0	0	0	0	0	0	0	0	0	0	0	0	0	0	0	0	0	0	0	0	0	0
447111845	1	Lambda	unknown prophage integrase; phage HK022 41% identity	Total:598	0	0	0	0	0	598	0	0	0	0	0	0	0	0	0	0	0	0	0	0	0	0	0	0	0	0	0	0	0	0	0	0	0	0	0	0	0	0	0	0	0	0	0	0	0
446531385	1	XerCD	XerD	Total:592	0	0	0	0	0	0	0	592	0	0	0	0	0	0	0	0	0	0	0	0	0	0	0	0	0	0	0	0	0	0	0	0	0	0	0	0	0	0	0	0	0	0	0	0	0
447185050	2	BPP-1	Integrase of the Gifsy-2 phage	Total:585	0	584	0	0	0	0	0	0	0	0	0	0	0	0	0	1	0	0	0	0	0	0	0	0	0	0	0	0	0	0	0	0	0	0	0	0	0	0	0	0	0	0	0	0	0
447062702	5	P2	rci like recombinase of the ColIb-P9 plasmid	Total:573	0	124	0	0	119	327	2	0	0	0	0	0	0	0	0	0	0	0	0	0	0	0	0	0	0	0	0	0	0	0	0	0	0	0	0	0	0	0	0	0	0	0	0	0	0
446628867	1	TnpA	putative TnpA of the unannotated transposon	Total:556	556	0	0	0	0	0	0	0	0	0	0	0	0	0	0	0	0	0	0	0	0	0	0	0	0	0	0	0	0	0	0	0	0	0	0	0	0	0	0	0	0	0	0	0	0
					27158	24068	13662	9104	7761	2799	2726	1517	1380	252	195	14	10	8	8	8	7	7	6	6	6	4	3	3	2	2	2	2	2	2	2	1	1	1	1	1	1	1	1	1	1	1	1	1	1
[truncated: 6 more columns]

## Sheet: Description
Top 50 the most abundant Yrs
