# Supplementary material for: Sequence analysis of tyrosine recombinases allows annotation of mobile genetic elements in prokaryotic genomes
Source: Mol Syst Biol. 2021 May 20;17(5):e9880. doi: 10.15252/msb.20209880 (PMC8138268; doi:10.15252/msb.20209880)
Supplement: Supplementary file 5 — Dataset EV4 [file MSB-17-e9880-s003.xlsx]

## Sheet: Dataset EV4
Species	Taxonomy	Name	Genbank AN	Start	End	Size	Integrase Uniprot	Superfamily (family)	MPF	Mob	CP	Xis	Xis Pfam	References	Insertion site (TIR)	Sequence(left)	Sequence(right)	Original integration site	Genome	Position
Desulfobulbus propionicus DSM 2032	Deltaproteobacteria	ICE1_Des_pro	CP002364	98557	226409	127813	E8RHF9_DESPD	P2	F	-	T4CP	-	-	-	Arg-tRNA (+)	ATTCCTAATCCTGGTGCCGCAGGTTCGAATCCTGCCTGGAGCACCATTAAATAAAGGCCAAAAGCTCAAGAAGACTGAGCTTTTGGCCTTTTCTTTTTCATTGATTTTTAGC	ATTCCTAATCCTGGTGCCGCAGGTTCGAATCCTGCCTGGAGCACCAATAAACAAAGGCCAAAAGCTCAAGAATACAGAGCTTTTGGCCTTTTCTTTTTCGTTGATTTTTACC	-	-	-
Legionella pneumophila	Gammaproteobacteria	pLP45	AE017354	1355533	1401059	45429	Q5ZW58_LEGPH	P2	T	Q	T4CP	AAU27320	HTH_17	Chien et al., 2004	Arg-tRNA (+)	TAGCGCAGCCCCCTCCTAAGGGGCAGGTCGCAGGTTCGAATCCTGCCCGGGACGCCAATGAAATCA	TATTAAATCCCCCTCCTAAGGGGCAGGTCGCAGGTTCGAATCCTGCCCGGGACGCCATTTATTAAA	+	QFKJ01000001	486182..486247
Legionella pneumophila	Gammaproteobacteria	ICE-βox	AE017354	2296826	2361074	64163	Q5ZTV4_LEGPH	P2	F	F	T4CP	-	-	Chien et al., 2004; Bressinga et al., 2003; Flynn, Swanson 2014.	Arg-tRNA (+)	AAATGGCGCGCTCGGAGGGACTCGAACCCCCGACACCTTGGTTCGAAGCCTGATACTCAAATGGTGCGCTCGGAGGGACTCGAACCCCCGACACCTTGGTTCGAAGCCAAGTACTC	AAATGGTGCGCTCGGAGGGACTCGAACCCCCGACACCTTGGTTCGAAGCCAAGTACTC	+	UGOT01000002	2287889..2287946
Legionella pneumophila	Gammaproteobacteria	Lg efflux island	AE017354	1067106	1167343	100126	Q5ZWL5_LEGPH	SXT	G	-	T4CP	WP_010946803	HTH_17	Chien et al., 2004	Thr-tRNA (+)	TAAGTTTTACTAACCCATTGATTTTACTATGCCGCTGAGAGGAGTCGAACCTCCGACCTCTTGATTACGAAACTTT	TAAGTTTTACTAACCCATTGATTTTACTATGCCGCTGAGAGGAGTCGAACCTCCGACCTCTTGATTACGAAACTTTTTTCTATTTGTAACTCATTGATTTTACTATGCCGCTGAGAGGAGTCGAACCTCCGACCTCTTGATTACGAATCAAT	-	-	-
Burkholderiales bacterium GJ-E10	Betaproteobacteria	ICE1_Burk_GJ-E10	AP014683	1284475	1340601	56031	A0A0A1H513_9BURK	P2	T	P	T4CP	BAP88316	HTH_17	-	Val-tRNA (+)	TTGGTAGGCGCGATTGGACTCGAACCAACGACCCCCACCATGTCAAGGTTGGTAGGCGCGATTGGACTCGAACCAACGACCCCCACCATGTCAAGG	TTGGTAGGCGCGATTGGACTCGAACCAACGACCCCCACCATGTCAAGGTTGGTAGGCGCGATTGGACTCGAACCAACGACCCCCACCATGTCAAGG	-	-	-
Leptospirillum ferrooxidans	Nitrospirae	ICE1_Lep_fer	AP012342	516624	612174	95451	I0ILT6_LEPFC	P2	I	F	T4CP	BAM06254	HTH_17	-	Lys-tRNA (+)	GTGTTGGTGGGCCGAGGGAGGATCGAACTCCCAACCCGCTGATTAAGAGTCAGGTATTGGTGGGCCGAGGGAGGATCGAACTCCCAACCCGCTGATTAAGAGTCAG	GTGTTGGTGGGCCGAGGGAGGATCGAACTCCCAACCCGCTGATTAAGAGTCAGGTATTGGTGGGCCGAGGGAGGATCGAACTCCCAACCCGCTGATTAAGAGTCAG	-	-	-
Acidithiobacillus ferrooxidans	Gammaproteobacteria	ICEAfe1	CP001219	909177	1200495	291219	B7J7H0_ACIF2	P2	F	F	-	WP_158303815	HTH_31	Bustamante et al., 2012	Ala-tRNA (+)	TTGATTTGGTGGAGCCAGGCGGGATCGAACCGCCGACCTCTTGAATGCCATTCA	TTTGTTTGGTGGAGCCAGGCGGGATCGAACCGCCGACCTCTTGAATGCCATTCA	+	CP001132	1083366..1083419
Hippea maritima	Deltaproteobacteria	ICE1_Hip_mar	CP002606	636934	692400	55391	F2LV81_HIPMA	P2	F	F	-	AEA33659	HTH_31	-	Leu-tRNA (+)	TTTAAGTGGTGCCGAGGGTGGGAATCGAACCCACACGGAGCATAGCTCCAAGGGATTTTAAG	TTTAAGTGGTGCCGAGGGTGGGAATCGAACCCACACGGGACATAGTCCCAAGGGATTTTAAG	-	-	-
Congregibacter litoralis	Gammaproteobacteria	ICE1_Con_lit	AAOA02000001	1022224	1133377	111056	A4A7P6_9GAMM	SXT	G	-	T4CP	-	-	-	Ala-tRNA (+)	TATTGGTGGAGCCAGGCGGGATCGAACCGCCGACCTCAACACTGCCAGTCTTATTGGTGGAGCCAGGCGGGATCGAACCGCCGACCTCAACACTGCCAGTGT	TATTGGTGGAGCCAGGCGGGATCGAACCGCCGACCTCAACACTGCCAGTCTTATTGGTGGAGCCAGGCGGGATCGAACCGCCGACCTCAACACTGCCAGTGT	-	-	-
Congregibacter litoralis	Gammaproteobacteria	Tn4371_Con_lit	AAOA02000003	16212	66871	50659	A4AAH4_9GAMM	P2	T	P	T4CP	WP_008294902	HTH_31	-	TTTTTTAT (-)	-	-	-	-	-
Congregibacter litoralis	Gammaproteobacteria	ICE2_Con_lit	AAOA02000001	130123	213000	82877	A4ADE4_9GAMM	SXT	G	-	T4CP	-	-	-	GMP synthase (+)	GAGTGGGAATGA	GAGTGGGAATGA	-	-	-
Candidatus Caedibacter acanthamoebae	Alphaproteobacteria	ICE1_Cae_ac	CP008936	396739	494103	97265	A0A077C1I7_9RICK	P2	F	Q	-	-	-	-	Arg-tRNA (+)	TTGATTTCATTGGCGCGCCCGAGAAGATTCGAACTCCTAACCTTCTGATCCGTAGTCAGATTGATTTCACTGGCGCGCCCGAGAAGATTCGAACTCCTAACCTTCTGATCCGTAGTCAGA	TTGATTTCATTGGCGCGCCCGAGAAGATTCGAACTCCTAACCTTCTGATCCGTAGTCAGATTGATTTCACTGGCGCGCCCGAGAAGATTCGAACTCCTAACCTTCTGATCCGTAGTCAGA	-	-	-
Pelagibacterium halotolerans	Alphaproteobacteria	ICE1_Pel_hal	CP003075	2763039	2845961	82833	G4RCY6_PELHB	P2	T	P	T4CP	-	-	-	Met-tRNA (+)	TGGTTGCGGGGGCAGGATTTGAACCTGCGACCTTCAGGTTATGAG	TGGTTGCGGGGGCAGGATTTGAACCTGCGACCTTCAGGTTATGAGTGGTTGCGGGGGCAGGATTTGAACCTGCGACCTTCAGGTTATGAG	-	-	-
Pelagibacterium halotolerans	Alphaproteobacteria	ICE2_Pel_hal	CP003075	3552391	3608680	56289	G4RAY3_PELHB	P2	T	P	T4CP	-	-	-	not clear (-)	-	-	-	-	-
Parvularcula bermudensis	Alphaproteobacteria	ICE1_Par_ber	CP002156	1059581	1106110	46476	E0TGY6_PARBH	P2	T	P	T4CP	-	-	-	Arg-tRNA (+)	CGCTCTATCCAGCTGAGCTACGGGTGC	CGCTCTATCCAGCTGAGCTACGGGTGC	-	-	-
Sphingopyxis alaskensis	Alphaproteobacteria	ICE1_Sph_al	CP000356	2674643	2809658	134927	Q1GQ30_SPHAL	P2	T	P	T4CP	WP_011542807	MerR	-	Gly-tRNA (+)	CTGGAGCGGGCGAAGGGATTCGAACCCTCGACCCCAACCTTGGCAAAGTTGTG	CTGGAGCGGGCGAAGGGATTCGAACCCTCGACCCCAACCTTGGCAAGGTTGTG	+	LNSJ01000022	14749..14801
Sphingopyxis alaskensis	Alphaproteobacteria	ICE2_Sph_al	CP000356	2535313	2674685	139275	Q1GQG3_SPHAL	P2	T	F	T4CP	-	-	-	Gly-tRNA (+)	ACTTTGCCAAGGTTGGGGTCGAGGGTTCGAATCCCTTCGCCCGCTCCAGTTT	ACTTTGCCAAGGTTGGGGTCGAGGGTTCGAATCCCTTCGCCCGCTCCAGTTTAAGTTGCCAAGGTTGGGGTCGAGGGTTCGAATCCCTTCGCCCGCTCCAGTTT	-	-	-
Polymorphum gilvum	Alphaproteobacteria	ICE1_Pol_gyl	CP002568	262702	320473	57680	F2J1B2_POLGS	P2	T	P	T4CP	WP_013651079	HTH_31	-	Gly-tRNA (+)	AAACTGGAGCGGGCGAAGGGATTCGAACCCTCGACCCCAACCTTGGCAAAGTCTGGAGCGGGCGAAGGGATTCGAACCCTCGACCCCAACCTTGGCAA	AAACTGGAGCGGGCGAAGGGATTCGAACCCTCGACCCCAACCTTGGCAAAGTCTGGAGCGGGCGAAGGGATTCGAACCCTCGACCCCAACCTTGGCAA	-	-	-
Azorhizobium caulinodans	Alphaproteobacteria	ICE1_Az_cau	AP009384	4346088	4433925	87742	A8IKA7_AZOC5	P2	T	P	T4CP	BAF89879	HTH_31	Lee, 2008	Gly-tRNA	AAACTGGAGCGGGCGAAGGGATTCGAACCCTCGACCCCAACCTTGGCAAGGT	AAAATGGAGCGGGCGAAGGGATTCGAACCCTCGACCCCAACCTTGGCAAGGT	-	-	-
Methylophaga frappieri	Gammaproteobacteria,	Tn4371_Met_fr	CP003380	956355	1001701	45346	I1YGP3_METFJ	P2	T	P	T4CP	AFJ02088	HTH_31	-	TTCTTCAT (-)	-	-	-	-	-
Methylophaga frappieri	Gammaproteobacteria,	SXT/R391_Met_fr	CP003380	497112	606053	108941	I1YFP0_METFJ	SXT	F	H	T4CP	-	-	-	prfC (+)	GGGTGCGAGATGATAGCGGGTGCGAGATGATCGC	GGGTGCGAGATGATAGCGGGTGCGAGATGATCGC	+	APHR01000020	43672..43691
Methylophaga frappieri	Gammaproteobacteria,	ICE1_Met_fr	CP003380	1523471	1594217	70746	I1YIB9_METFJ	SXT	G	-	T4CP	AFJ02663	Phage_AlpA	-	GMP syntase (+)	ATCGAGTGGGAATGAT	ATCGAGTGGGAATAAT	-	-	-
Nitrosococcus oceani	Gammaproteobacteria,	ICE1_Nit_oc	CP000127	663119	741920	78801	Q3JDG2_NITOC	SXT	G	-	T4CP	ABA57135	Phage_AlpA	-	GMP syntase (+)	GAGTGGGAAT	GAGTGGGAGT	-	-	-
Methylocystis sp. SC2	Alphaproteobacteria	ICE1_Meth_sp	HE956757	113188	137627	24439	J7Q6W1_METSZ	SXT	T	P	T4CP	WP_148276989	HTH_17	-	GMP synthase (+)	AATCGAGTGGGAATGA	AATCGAGTGGGAGTGA	-	-	-
Methylocystis sp. SC2	Alphaproteobacteria	ICE2_Meth_sp	HE956757	1876386	1958136	81750	J7Q8U9_METSZ	SXT	T	P,Q	T4CP	WP_041926904	HTH_17	-	tRNA-Phe (+)	CCCTCCTCCGCTACCATCTTACCCCGCTCCTCCGCTACCATCTTACCC	CGCTCCTCCGCTACCATCTTACCC	-	-	-
Parvibaculum lavamentivorans	Alphaproteobacteria	ICE1_Par_lav	CP000774	1302558	1363829	61271	A7HSB0_PARL1	SXT	T	P	T4CP	ABS62794	HTH_17	-	GMP synthase (+)	ATCGAGTGGGAAT	ATCGAGTGGGCAT	-	-	-
Parvibaculum lavamentivorans	Alphaproteobacteria	ICEclc_Par_lav	CP000774	3648888	3711900	63012	A7HYT2_PARL1	SXT	G	H	T4CP	ABS65065	DUF2384	-	not clear (-)	-	-	-	-	-
Thiomonas intermedia	Betaproteobacteria	ICE1_Thi_int	CP002021	2073897	2202852	128918	D5X362_THIK1	SXT	T	P	T4CP	-	-	-	Ser-tRNA (+)	ATCCCCCTCTCTCCGCCAGATCCCCCTCTCTCCGCCAG	ATCCCCCTCTCTCCGCCAGATCCCCCTCTCTCCGCCAG	+	MEGQ01000045	17371..17389
Desulfurispirillum indicum	Chrysiogenetes	ICE1_Des_ind	CP002432	1559700	1628600	68805	E6W6Y4_DESIS	SXT	F	-	-	ADU66222	Phage_AlpA	-	Ser-tRNA (+)	TACCTCTTCCGCCATACCTCTTCCGCCA	TTTTTAGGGGTATTTTTTAGGGGTAT	-	-	-
Syntrophus aciditrophicus	Deltaproteobacteria	ICE1_Syn_acid	CP000252	1704253	1802007	97754	Q2LU47_SYNAS	SXT	F	-	T4CP	-	-	-	tmRNA (+)	TTCGACTCCCGCCGCC	TTAGACTCCCGCCGCC	+	MVQR01000136	5105..5120
Alcanivorax pacificus W11-5	Gammaproteobacteria	ICE1_Alc_pac	CP004387	3199539	3269958	70419	A0A0B4XSN2_9GAMM	SXT	G	H	T4CP	WP_008733838	HTH_31	-	Anthranilate synthase component 1 (+)	TGCTGATGATCGA	TGTTGATGATCGA	+	QGMP01000001	583338..583350
Halomonas elongata	Gammaproteobacteria	PAPI-1_Hal_el	FN869568	3548936	3633847	84911	E1VAN0_HALED	KX	G	H	T4CP	-	-	-	Thr-tRNA(+)	GAGCAACTGACTTGTAATCAGTAGGTCCCGGGTTCGACTCCTGGTGTCGGCACCATCTACG	GAGCAACTGACTTGTAATCAGTAGGTCCCGGGTTCGACTCCTGGTGTCGGCACCATCTCCG	+	QJUB01000028	22119..22179
gamma proteobacterium HdN1	Gammaproteobacteria	PAPI-1_HdN1	FP929140	2252349	2276872	24523	E1VKR6_9GAMM	KX	G	H	T4CP	-	-	-	-	-	-	-	-	-
Acidobacterium capsulatum	Acidobacteria	ICE1_Ac_cap	CP001472	3659036	3744450	85367	C1F574_ACIC5	Tn916	T	F	T4CP	-	-	-	Met-tRNA (+)	AGGGCGCAATTGGGGCGCATCTGCTC	AGGGCGCAATTGGGGCGCATCTGCCC	-	-	-
Catenulispora acidiphila	Actinobacteria	ICE1_Cat_ac	CP001700	10329358	10424586	95402	C7Q3X3_CATAD	Tn916	-	F	T4CP	WP_015797458	HTH_17	-	Pro-tRNA (+)	CGTAGTCGGGGTGACAGGATTTGAACCTGCGGCCTCTACGTCCCGAACG	CGTAGTCGGGGTGACAGGATTTGAACCTGCGGCCTCTACGTCCCGAACG	+	MNJN01000078.1	12657..12705
Nocardioides sp. (strain BAA-499 / JS614)	Actinobacteria	ICE1_Noc_sp	CP000509	1693553	1716077	22524	A1SH44_NOCSJ	Tn916	T	F	T4CP	-	-	-	Met-tRNA	CCTTTGTAGCGGGGGCAGGATTTGAACCTGCGACCTCTGGGTTATGAG	CATTTGTAGCGGGGGCAGGATTTGAACCTGCGACCTCTGGGTTATGAGCCTTTGTAGCGGGGGCAGGATTTGAACCTGCGACCTCTGGGTTATGAG	-	-	-
Paenibacillus larvae	Firmicutes	ICE1_Pae_la	CP003355	828518	864422	35863	V9W4W3_9BACL	Tn916	FA,T	T	TcpA	WP_042119457	HTH_17	-	23S rRNA (uracil-C(5))-methyltransferase (+)	ACATGCACCGTATGCGGGAAC	ACATGCACCGTATGCGGGAACACATGTACCGTATGCGGGAAC	+	NZ_CP019687	2613411..2613432
Acetobacterium woodii	Firmicutes	ICE1_Ace_wood	CP002987	1272437	1343517	70973	H6LD54_ACEWD	Tn916	T	P	T4CP	WP_169314671	HTH_31	-	Thr-tRNA (+)	TTACTGGAGCTAGCGGGGGGAATCGAACCCCCGACCTACTGATTACGAATCAGTTTACTGGAGCTAGCGGGGGGAATCGAACCCCCGACCTACTGATTACGAATCAGT	TTACTGGAGCTAGCGGGGGGAATCGAACCCCCGACCTACTGATTACGAATCAGTTTACTGGAGCTAGCGGGGGGAATCGAACCCCCGACCTACTGATTACGAATCAGT	-	-	-
Nocardia farcinica	Actinobacteria	ICE1_Nac_far	AP006618	725473	735275	9802	Q5Z1Y5_NOCFA	Tn916	-	-	-	BAD55555	Phage_AlpA	-	tRNA-Arg (+)	GTGCCCTCGGCAGGATTCGAACCTGCGACACCCGCTTTAGGAGAGCG	GTGCCCTCGGCAGGATTCGAACCTGCGACACCCGCTTTAGGAGAGCG	+	UGVK01000001	4607640..4607594
Mucinivorans hirudinis	Bacteroieds	ICE1_Muc_hir	HG934468	507096	572089	64993	A0A060R6R0_9BACT	CTnDOT	P	B	T4CP	CDN30710	HTH_31	-	-	-	-	-	-	-
Mucinivorans hirudinis	Bacteroieds	ICE2_Muc_hir	HG934468	345658	377460	31802	A0A060R641_9BACT	CTnDOT	P	B	T4CP	-	-	-	Ser-tRNA (-)	-	-	-	-	-
Leadbetterella byssophila	Bacteroieds	ICE1_Lae_bys	CP002305	162316	190669	28353	E4RTC2_LEAB4	CTnDOT	P	B	T4CP	ADQ15950	HTH_17	-	-	-	-	-	-	-
Streptobacillus moniliformis	Fusobacteria	ICE1_Str_mon	CP001779	1281427	1317217	35790	D1AV97_STRM9	Tn916	T	Q	T4CP	WP_012859202	HTH_31	-	tRNA-Phe (+)	AAAAATCATGGTGCCCAGA	AAAAATCATGGTGCCCAAA	+	LXKI01000018	19003..19021
Stackebrandtia nassauensis	Actinobacteria	ICE1_Sta_nas	CP001778	330058	356224	26166	D3Q399_STANL	Tn916	-	-	-	ADD40068	HTH_17	-	tRNA-Thr (+)	GAGCTGGAGAAGGGACTCGAACCCTCAACCACCTGTTTACAAGA	GAGCTGGAGAAGGGACTCGAACCCTCAACCACCTGTTTACAAGA	-	-	-
Stackebrandtia nassauensis	Actinobacteria	ICE2_Sta_nas	CP001778	5705056	5774506	69450	D3PUX8_STANL	Tn916	-	F	T4CP	ADD45005	MerR	-	tRNA-Pro (+)	-	-	-	-	-
Thermobispora bispora	Actinobacteria	ICE1_The_bis	CP001874	95060	107991	12931	D6Y279_THEBD	Tn916	-	-	-	ADG86815	HTH_17	-	tRNA-Ser (+)	ATCATGCCGCGACCAGCGGCCGATGATTGCCCATGCTGGCCTACGGCTGCACACGCCCTAAACGATCAACGGCGCCTGACCGGGGCGAAACCGCAGGTCAGACGCCGTTTCGTCGGGCTGAGCGGAGAGCGTGGGATTCGAACCCACGAGGCCGGTCACCCGGCCTAGCGGTTTTCAAGA	AATATCCCGCGACCAGCGGCCGAGGGGTGCCCACGGTGGCGCATGGCTGCATGCCCCGGAAACGATCAACGGCGCCTGACCGGTGCGAAACCGCTGGTCAGACGCCGTTTCGTTGAGCAGAGCGGAGAGCGTGGGATTCGAACCCACGAGGCCGGTCACCCGGCCTAGCGGTTTTCAAGA	-	-	-
Frankia sp. CcI3	Actinobacteria	ICE1_Fr_sp	CP000249	5094597	5104140	9543	Q2J522 FRASC	Tn916	-	-	-	-	-	-	tRNA-Pro (+)	GGTCGGGGTGGCGGGATTCGAACCCACGACCTCTTCGTCCCGAACTA	GGTCGGGGTGGCGGGATTCGAACCCACGACCTCTTCGTCCCGAACGA	+	SOPN01000009	51947..51993
Frankia sp. CcI3	Actinobacteria	ICE2_Fr_sp	CP000249	1356036	1359258	3222	Q2JDW9_FRASC	Tn916	-	-	-	ABD10578	HTH_17	-	tRNA-Arg (+)	GCGCCTGGCAGGGA	GCGCCCGGCAGGGA	-	-	-
Frankia sp. CcI3	Actinobacteria	ICE3_Fr_sp	CP000249	1426425	1436664	10239	Q2JDR1_FRASC	Tn916	-	-	-	ABD10580	HTH_17	-	tRNA-Gly (+)	AGAGTGGAGCGGGTGACCGGGATCGAACCGGCATGGCCAGCTTGGAAGGTTG	AGAGTGGAGCGGGTGACCGGGATCGAACCGGCATGGCCAGCTTGGAAGGCTG	+	SOPN01000003	129099..129150
Nakamurella multipartita	Actinobacteria	ICE1_Nak_mul	CP001737	691228	710442	19214	C8X883_NAKMY	Tn916	-	-	-	WP_015745974	Phage_AlpA	-	tRNA-Ser (+)	GGGGCGGAGGATGGGGGATTCGAACCCCCGAGGGCGTTAA	GGGGCGGAGGATGGGGGATTCGAACCCCCGAGGGCGGTTA	-	-	-
Microlunatus phosphovorus	Actinobacteria	ICE1_Mic_pho	AP012204	5227392	5246189	18797	F5XG23_MICPN	Tn916	-	-	-	BAK37952	HTH_17	-	tRNA-Thr (+)	TGGAGCCGCCTTGGGGATTTGAACCCCAGACCTACGCATTACGAGTCGATCGGGAG	TGGAGCCGCCTTGGGGATTTGAACCCCAGACCTACGCATTACGAGCGAGTCCTGCG	-	-	-
Microlunatus phosphovorus	Actinobacteria	ICE2_Mic_pho	AP012204	5246146	5258767	12621	F5XG38_MICPN	Tn916	-	-	-	WP_013865789	HTH_31	-	tRNA-Thr (+)	GGAGCCGCCTTGGGGATTTGAACCCCAGACCTACGCATTACGAGCGAGTCCTGCGAC	GGAGCCGCCTTGGGGATTTGAACCCCAGACCTACGCATTACGAGTGCGTTGCTCTAC	-	-	-
Microlunatus phosphovorus	Actinobacteria	ICE3_Mic_pho	AP012204	808704	824418	15714	F5XL58_MICPN	Tn916	-	-	-	BAK33750	MerR	-	tRNA-Lys (+)	TCACTCGGTAGGCCCCGTGGGACTCGAACCCACAACCC	TGTGTTGGTGGGCCCCGTGGGACTCGAACCCACAACCC	-	-	-
Kribbella flavida	Actinobacteria	ICE1_Krib_fla	CP001736	388064	402899	14835	D2PUK0_KRIFD	Tn916	-	-	-	ADB29517	HTH_17	-	tRNA-Ser (+)	TGGCGGAGGATACGAGATTCGAACTCGTGAGGGGTTGCCCCCAACACGCTTTCCAAGACCGCG	TGGCGGAGGATACGAGATTCGAACTCGTGAGGGGTTGCCCCCAACACGCTTTCCAAGCGTGCG	-	-	-
Kribbella flavida	Actinobacteria	ICE2_Krib_fla	CP001736	2166878	2180958	14080	D2PS52_KRIFD	Tn916	-	-	-	WP_012919731	MerR	-	tRNA-Lys (+)	GTGCGCCGCCAGGGACTCGAACCCCGAACCCGCTGATT	GTGCGCCGCCAGGGACTCGAACCCCGAACCCGCTGATT	+	VIVK01000001	3885072..3885109
Kribbella flavida	Actinobacteria	ICE3_Krib_fla	CP001736	3580202	3594328	14126	D2PKU2_KRIFD	Tn916	-	-	-	ADB32408	Phage_AlpA	-	tRNA-Val (+)	GTGGGCGATACTGGGTTCGAACCAGTGACCTCTTCGGTGTGAAGGCGG	GTGGGCGATACTGGGTTCGAACCAGTGACCTCTTCGGTGTGAACGAAG	+	JACHMY010000001	1988145..1988392
Saccharomonospora viridis	Actinobacteria	ICE1_Sac_vir	CP001683	2569236	2579397	10161	C7MYH0_SACVD	Tn916	-	-	-	ACU97388	MerR_1	-	tRNA-Pro (+)	GACCAAGGGGCCGTCTACCTGCGTGGACGGCCCCTGTTCTGTCGGGCTGACAGGATTTGAACCTGCGACCCCTTGACC	GACCGAGGGGCCGTCTACCTGCGTGGACGGCCCCTGTTCTGTCGGGCTGACAGGATTTGAACCTGCGACCCCTTGACC	+	JRZE01000005	165562..165639
Filifactor alocis	Firmicutes	ICE1_Fil_al	CP002390	480915	543568	62653	D6GRK3_FILAD	Tn916	FATA	P,Q	-	-	-	-	lysS (+)	TGTTCCCGACAATGAAGCCCATAGGCAAAAAAGATGAGGAAAA	TATTCCCGACGATGAAACCTATCGTTAAAAAAGAAGAGGAAGA	-	-	-
Facklamia hominis	Firmicutes	ICE1_Fac_hom	AGZD01000007	460108	477907	17799	K1LRX5_9LACT	Tn916	FA	T	TcpA	EKB54878	HTH_17	-	not clear (+)	AAAACCACTCAATTTACTACTAATTTACTACTTATGAATG	AGTACAAATGAATTTACTACTTATTTACCACTTCTGACAG	-	-	-

## Sheet: Description
Newly identified ICEs. One element with the conjugation machinery outside of the predicted borders is highlighted in green.
