# Supplementary material for: Sequence analysis of tyrosine recombinases allows annotation of mobile genetic elements in prokaryotic genomes
Source: Mol Syst Biol. 2021 May 20;17(5):e9880. doi: 10.15252/msb.20209880 (PMC8138268; doi:10.15252/msb.20209880)
Supplement: Supplementary file 6 — Source Data for Appendix [file MSB-17-e9880-s002.zip]

Archive with 4 entries (4 files):
- Figure1A_alignment.phy
- __MACOSX/._Figure1A_alignment.phy
- TRdb.hmm
- __MACOSX/._TRdb.hmm
