# Supplementary material for: Sequence analysis of tyrosine recombinases allows annotation of mobile genetic elements in prokaryotic genomes
Source: Mol Syst Biol. 2021 May 20;17(5):e9880. doi: 10.15252/msb.20209880 (PMC8138268; doi:10.15252/msb.20209880)
Supplement: Supplementary file 6 — Source Data for Appendix [file MSB-17-e9880-s002.zip › Figure1A_alignment.phy]

   866    312
VINT_LAMBD  WLDRYEKIL---RGIKQKTLINYMSKIKA----IRRGLPD-APLEDITTKEIAAMLNGYIDE---G-KAASAKLIRSTLS DAFREAIAEGHITTNHVAATRAAKSE-RR-SRLTADEYLKIYQAAE-SSP-----LRLAMELAVVTGQRVGDLCEMKWSD I-V-DGYLYV--E-----------QSKTGVKIAIPTALHALGSMKE-LDKKE------ILGGETIIASTRREPLSSGTVS RYFMRARKASGL-SE-TFHELR-SLSARLYEKQISDKFAQHLLGHKSDTMA-SQYR---DDR-RE--DKIE-
46650       AVNDWLAYG--LAGRDQRTVENCTHLSQKH---VIPGLGA-RKLRDLSAEDVDRWLAAKAQT----LSTRSLQAVHSCLN RAVKRAMARDKVKRNVVELCSVPQGQPRPSKALTFAQAEAVLNAAE-GT-----SMHAYIVVALLTGARTEELRALTWDH VFLKGSHIAVWRSV----RRGGDTKTRKS-RRTLALPARCVEVLWQHFEDQG-ERLDK-EEHGLVFSSAVGKPLDATNVR RAFRQALKDAGIADEWTPRELRHSFVSLLSDRGVPLEEISRLVGHSGTAVTEEVYRKQIRPVIQTGAVVMD-
497773      IYEEWVVIR--KQDVKPASFVAEQISLKGF---I-EKFSK-YKVSEVTTADIQSYLMEL------DIANSTRKNRRIYIR ILFKYAENIGYIDSNPADKVVLPKLERANEKFLSKEEMSSVLIFCK-SYKKNI-RYTLAMEFIFLTGCRFGEFASIRYQD VDFKNRLLRIDHTLERDDRVIQTPKTVGS-IRTISLSNRCLEIIDYFQKN--------CLDDKFVFVNAVGGIFRQPVFY KFIQKVL---G-ERKYGIHLLRHSHVSLLVELGVPIKAIMERVGHRDESITLRIYSHISGTIKNEISQKLN-
532535      LYAKQN--AQ-RPKVRKNTETGRKYLMDIL---KKDKLGV-RSIDSIKPSDAKEWAIRMSE---NGYAYQTINNYKRSLK ASFYIAIQDDCVRKNPFDFQLKAVLDDVPKTVLTEEQEEKLLAFAK-ADKTYS-KNYDEILILLKTGLRISEFGGLTLPD LDFENRLVNIDHQLL-IGYYIETPKTKSG-ERQVPMVEEAYQAFKRVLANRKNDKR----VSDFLFLNRKNYPKVASDYN GMMKGLVKKYKL-PHITPHSLRHTFCTNYANAGMNPKALQYIMGHANIAMTLNYYAHATFDSAMAEMKRL--
2632780     LISIYLASC--EIDSKPNYYQNQKYIINKH---ISDYFLK-SDIQKITHREITDFRKHLMET---GLSNKSVNNIMTSLS KIFDTAVHEEILKRNPCDNVKRP-LTRKKMKFWRPEEFKKFISLIP-QDQ---LLFKTFYTVAFLTGLRCGEMLALQWKD IDKILLEIDVHKSCTWGQFVVTTPKTKNS-IRRVSINKKLLKLLERWKEAQEELFNIR-SHDTYIFQYKD-TPSRKDIFS RKIKYFCKDSDL-TPIRLHDFRHSHVALLIHQGEDYITIKERLGHGSVKTTIDVYGHLYPNKQKEMADKLD-
13276794    YLAKWNESLLLDPG-RPPLIRNWADEIAH-LHWVSKA-S--RPLADLDAAIARAVLDALKLK-GTAAAAETVRRKRRTLV NALHYAVDLGEFKENPITGIKKPKVAGEVPRVVNPEQARSLLTAVSY--RARGRRLVGLFACMYYGAFRPAEAVGLTAAD LKLPETTALLNRT----R----PSAGKQEEVRLVPIPPQLVAILRRHLDTFGT------AEDGRLFTNERGG-VGSSTYY RVWQEAAAAASL--AARPYDLRHSALSTWLNAGVDPTEVAARAGNS-VEVLLSRYAKCIDGRQEVVNRKIE-
14025715    LLEAFTDRLIRQRQASPHTLASYRDTFCLLLAYAQRQLRSHVTLPDLDTAFLGAFLDHLERD--RDNSARSRNVRLAAIH SFFRYVALHAPEHSALVLAIPSKRYVRRPVAFLTSIEVAALLAAPD-LGSWIGRRDRALLLLAVQTGLRAAEIVGLRCED IVLGPAYVQC--------------QGKGRKLRNTPLRKDTVTVLRAWLAERRG------RSADPAFPTISGTSLSHDALQ YLLNKHLAVASLSKHVTPHVLRHTLAMDLLQHGVDRSVIALWLGHESVETT-AIYLQADMKLKEQALARTDT
14025716    ALEEY----LAARRALAHKLRLSGRLLQRFVVFAESS-G----ATFITTEIALAWAMQPAEA-----QPAQWANRLAMVR RFARYCSAIDPRTVVPPTDLLPHRRRPSSPYIYRDEEITRLIDAAKLTVGLRPQTYATLFGLYAATGLRCNEPLRLDRGD TDLVDGILTVR-------------DTKFGKSRYVPLHPSTQDALKIYAASRDRSCP---PVSSSFFLSERGTRLTEWAVR WTFVKLSREVGL-RG-ANHDLRHRLAVTTLLVERHLPELATYLGHAHITDT-YWYLTATPELLQQALLRAE-
14025717    LIDAFGEFLRKERGLSASTLTNYLPIIRGFLDEQFGG-K--PGFDHLRVGDVHRFIVR--RA--QAGSLGRAKLAVTALR SFLRFLQQRGLLATDLAVAVPGIARLAHLPKALRAEQVERLLASCD-RRTPAGRRDYAVLMLLARLGLRGGEVSALTLDD LDWDCGEIVV--------------HGKGQRLARLPLPADVGAALVDYLRQDRPA-----CSTRRVFIRTRARGFVSQSIC CIVRRALKRAGLTAFKGAHLLRHSLATDLLRRGASLVEIGQLLRHSQPNTT-QIYAKVDIAALRAIA-LPWP
14025795    LLLRYREYLLDVRGLAPATIGQHLGTIEEFLS-LSAG-P--QDLSALTSEHVENFIHT--LS--RRVLRQTLQHKVAHLR AFLRFCADRGKAARGL-ERIDTPRRGELPPRALDWEVIEKLLSSVA-RTDYLGRRDHAILHLMAYYGLRPSEIAALTLDA VNWKRRTLRVE-------------QRKTRSTLVLPLADQTLEILDRYIADGRPD-----LVTNFLFAKVRSGALTSWGIC DIFSKRARQSGLPDGVSSYALRHSF------------------------------LRCD-------------
14025955    PIVRFQEYLPTLRGMSRHTIRSYRDGMILFLGFATTDCRESLTIADITADRVGRFLASLESE--RGNSIATRNTRLAALH TFARFLIAETPEHMATVLGIPFKRGARAPIEYLETTEVEALLAGID-RKTPAGRRDYAMFSLMFNTGARVQEVIDLRVRD VRLEPPQVRF--------------TGKGNKIRLCPIWPRTAQLLKELIQKQTND----DPADQHIFLNGRGAPMTRFGVR YLLQKRVAAGTLDKRIHPHSLRHTTAIHLLKAGVDFVTISQWLGHASLNTT-MRYARADIDLKRQALAQVFP
14025956    WIDAW----LAHQRALGRAYDNEGWILGHLRRFIVSS-E----AGDLDQKGFDRWCASLRH-----LSPTTRRGRQFVVR KLCLFRRRAEPGCFVPDSIYFARKLPYRRPVILEPAQVSRMLAAADGNSPLLPAM-RLATIILYTAGLRRGELARLTLDD VEPQSGLLRIR-------------QSKFHKSRLVPLSPDAAGALRTYLHLRLAPSFNA-DPSSALLCCGRGRRGYTAGLG QAINRLFVTADV--RDS-HDIRHSFGVQALIVQSCLPSLAIYMGHVSVVST-AHYLHFVPTMRELASSRFE-
14025957    --------------------------------------------------------------------------MIAHLR AFLRYCGDHGEAAGGL-HVIDMPRRGELPPRAMDWTMVRRLLASIR-RRAARDWRDYAILHLMAYYGLRPSEVATLRLDS IDWKARTLRVE-------------QRKTRSVLVLPLAGRTLRLLHRYLQVGRPD-----SVLPQLFLRIRSKPLKHYGVI TVFTYRAQKSGLSGGVSSYSLRHAFAMRLLRRGVDVKAIGDLLGHRSLEAT-CVYLRADVDMLRKVA-LPVP
14026132    LRQRLIDDMNM-RRFSQETQRNYLRDIGRLATFL-GR-----SPHTATTDDLRRFQIEQ-QD--DGVPVPTMNSIVSALR FFFTHTVDRPDLA----RKLVRLAHPRKLPVVLSRDEVARLLNAT------TCLKHQAALSVAYGAGLRVAEVSALKVAD IDSERMLIRVE-------------RGKGGRYRNAMLSQDLLLLLRQWWKVGRQQGV----RDGWLFPGQHAKPISTRQLY RVVVEAAQAADIAKRVGPHTLRHSFATHLLEDGTDIRIIQVLLGHAKLNST-AFYTKVATRTVRTVTSPLDK
15021279    WAARWLAAV--SPQLKHKTQASYRSLINSL---INPVLGD-RELSSLRPITVTEWVGAMRTK---GLSASRIRQAYRVLS QIMRSAVDNDMIPQTPCRGVRLPRMPQTEPHILTPLEASRIVKGAT--------KHDLLIALLAYAGLRVGEAFALRRVD VDVSGGFVLVDENLAEGVLVFDTPKSHQ--KRLLRVGPSLAKRLGRHLETLPG------GDDALLFTTPGGKPLRYNQWR KYFDPAVSAAGL-TDVTPHDLRASHGTWVAD--YGVMTAAHRLGHSNASVTTRHYARPVAGRDDQVAEAAD-
15072714    VFRRHNEDYE-KGMKAKGTLLKYRTVYQEF---LTIRYKD-IALKELTPAFISDFEMFLRTDK--HCCTNTVWLYVCPLR TMVFIAINNEWLTRDPFREYEI-KKEETTRSFLTKEEIRLLMEGLK-NA----ELYRDLYLFCAFTGLSFSDMRNLTDEN IRTYFDHEWININ-----------RQKTGVVSNIRLLDIANRIIGKYRGLCG---------DGRIF------PV-YNTCL AGIRAVAKRCGITKHITWHQSRHTAATVFLSNGVPIETVSSMLGHKSIKTT-QIYAKITKEKLNQDMENLA-
15072728    ILETFEKRLLM-QRYAGNTIRSYKDYASIFLKHV-SKY---PSLEEIPLSDIEAFINEKVQN--GKISVSYQKGLVGAIK KMYELILDKKIQ-----LDL--PKRSSKLPKFFSKEEVRNILDNT------QNLKHKAILMTIYSCGLRLSELLNLKIKD IKSSDGIIRIH-------------QSKGNKDRIVSLPDKLLATLRHYYQAFKPK--------EYLFEGEKGGKYSERSVQ LILKKALIKANVQSEGSVHTGRHSYATHLIQSGIDIRIVKELLGHENIKTT-MIYTHITDIDKQKTPSPLD-
15485460    VWNEWHNERVERQLVAPKTLAGEDGRYRNH---ITKQIPK-NSILNIPSSLIKNLLDNLYPI----NHKRLAQGVKSDLT SIYKFAILHDYISQNPMPYISIGRSDEKEDQYLESWELKEVLSIVR-KY---NEQYARIFEFQALTGMRIGEVLGLKEEA IDFNKNIASVIRTRAT-DSYEGNVKNLQS-YRNVQLSKRAIEILKEEIE-LNHQHIPD-KDNGWIFTSYNGTPLHYSVLN NFLGKLNRN-DIKK-ITTHIFRHTHISFLAEQGVPLEAIQDRVGHSRGSRVTEIYLHITKKTKDQIIPILD-
16197749    FLESIRQVMRT-KHYSIQTEKTYLLWIKRFILFNKKQ-----HPKNMGEQEVTNFLTYLAVN--RQVTASTQNLALCAIV FMYKHILQRELTLL---PDTIKARAPKRVPSVLSHNEAMSIINQL-------SGSYKLMFSLLYGCGLRKAELLMLRVKD IDFESRNVYVF-------------RGKGGKDRVKMLPEKLVEPLKLHIEKVRDLLCEGRKADQFIFPSSVGHHLHWTSLT KKLRSAVIRSGVQKHVTAHIFRHSFATQLLKAGTDIRTVQELLGHSDLKTT-QIYTHVIGQHSSGTISPIDR
16410499    YINEFLPWY--KTQVKLRTYENRIPTIQKH---F-PYFYK-MAVSDIEPINVQDWQLKMTKN----LKPSYVRAVQGLFS VAMDRAIVLGITTTNPSKIIGNVKKVKPKVEFWTKEEFEKVLSLIY-KEDYYQNFLFISLWFLFMTGMRIGEATAIQWED IDFETGVVSITKTLYYIDYKFVEPKTKAS-VRHIVLDKVTLSYLADWREVQQNV-----VKTNFVM-SYNGIPTQKHTIA HAIDRFSKMAGI-HRIKIHALRHSHASLLISMGENPLIIKERLGHEDIETTLGTYGHLYPNSNFEVASKLN-
16505330    ALDKYYATV---SVHKRGH-QQEFYRVRVI---QRHPLAE-KMMDEITTVDIASYRDDRLSQVGRCISGNTVRLELALLS SLYNLASVEGTCRTNPVEMVRKPKISGGRDRRLTSQEERRLSRYFQ--E--QNPALHAIFHLAIETAMRQGEILSLRWEH IDLQHGVAHLPM-------------TKNGSSRDVPLSRKARHLLQGM-VALS----------GNVF------HYSSSGFK SAWRVALQRLNI-VDLHFHDLRHEAISRLFELGLNVMEVAAISGHRSLNMLK-RYTHLRAYQLVSKLDARRP
16505416    VIEQWHSLYG-QTL------KRLLAKL-SI---ICNGLGD-PIASELTAGDFTKYREARLKGEMSPVKPRTVNLEQRNLS SVFGTLKKLHWPAPNPLAGLPTFKIAEGELAFLAPEEIKRLLDACA-DS--QSPSLLMIAKICLATGARWSEAENLQGHQ L-SKYRITYTK--------------TKGKKNRTVPISQELYDELPK-NR-------------GKLF----------TPCR KSFERAVKRAGIPEGQCTHVLRHTFASHFMMNGGNILVLRDILGHADIKMTM-VYAHFAPDHLEDAVT----
16505436    LIDEY----FFAKPLRSASEWSYTKVFKSFVHYMGPL-S---CPNDVTYHKVLAWRRFLLKE--KKLSGRTWNNKVAHMR AIFNYGIQRGLLHYNPFNNSVVK-PDKKRKKTLTQAQIEYAYQIMEQRCALFPAFWLTVLDTLYYTGIRQNQLLHIRLND VDLREGQIRLI-----------TEGCKNHKEHYVPVISFLRPRLTCLMEKAQSEGLK---GNDRLFNIALGDDMDSPQVR AFFRRLSKECQF--AISPHRFRHTLATEMMKPEQNLHMAQSVLGHSNMKST-LEYVENDIAVMGRALEAQF-
20804051    IVDVFAAYLTNERGLAASTVESHKLLSRRFLQEVCPA-G--DGFAALTPEIVIGYVER--HA--LDGSADSGKAMCGVVR AFLRYLHLKGFISVALADCVPSIRRLAGLPTFLPPQKVQVVLDACD-LTTAMGLRDYAVLMALAKLGLRAGEVAALSLDD IDWQLGSVLI--------------HGKGRRQAMMPLRHDVGAAIVAYIRHGRPA-----SPCRRLFLRMLAVGFASGCIT MIAKEALERAGIHAHHGAHLFRHSLATDLLRSGASFAEIGQLLRHRSIDST-RIYAKLDIEKLRELS-LPWP
20804052    ALERY----VGMRQGLGYKYHGPARRLSDFVTFMEAR-G----AETVTTALAMKWVTLIGQ------QPS-WSIRLTDVR CFAQHLAHFDPMTEVPPQDAVS-PARRAKPYIYNDAEITALLAAALSANALRRWTYHCLFGLIAVAGLRHSEALDLRRDD VDLDQGILTIR-------------ETKFGKSRLVPLHATTVAVLSDYAARRDVHLV---PRSPYFFVAEQGGRLLHQYVH RVFWQLSRQIGL-RQ-RGHDLRHRFAVQALTVERELPVLSTFLGHANVRDT-YWYLSAAPELMTHAARLLD-
20804053    LIERWTDRLMRHRGVSSNTIASYRDTFRLLFAFAQTRLGSQLTLRDLDAPFIGAFLEDLETL--RSASVRTRNLRLTAIR SFFRYASFEEPAHSAQVLAIPSKRCDKRQLQFLTRPEIEAILACPD-RSTWLGRRDHTLLLLAAQTGLRVSEIIDLDRHS VMLGHGHVRC--------------VGKGRKERSTPLTKVAQQALRGWLNEPRK------RGATALFPNMHGSKLSADGVQ ALLNKYVAKATLSKRVSPHVLRHSAAMELLQAGVDCSVIALWLGHEAMETT-LTYLHAHLELKESALAKLKP
21222998    YIEKWAEAMLVRKGMAPRTVYSWADEVAA-LAWLERK-S--LPTSALDRMQVRAALDALTKK-GTTAAASTIRRKRAIFH NALGYAVDAGRLTDNPLPQVKSPQVAEELPASVDPRQALALLDAVR-TQSPRGRRLVAFFGCMYYAAARPAEVIGLRLQD CDLPRRTLRLRET----R----PRSGSAKAVRTVPIPPDLVNLLRWHVTAYGV------APDGRLFRTQRGG-IQDTGYG EVWAEAAAQASL--AKRPYDLRHAAVSTWLSSGVEPQEVAARAGHS-VAVLFRVYAKCLDGGAATANARIE-
24376569    WFQTWYDLKI-RKKLSQETKKNYQIYGE-T---LKRLFGD-KPIIDIKSSQYQRIMNVYGET----VGYDYLSRINSVIR KIIKLAQSDKIVIDDFTSTVELFAGQKVNEKYISVEDYHRLISYLE-NNNYEDSVVNHVIYVIAKTGMRYGEIIGLTNND TSLDEHYLHTYKRYNS-TWKWTNAKNESS-KRYIPIDDKIVAALSNMIKE----ERLLKNKEEFLFFHLEHGIPSVATVN KALKKILKKLDI-EPITTKGLRHTYGSYLLHNNIDMGVVARILGHKDIQMLIQVYGHTLTEKIDKEFKEVE-
29607362    WLPYWLKHYV-EPRRKLSTYDKYEVQVRLY---LVPLLGT-RRLESLSVADVRRFITRVQNA----HTAATAKESHRVLR TALTAAVREELITRNVASLVEPPRVKQREIRPWSLEETLSFLEAAR-SDP-----LYAAFVLAIAMGLRRGELGGLRWSD VDLDNRVVHVRQQTQRGTLYDDDPKSRR--IRVVPMPALCIAPLRWHRLRQRETFAVA-CEAGYVFATRNGRPVEPRNVY RSFTRVAADAGL-RVVRLHDARHGCATLLTAAGVAPRVIMEILGHSQISITMDVYTHVVHDTQREAISHMD-
29607382    YATAWLRDR--K--LADRTRERNESVMRLH---VVPVFGA-GSIADVTTARVRSWRGKLLAA---GVGEPTVVKAYQLLR ALMNTAVDDELIRRNPCRIKGADSYDVPE-RVLSVAEVFGVAYAIA-------PRYRLLVLLAAFTTLRFGELAALRRKD IDLNGRLVVVRRAQAEGRLFDKAPKSAAG-LRTVSFPAELVDEISHHLKHYAA-----DGQEGHLFVGPQGGQLRRSNFR DDWIKARKAAGV-PKLHFHDLRHTGNTLASTAGASTRELMTRMGHSSSRAAL-IYQHMTSDRDRTIADRLG-
32469307    IFRDWIDSAG-KQGLKEKTWHYQKRSSEIY---LLPRLGK-YPLTDITELSLRNCLREV-SES----SPSNTERLVSVLH KFYDWLIDEQILEINAAAGITAGKKGK-RTRVLNDNEIRILWRYL----K-ITEKNRIYIKLLLLLGGRKGELIQAEKHH FDLQSAMWTVPIEI---R----KQGEKIGAPIMRPLIKPAIELI-ELAMQM--------SKSTYLFPAQEELATNGFDTT IIWARRSLGIEM-EHWSMHDLRRTMRTRMSAIT-TQEVAELMIGHSKKGLDA-IYQYQYLDEMRHAYDVWY-
37955754    LTEEY----IFAHDLREASAKIYRAATKALLKHFGPT-A---TVQDVDHRAVLGWRRKVLEQ---GLSKRSWNTYSNHLR TIWGYAIEHELVTHNPFRKTTVI-PPRRASKTVAAEAILRARS-LSMRARITPAFWLCTFEVFYYTGIRLNALLCIRKRD IDWDNQLILIR-----------GETEKTHKEFVVPITEGLVPHLSRLLQEAEKAGF---ADDDQLFNVNRSKTMNSDQVE AMYRKLTEKVGV--RMTPHRFRHTLATDLMKPERNIHLTKCLLNHSNIQTT-MSYIEADYDHMRAVLHARSP
60492473    -TETFETLL-VQANMAKNTVAAYLYAVKEYNKRH----------KELNKRNLLIYKTYL-IE--T-YKPKTVNLRIQAIN KYLEYMGKQ------K-LRLKSVKVQQRSENVITNADYIFLKKKLK---KEDNLTWYFVVRFLAATGARVSELIQLKVEH IYLG--YYDIY--------------AKGGKIRRIYIPKLLKEETIVWLEEHK-------RTSGYLFLNRYGERITTRGIS QQLKNYANKYGMNKVIYPHSFRHRFAKNFLEKFNDISLLADLMGHESIETT-RIYLRRSSSEQQAIIDKVI-
61106478    YARAILRDS---PKIGVRWRETCERNLRLH---LVP-L-T-VPLREVTASRVREWHAAALRGS--G-GRTSISQSYRFLR MVMNTAVREGIIARSPCQI-GAGTVRAAE-RVATPAQVVALVEAIN-------PRYRTAVLIAAWCGLRRGEIAGLRVAD VDLTEHTITVRKARVEGKAFDKDPKSEAG-KRTIAIPPHVVPVIRLHLDEFAG--------KDRLFVSRDGSPLRGDTLY QAFVRARGKVGL-DTLTFHDLRHTGQTLAAQTGATLADLMKRLGHSSMAAARR-YLHAVDGRDREIAKALS-
68056896    --------------------KSYEKAIRQLQKNCS-I-Q---YPDEISDSLILQWRKRVVG---QSIIEVTWNSYIRQLK TIFKFGIEKQLLPFNPFDGLFIR-EGKKKRKVYTSSDLKKLSFGITEPSILRPLFTKTIIMTFRYTAIRRSQLNKLRIKD VDLLNQVIHIP-----------SEINKNHEYHILPISTTLYPYLKKLLTELSKLNQP---VESQLFNINLGEKMTNDQVS YIFKVISKYTGI--ISSPHRFRHTAATNLMKPE-NLYIAKQLLGHKDVKVT-LSYIEDNIDSIREYTE----
68346377    LLQEY----LMDHVLRDASIKIYRSAMKALTKNFGKE-V---DITTLDRRKILAWRNNVVE---GGLSRRSWNTYSNHLR TIWTYALEYEIIPSNPFKKSTLI-APKRPSKIISGDGIRQARHWLQSRSPITPAFWLATFEMFYYTGIRLNALLCIRVQD VDWDNRLVYVN-----------ADTEKTHREFCVPIMKGLEPHIQKLLNAASSQGFS---GQDQLFNVNRSKIMNIDQVE GMYKKLTSAFGI--RMTPHRFRHTLATDLMRPERNIHLTKTLLNHSNIATT-MSYIEADYEHMRAVLDERSP
71803060    MWQIWYDLVV-ESELDILTKQKYQARGK-I---IEKYLSD-IPANRIKHSKYQEFIKFYGKN----VTLNLMTCLNSDIR KVIIFFKRDGVLIEDFTEGVKIFGRKSPEDKYLSIEDYQKLLAYLK-RINYSDSIIPFFLFTMLQTGFRFGEAMAITWDD IDFERNSIYTYRRYSI-KKDFTKPKTRTS-IRRVPVSHDLKELLLELKFQ----ERGLKNTDQLIFYD-RFGMISNNAVN KFLASSLEKLEI-ESMSSTGARHTYGSYLLANGVDIWAVAKLMGHKDIKQLIETYGHLLLEVEEKENDQLL-
93354036    TVPGFLPFLNDEKGLRQESQQRYLYTLRPFEAYLNRG-G--IALSGLEPAHISRFLE---RA--KTLHKAGMRDTAGALR IFLRYLHREGIVATDLVRSVPRGRRQASIPRAIGWQDVERLLTSID-RRSILGKRDYAILTLLASYGLRAREIAALCLDD FDWTHAQISIP-------------MRKGGHSTRYPLSATVGDAVISYLQARRSD-----VPHRQVFLTARSIPMRHWTVS AMVGIRMRDIGIQTRAGSHTLRHACVQHLVEADMPFKVIGDYVGHSHPSST-LVYGKVAVHKLRQIV-L---
93354037    HIEQY----LRAKRAMGCKFACEGRQLRLLDRFLAER-G----IDKIDVACLQAFLDSRHR-----TNPRSYNNLLGDVR RLFDWIVGQQMLPASPLVAKAKPQRARRIPFLFSPEVIRRLLALARARAPQRGIY-EMIFALLASLGLRVGEVAGLQWGD VDLEREVLEIS-------------NTKFGKDRLVPFGPKLAARLREYRLERERQGRIC-TGAHHLFSWNGRTPISTNSIR NTFRDLLPQLHL--TVPPHGLRHSFAVRTLLPSDRLHHLSTFLGHVNPKST-AVYLTITNELLDAANERFE-
93354038    IIHRYLEYLPRHKGLQSSSIRSYRDSLRLFLIFVAGTHRSELVLEHLDYPAVQAFLHSMEAD--RGNAISTRNQRLAALH VFYEYVGRTVPEMLPTVAAIPMKRCPRPEMTFLGRDEVQAMFACIP-AQHRLSSRDRALLMLLYNTGARVSEVAHLKVEQ LDLRSPRVRL--------------LGKGSKWRTCPLWNQTAKALQAMLDERGTN----LPPESPVFVGASQAPMTRFGIY KRIRHYATLWTAAAKVTPHVFRHTTAVHLLESGVEVNVIRGWLGHVNLETT-NRYAEITIRMKAEALKLCDP
93354067    TYRRYLDYLRQDRGLAKNSLLVYGPFIRDFLDSSAGD-G--LLPDAFDAVTIRNHLLA--RS--KGRSAEYTRLMAVALR SFCHFLFLRGDTARDLAGSVPSVRRQSTVPTFLTPEQQEALIASAD-RSTPTGLRDYAILLLLARLGLRAGEIIEIELDD IHWRSGELVV--------------HGKGQMVEHVPLSSEVGAAIATYLRDGRGA-----SASRRVFLRRLAVGLAGPAIG KIVCQAFARVGFRACRGAHLFRHGLATTMIRHGASMAEIAEVLRHRSPDST-AIYAKVAFEDLRGVA-RSWP
93354068    SLAQY----VAVRRALGASFYEPALALGHFVDLLERE-G----AEFITTDLALRWATTPELV-----ERATWGRRLSQVR GFARWMNVIDSRNQIPPAGLLSARRRRNAPHIYTEQEIDRLMTRASQRTGIRALTYSTLIGLLVATGLRPGEALRLDRSD VDLVSGILSIR-------------ESKFGKSRFVPVAESSRVALEHYARKRDQLCP---RLSEAFLVSEHGKRLKAGTAR SMFVRMSRAVGL-RS-ATQDFRHSFATGRLVVSRELPKLAAYLGHVNIGLT-YWYIESVPELLELAAAYLD-
93354069    LVQRFTQRLLEQQGLSSHTVASYRDTFRLLLAFATKHIGSKLRIEDFDVSLIEEFLQHLEHG--RGNSVRTRNTRLAAVH AFFRFVAVSEPALFLLILAIPSKRCEHGPVEFLTESEAAALVGAPD-VRNWIGNRDRTLLLVAVQTGLRNSELTALRRQD VALGTGHVRC--------------LGKGRKMRCTPLRPDVVAVLKQWLLYQPG------EPGDPVFPSSRGGHLSADALQ QLVSRNAETASLKKSITPHTLRHTAAMSLMHHGVDLTVIALWLGHESSETT-QIYLHADMQLKERALAHATA
93354259    AMETYLAHT--R--WADSTRAVRKHIIDRD---ILPVFQN-RLLTEIQAEDLRILCNKVKERG----APATAVQIRDIVK QVYVYAIAHGEKVVNPADSVGPTV--P-KDRALSPLEIRLMVQQLE-TV-ATYPTIKLALRLILLTLVRKSELIQATWDE VDFERKTWTIPKQ-----------RMKGRNPHVVYLSRQALDIFVTLHACA--------AGSKFVFPSDAERCMSNATLN RLVAEGAKAKDL-QPFTVHDLRRTGSTLLNEIGFNRDWIEKCLAHEEGRSSRSVYKAEYAEQRRHMLQEWA-
111152354   WLTFWLDTIA-SRKVRPSTLATYRGYVRNR---IVPELGG-YRLDRLEPEHLESFYAACESD---GLAPATVLQMHRIIS RALKIAHRRGKVARNVATLVDAPTVQRDEVSPLSAKEARAVLDTAK-GG-----RNPARWSVALALGLRQGEALGLPWNA VDLDSTTLTVRQALQRGGLVIVHPKSRAG-RRTIVLPAGLAADLRAHRSAQQQEAETG-NEHGLVFTQPTGHPIDPSADH RAWKNLLKAAGV-RAARLHDARHTMASLLLAQKVHPRVVMEIMGHSQISLTLGTYSHVAPELSTDAANQMG-
112292701   VALEW--HSS-KKKWSQNTADRVLARLNRH---VFPTIGH-LPVTELKSRHFIELLKGIEEKG----LLEVASRSRQHLS NIMRYAVHQGLIEINPAANLDG----P-ARRHYPTLPLERLPELL----D-SYHQTRLAVLLTLHVFIRSSELRYARWTE INFRNRIWTIPATR-AYS----SRGAKMRTPHIVPLSEQVISILKRIKEIS--------GGYELVFPGDPYKPMSENTIN KGYNTK-------QDICGHGFRAMACSALMESGWSQDAVERQMSHQENTVRL-AYKAEHMEARMDMMQWWS-
115587014   WAEKWLRGY--Q--MADSTRDMRRSIYERE---LKPKFSN-QKLVEITHEDLRALTDAIVERG----APATAVHAREVML QVFRWAIERGQKVENPAELVRPKE--P-RDRALTPDEIRLMYQYME-RI-GTTPSIRAAAKLLLLTMVRKSELTNATWSE INFSEALWTIPKE-----------RMKRRNPHLVFLSRQALDIFIALKTFA--------GGSDYVLPSDSDLPMSSATLN QLTYRLAQKEGL-AKFGPHDLRRTASTLLHEAGYNTDWIEKCLAHEQRGVR-AVYKAEYREQRTAMLQDWA-
120605816   YVNAWLSLH-----ESAATQRAYRKEAERLILWVER--G--RALSSLTTEDAIAYRAFL-RHPWRELSARSAAYALSVLN ALYRWLIEQRYVLANPFAGVKV-RSRPA-SHAFTEHEWKLLRVVADGWSEPAAQRLRFMLDFAYATGLRISEFVGARLGA VDAHGDWIGVV--------------GKGHKAGKVVLPPLARAALDRYLVQRGPVTPSK-RPSTPLIGSEDGSGISSWRLW RVMKRFFATAEL-RLATPHWTRHTHATHLLEGGAELTTVRDNLRHASLATT-SMYLHTDDARRAKQVADRFA
122090603   ILQDY----FFSKSLRPATEWSYRKVINSFRRYIGDN----LLPGEVDRQIVLNWRRHVLNK--QGLSSITWNNKVAHMR AIFNHALLYDLVVLNPFNGVIVR-PDVKRKKTLTQSEIEKIYLIMEARSALRPAFWLTVVDILRYTGMRQNQLLHIRLGD VNLNDGWINLR-----------SEASKNHKEHRVPIARVLRPRLERLVAAAIDKGA---NQADQLFNISRTENMDNPPLR SFFRRLSVECRC--TISPHRFRHTIATEMMKPDRNLKVVQTLLGHSSIAVT-LEYVEGDIDSLRLALEETF-
133909478   WLEYWVEHIA-APSVRETTMVGYRASVYRH---LIPGVGK-HRIDQLQPEHLERLYARMQKN---GLKAGTAHLAHRTIR VALNEAVRRRHLLENPAKVAKAPRLDEEEIVPFTVDEARRILDAAS-NV-----RNGARFIIALTLGLRRGEALGIKWSD ITIDSGTLVIRRAIQQGGVVVTDVKSRAG-RRTVGLPQPVIEALEDHRAHQQFEREDE-EEDGWVFANRWGRPVHPTVDY DNWKALLRLANV-RNARLHDARHTAATMLLVLKVPLPAVMEIMGWSEASMA-KRYMHVPHDLVTAIADQVA-
145301961   YAERWITER---PNLRPRTVHLYRWTLGKH---ITPHLGG-VPLNRIDTPMVREWRSRLLAD---GVSLTMAAKAYRLLR AILMTAVEDELIRINPCRVVGADQENAAE-RVLTVPQIFALAERMP-------DRFRALILVTTFGCLRWGEAVALQRQD VDLVAGTVRVRQAFVETGLILGPPKSRAG-VRTIALPKAALPMLKQHVSSHVG-----EAPEAFVFTGENGRNLWRGNFN KKWPEAVAAVGV-PGLHFHDLRHTGNTLASRPGASLRDIMARMGHDSPRAAL-IYQHANREADQGIADAID-
145308091   WMNTYKENQ---AKRGKKDGYQIDITIKDY---A-G--ER-MLMDQIDKTFCQNYLDYLQSEY----S-NTLHTYYRVLN GALNAAVRAEIIKSNPFTKISKIRLPESKRSYMTIEEVRALIATMK-N-----ESVKGAYLFSCFCGLRISDIIKLQWKD VFVDRGQYRLSVS-----------MQKTKEPIYLPLSPEALKWMPARGDK---------TPDDHVF------DL-PAMVN ILIKPWAKAAGINKRFTFHTARHTFATMMLTLGADLYTTSKLLGHADVKMT-QVYAKIINQKKDDAVNLVN-
148807318   LLQSFLWHTLVESGLSALTWEAYGRRL--FFAFLEAN-G----LAE-SQ-SVSRYRD------GEELDPSTLNKRLNLIV RFYQWAKQRDLIAALPFERVRAPSAESTKPKFLTKDQAKVCL-ALD-AD----PSHRILFHLMVRTGLRSCEARTFPFKY VNLKKGMISV--ALS-------DMHLKYGRPRTIDVPWSLMEEMWSYLEERKAA----NGRATALVLTREGRQYTKDSIV DVMKAYERKCGF--YVRAHMLRHTYGTYTLKKGEPLLYVRDRMGHSDVQTT-MVYLHLINQLEAQSAEEID-
149931652   TMREGIKEME-TIDYSPVTINRYKNVVQLL---IPSYYED-VTFHELTPEFIRAFDIYLKTEA--GLCRNTIVRYMKCFK KFTNMALAKEWMRKNPFYGYKM-EQDETDPVFLTYDELQTVMKKFT-IP----ELVRDVFVFACFTGLAFSDVASLNKEN LVQDNLDWWIRKGV--------EHRRKASSISNIPLLPVPLAILEKYKEHPT------CIKKGCCL------PV-NQKMN SYLKEIADFCGIKKNLTTHVARHTFGTVTLANNVPLQDVSVMLGHASTRMT-QHYARVMNSSLKEAMNTVK-
149932516   YM----KKEM-EENGQYGTSRNYRRALSAF---LDG--DD-VPFSLLDSALACRYEAWLWQQ---KVARNSSSFYMRILR AVYNKAVRQGLAQTFPFREVYT-GVARTPKRAVDEETILKLQRILS-DSA---ALSRDMFVFSCARGMAFVDMAYLKKEN V--DSG--RITYC-----------RHKTGQYLTLHIEPCMAAILERYGRVYPE--------SPYLF------PVLLNYHN RKLKRLGKLLGEPLPLSSYTPRHSWATAARNHNVPIAVISAGMGHSSERTT-LIYLDSLDAVIDNANEKIL-
157419701   YMNKYLRAY--KQKVQSVTYKTALPHHKLF---I-QYFGL-KPLKAITPRDCEAFRLHIIEN----YSENYAKNLWSRFK ACMGYAERLGYISNMPCKALDNPRGKHPETPFWTYAEFQTFIKSFD-LHDYEELQRFTAIWLYYMTGVRVSEGLSLCWED IDFDKKFLKVHTTLEKGNYRKDQTKTPAG-ERLIELDDITIEVLQVWRKNQFAN-----QDTDFII-SRFGDPFCKSTIC RIIKRKAQQVGV-PVITGKGLRHSHASYLINLKKDILYVARRMGHADKSTTLNTYSHWFNALDKTVSEEIT-
157915689   AVDDFANHLSQVHNRSAHTVRAYVTDVVHLLDHAVRA-G-IRTPSDLTLAQVRSWLARQ-RT--TGAARSTLARRAAAAR TFSAWAHRCGWIPTDVAAPLASPRAQRELPAVLPVHQAAALLETAHHANDPVQLRDLLLLELLYATGVRVSEACGLDIAD VDPGRRVLRVL--------------GKGNRERTVPYGVPAQRALDAWLRHGRPWLAG-PRSANALLLGARGGRLNPTTAR GVVARCAAAAGL-PPTTPHGLRHATATHLLEGGADLRTVQELLGHTSLAST-QIYTHVSVERLRAAYRQAHP
157916031   FVNRW----YSAQDLAASTMQNYRRHIEEH---LLPTFEH-TAMADI-PADVTMW-E------ERGYAESSIKTWRATLH LILADAVEEGLRDSNPASR-RR-KRARRRPKVLLIAERAALLSG----------RDDEFVAIVGFTGMRWGELVGLEAAE IELDSGELRC--------------PPKDDSHRTIDLPAWLDRLLAEHAARRR-K----CHQRAYVF-SRKGRPLSSATAS AALRRIARRAGLDPGLTPHGLRHTHKTLMEELGTPAKLADERMGHADGSVQ-ARYTHVTA-MRREAAERMAP
157916380   Y-ESVMTLA---RGLEGKTLDPYLAGWRKR---VVPTLGH-IPVRMITNGAVDRAVHSWIAD---ECSRSTVKNSLAVLV RVMEQAVRDGIIARNPAQVTGWQRQAEDEPRSLALSDWEALLAALV-ERANAFTGWADVVIFAACTAARIGEVSGVRAED INRDTWMWTVRRQTT-GGLIDK--GTKGKRARMVPLIEEVRPLVTHRLG---------TKPDARLFTGPRGGRISTAVLR DHWDEVVTKLGY-EHLRRHDLRHTGLTWMADAGVPVHVLRKIAGHGSLTTT-QRYLHPDRQAITDAGTALS-
158112484   YLTAWLAQTV-KPNRQPNTYVTYEKAVRIY---LVPGLGK-KRLNRLTGADVRQFIRRTESTCKRLPSKRQVQVVHAVLR NALQAAVREELIRRNVAKLVQVSTPRYGVDRGLTVEQAHQLLDAAA-GD-----RLYALLVLALFLGMRRGELLGLQWSD IDSERETLTVRHTLLRGELRLCPPKTEDS-ERTLPLLGLVADALAEHRKLQDAERADA-VQTGHVFTTKIGTPIEPDNLR RFWLPLRRAVGL-DGVVFHGLRHTCVTLLLDLGVPPHIVRDIAGHSAIEVTMTIYAHASMGEKRRALGKLD-
158113448   FLTYWLDEIV-DSERAESTKSNYRVMVNNH---IRPALGS-RRLVELKHEDLQRFLNRKAAD---GYSTSTMRTLRSVLR QALNEAVITEKISRNVAETLRVPKARKRNVAALSRDDGLRLLAEAK-ST-----RHYALYVLLAMVGLRRGEALALRWSD FDESAGTLRVVRQVTRKGLVVGPTKSQAG-TRTLTLPTRCVRVLQAHRTAQHAHRQKR-KENGLIFPSTVGTHMEPRGLN THLSKLCQRAGL-PHLGPHALRHTAATMAYALGVDWKQIQQMLGHTMLSTTMDIYVDLVDSVHRDAASKLD-
160363770   LCTKFMEDYS-KQRNKPSTQRGYQAVIDRC---IVPMLGR-LKVQDVKRPDVATAMKKMAHK------PAEANRAFSVMR KMFNLAEVWGHRPDNPCRHVPMYPNGK-ATHLISDEDMGKLFRRLE-HIGLENYVIPLAIRLQFEFAGRRSEIVTLRWDW VDLDNRRVVWPDS-------------KTGGM-SKPMSEEAYRLLST-APRQ--------EGTPYVLPSHPGKHLTTGEYY GGWSRALKAAGA-THVGTHGIRHRSATDIANSGIPVKVGMALTAHKTVAMFM-RYVHTEDDPVRKAAELVA-
161087190   WLVHWVETIA-PMTARYKTVVGYKTAVYRH---LIPGLGR-HKLSRIEPEHFEKLYRKMLAA---GLKPGTVHQVHRTAR TAFQVAFVRGKIFRNVVAMAQAPRVEEEEVEPFEPEDAQAIIEAAL-KR-----RNGVRFVIALALGVRQGECLGFKWPM LNRERRTLRIRKAIQRGGLVEVDVKSKAG-RRTWPLPDQIFELLMRHEERQAREREDL-EEGGWIFTQENGRPIDPRADY ETWRQLLTEAGV-REARLHDARHTAATVLLLLGVDPRVVMELMGWSTEAMR-RRYQHVTDSIREEVASQIN-
163259072   ALSKFGEHLAAHRGMSANTVASYRDTFSILLRFMEHQAGERICIADLHHKQIQAFLLWLEQD--RGNSVNTRNQRLSAIT SFFRFVMSIYPEHILLILNIQFKKRQSSTVDYLSIEAVELLLQQPN-ARKPMGRRDLVLLSVLYDTGARVQELANMNVSD LKLTAPTARL--------------LGKGAKVRLVPLLAPTTALLVSYLQEHHGQ----EQKDRPLFCNNVRKRLTRAGIS YILQKYAREVGLGTKISPHTLRHSKAMHLLQAGVNLIYIRDLLGHSDIKTT-EIYARADLDSKKAALEMAYP
163259073   MCDAF----VTQMRSLGRAYKQQAMLLRMFDNFSKGY-S----IQGFTIELASAWSKKRPN-----EAESTRHSRVGEMH RFARFLEGQGHSTFLVP---GKIPKSLHHPYIFSSGEISRIFDYTSAVSRLMHRT-PTMIKILYGCGLRISEVVALQVRD VDLEQGVLHVR-------------HGKNDHERLVPMSSTLTDVCREY-----AAQALT-GANDLFFFNRKREPCSPGDFG RRFRQMLWEVGI--PYYGHDLRHTFVCHRLNLNTLLPVLSAYLGHANLTST-YYYLRLTAEVYPDITSKLE-
163259074   VFEGFLQHL-SAQGVAPGSLRTWRSRLFRLEYFLLHH-G--EEFRLIRIQHINSYIE---SL--AGFSSNTVGSTLRILK QLFQYACSNGFHVESFDNAIPIVRRRQRLPTVFSVGETEKILSAID-RSNALGKRNYAIFLLLARMGLRISDVRGLMFHH FDWSRNVISIV-------------QQKTKKPVDLPIMDEVGWAIIDYLRNGRPH-----SECPLVFIKHIADGLTSA-LH QQMLQYLRRADIHKPRGVHSLRHSLATTLLQKQVPIQTISHTLGHLDIGST-SGYVQVNLPQLRLCA-LEV-
167831434   TFKLWT--KV-KRGLKDNTFKNYIYMYQQF---VEPTFGR-IKLSDIKRSDVRSFYNRLKED--QGLMVSTIDCVHTVLH QVLELAVDDEYIRFNPSDNALKELKVAPKKKAMTIEEQVLFEEYLS-NSDEYK-KWYPIFIVMLWTGMRVGEVTGLQWDD LDFDNGLINVNRTLVYNRYAINTPKTASG-KRSIPMVQKVKDAFLMERELQKTFGI--CCDKDFVFLNRFGKVHNNGTLN KALRRIVRDCLV-PHLSNHIFRHTFTTRLNEQNINTKAMQSILGHSDISTTMDIYVDATEDFKIEQMGEFE-
183217364   L-ENWFQTW---VSVKPQTIQRELLVMKRL---I---IGDFL-LDRITPKSLNKYL-EIYDA-----SPSTMTHIKSTCN KIFNHGVLYNVIKFSPMTAVKLEKRKKERSKFLEIHELHAFFDVLS-QC-----RYYDLAIVLLLTGIRISEAAFL--SD IDFEKGILHIDKALQYEQFHFD--TTKTNSIREVALPEAASEAIKRYMEKH-P-----FTHSESVFRTEYGSPITSSTFR QILKRIEGKSGV-KHVTPHSFRHMHISYLQSNEMHIADIMTRVGHANFETTMG-YTHNINRSQEKAVEKIE-
188593638   VFAQHNEDFF-KGLRCPSTYHKYCTVYEEF---IKNRYSD-IALKELTPAFITDFDIFLRTEK--QCCNNTVWIYMMPLR RMITIAQNHGWIVRDPFVDYSI-SAESTDRDYLTKDEIRQLLDLFR-RK----ELARDLYVFCCFTGLSFTDMKNLTKDN LQTSFDKLWIMTK-----------RQKTGVESNIMLLDIPKQIIEKYDGMAK---------ENFLL------PV-YITAC KNIKKIIGLCGIEKEITWHTSRHTMATICLTNGVPIETLSKMLGHTNIRTT-QIYAKITHEKESRDMAALS-
188594461   YFREAMYKRH-K-NSSTSILVNWKRAMKMY---A-G--EN-LPFFKIDNAFAEEYKRFLLTAPCGTISHNTASTYFSIFK AALKQAFIDGYLTVDISAKIKGIQEQESRREYLTVEELNTLASTCD-R-----EVMKRAALFSALTGLRHCDIQKLKWKE INMDGEP-RLHFT-----------QKKTKGVEYMPISEQALQLCGER-G----------LPEQLVF------EL-PSWIS KPLKRWIEAAGIKKSISFHCFRHSYATLQFASSTDIYTVSKMLGHTNVKTT-QIYAKVVDEKKNKAAQAIK-
189333835   DMERY----IQLRRSAGFKMANESLMLSGFVAIAEKH-G----DQHIRIDRVLTWAGQA-------PSSAQRYRRLNVIR HFAQALQAEDDRHQVPPRTAFGNSNRRPPPYIFSQEEIAKLIEAAGQTGSVRPMF-ATLFGLLAATGLRISEALRLRLQD ITVDG--LMIL-------------ETKFNKSRLVPLHDTVRAALERYLVVRTRTATS----TDALFVGTNGKAPGYRGVK DVFVRLVTVMGL--QQARHDLRHTLAVRSLEISRHMTALSTYLGHTKVTDT-YWYLEATPVLLGQIAEAAE-
194683883   MLSNY----FYNKVLRPDTEKTYRKMVRLFLRYCGAL-P---LPDEVTHEHVLRWRRNELNI--QKVRERTWNTKTRHMQ SLYNYWIKKGIVSLNPFSETQIE-PGEKQKKVYTQSQLRTIYRILEQACAVYPTFWFAVLETLRLTAIRFNQLINLHIGD LDFEECTITLR-----------SESSKNHREYQIAFVQPLRCLLAPLVEEMRCHGAD---KNDILFDVHRSETPLSQTIR SFFRRLSKECGF--HVSPHRFRHTLATTLMKPERNMQLTKQMLGHRSLSST-MEYIALDAYSTVRILENEL-
206567597   WIRRFLEYLIGERNLSVNTQKSYRDMLRLLLPFASEAAGDKLLVEDLSEGCIRNFLIRLGDE--RYCSASTRNQRLAGIR SLARFIAMHAPEYTDWLKSIPLRKSSTALISYLEKDEMDALLSAPD-VDTAQGRRDHAVLLFLYNTGARADEVAHVKMGD LNMNIASVVI--------------HGKGNRLRRCPLWPETARLLQLLGRDRL--------SQETLFVNRQNRPLTRFGIR DVVVRNVAVASLQKRVSPHTIRHTTATHLLRAGVDINTIRAWLGHVSLATT-LIYAEVDIQMKIQALKMCEP
206569090   QIANFESYMKHELGLSPSTVSGRVFVIRHYLNACNDA-S--TDIFSFEAAHFLKYLS---SY--RNYSRKSLQHVTHCLR AFFRYGARNGLCREGLVDCLRSTRSLDSVPEGPAWVDVLRLLRDAE-GDKPSDIRATAILMLLAIYGLRPAEVKALQLSD FDWERELLTID-------------CTKTRRKRIFPLSRPVGEAVLRYLKDVRPP-----SPHRHVFLTLYG---RPVRIY MLVSGRLKKLNVSPQYGPRGLRHACATRLMEAGIPLAQIGMHLGHTDADAT-RIYAKVDMKALRRVA-DIDI
206569793   LIDQF----IAYRQALG-EIWLDNCTPRAFGRFMGAE-A---SLEDVTPESVKAFLAGKG------ALTQTWHIKLSGLR SLYQYAVSRGLADTNPLPVMSPARPAAFEPYIYSQAELISLFKAAETARTLYAGL-HLILLLIYSAGLRVSELISLNRED VGLKECVLKVR-------------QSKFGKTRLVPFSPQLRDKLLTVEARYNTT-----ECSTPFFVSHAGNRICTYTLQ NYFRRLRNECGI--TRHDHDLRHSFAVHRLTVQLLLPQLSVYLGHVHLRAT-QVYLSMTPELLEEASQRFE-
210132602   LCQSLIALKELNRKLYNQGITIMMQGLFLFFEYFDNRIK-LKSLHNLAEEQVIDFLFGL-AK---NRKPSSMAKYVMYLR QFFDYLDKK-----NYSKNL-FAKKETHLPKHLNKNDFKAFIQALLKPKTSFEKRNQCILLLIVLGGLRKFEALDLELKN IALENNRLLIK--------------GKNNKERYAYIEKELQIPLNAWLSDTK-RLK----SKGRFVFKKAKNNTTQGFIA KIFK--LSNIDVKSGLGLHLFRHSFATFIYDETQDLVLTSRALGHSSLLST-KIYIHTTQEHNKKVALGLLR
283466092   IALEWFEQY--KNTVKESTYVVQRVALNKH---ILPLFGE-RRISKISIPYCQKQVNHWFSY----Y--KKYSNLIGMTN SIFQYAKSLRLIRRNPMEGVIRPKEEKYTAPFYTKAEVLYFLQIAK-KYP---DPLYPMFHILTFTGLRKGELLALRWKD IDFKRGTLSVKQTLTTWKLAFQTPKTEKS-LRTISIDNQTLSIFRQCILKQKAFFLRKENGAQLLFTTEENKPYYLDFLN HNLTKILKENKL-KHMTVHGFRHTHCSLLFESGASIKEVQVRLGHTDVRTTMDIYAHVSEQKKEETADRFA-
288732565   LYEEWLVIR--KMEVKPSTLQTQMGIMNGF---IKI-FGN-EKLTRIKSAALQTYLLAKDWS----Y--GYRNLVKVYLS SLFDYAKTVGYLVDNPMDRVVLPKIELKREHYLSRQQIRLYLNILD-TEGKNP--FNILVEFLYLTGLRIGEAQALMWSD IDFETKILTVRHTVQRSDYRITTPKTIHS-YRKVYFNSRVVKLLDELK-CLTSV-----SDKDLVFTNGRGDFFGLDAFN LYIQRYNQKIPDNFKLTSHVFRHSHVSLLAELGFHVREIMERVGHSDEKTTIQIYTHVTEKMKQNSFEKLE-
295980935   LISTYLDYCKTHKRLSSHTIRAYKNDLMQFYNS--------------NYDNVESYIEEL-TQ--SNIKTNTLRRKIACIK VFYNYLKYQHIIEENPFNQLRFQRTEKILPKTIPYDILKNIFSYLEQYQKQKAERNLLIISLLLSTGIRISELCHIHLKD INLSNKTLHII--------------GKGKKERILFLGDQTFNLLETYINKNGKE------SNDFLFPGKHSKPLSEQSVR LILKRIVEQNGLSKTITPHMFRHSFATMLLDNDVDIRYIQQILGHSSISIT-QIYTHVSHSKQKEILSSFNP
297592275   LMDEF----FFCRSVREATEWSYRKVLNGFRKFVGGT-L---LPEDIRQQHVREWRREVLKN--QKRSTHTWNNKVRHMR AIFSFASSSELLHLNPFEGMSVR-QEKKRKKTLTRKQIKRILLVLEQKCAIRPAYWIIVVNTLRFTGMRLNQLLHLRLRD VNPEERWIDLC-----------SEGSKTHHEWRIPMVSHLVPGITRLMDEAVKRGAT---PDDYLFHYHRSGPPEEQKVK GFFRRLSKECGF--QVSAHRFRHTLASTLMAPERNLYMVKTMLGHRNVSTT-LEYVEMDLKGTARILEAEL-
310871666   LVSIYLEQC--KLHHKPNYYNIEKYTIEKH---IIPHFKN-CIVKKVTHNEIQDFQKSLIDK---GLENKTINNTMIILS KIFDIGIVEDVLIKNPCAKVKNLSVVKKQMKFWTPDQFKEFISLIE-KDE---FIFKVFYTTDYLTGMRLGEILALQWKD LDKFRREINVYKALTYQEYIITPPKTKNS-VRRISINSKLITLLDEWRQHQKEIFDIH-SEETYMFQYKD-RPPTKDIFS RKIKQICQRGNV-EPIRFHDLRHSHVALLIHQGEDYLVIKERLGHSSVSFTMNTYGHLFPNKQKETADRLD-
317115550   LCEQFIEEYS-RPRNKPRTVDSYQGYIDRH---ILPALGK-LKVPDVTRAHITTLMKDKARI------GVTANRVLACLR KMFNMAEVWGYRPDNPCRHVPKYREDG-ETRYINNEELARLYAYLD-RAGLEHPTVTLAVRLQFEFSARMTEIRTLEWAW VDFENRRVVWPDS-------------KTGDM-SKPMSEAAYQLLRN-APRI--------DDSPYVCPADAKKPLPDSTYY NGWKRILGRAEV-AHVGTHGIRHRAATDIANSGIPIKVGMALTAHKTVTQFM-AYVHAEDDPVRAAAEKVA-
327413047   LLEDY----FFNKLLRPASIWSYRKVTQTFTRFLDTD----MSPEDITHRDVLLWREFVLHE--RGLSSRTWNNKVTHLR ALFTYGMKKGLLPQNPFYDAVVR-PDQKLKKVLTENQIEQVYIVMARRCALLPTFWLVVLDVLRYTGMRQNQLIQLRLGD ISFDDDVITLR-----------AESAKNHKENRVPIISVLKPGLQQLCAELRLRGM---KPHDQFFNVGFYEEMSVQTLR AFFRRLSKECGF--NVSPHRFRHTIATAMMKPDSNLQTVKTLLGHSSINTT-LEYVDGNVDTVREALEARF-
327413164   LLNAY----FKFRMLRPATVWSYRKTVASLRKFTGDN----ILPEQINQNLVVDWREHIIYG--ELQSKVTWNNKVTHMR ALFNFAYDRKILPRNPFNGVSVR-PDKKKKKTLTKEQVRQIYLQMEARNALRPAFWLTVIDALKCTGMRQNQLLHIRLCD VNFTHSWISLR-----------PEGSKNHKEHRVPITKGLRPRLERLYRRSLERGA---GMEDRLFRVTRSPNYDHPPLR AFFRRLSRDCGF--KISPHRFRHTIATNLMRPDRNIKIVQDLLGHSTVTVT-MEYIEADLKEVKNVLEELE-
335370916   LSEFWYDSY--KSWSSDNTRNRVRGYLDTY---ILPKFGD-YKIDSIESTEVQKWVDQLAEKAADKGKASDYGAVVHKLK DILDFGMVHFNLKNNPAKQVRIPPAPQNRIQVLHEKDIAIWLNYLD-TLSRANRRFKLICNTLLASALRINELLALEVDD LLFESSEINVNKTLMWDKICKNSAKTDSG-NRKVSVPITIIQELKDFNNEMNNYFELP--KSKLIFPT-YGNYMTDRNER ATLIKRLKELGL-PDYGFHLFRHTHASLMLNSGANWKELQERMGHKSISTTMDIYAELDPNRKNEAVDILM-
364520040   ----------------------------------------------V-----LRWKEEVLKV--QGLKVRTWNNKVAHMR ALFNFAIKKKLF-QNPFNGVVAC-PGVKRKKTLSDSQLETVYRVMQQRNALAPAFWTAVLDILRYTAIRQNQFLHIRISD VDFDSHCIHLR-----------LEGAKNHREHQVPIISALRPSLEELVSQVTKAGA---MPHEQLFNIAWQDGMTKVPLR SFFRRLSRECGF--LVSPHRFRHTIATKLMRPERNLQTVKTLLGHVSLAST-LEYVEVNIESLKATLEQEL-
168998469   WLAYWLEHIV-KPEREHNTYVKYESKVRLY---LLPHLGK-KPLVKLTPAQSPRLHG------GEGLGPRLASPSSRVLR NALNRAMREELVTRNVALLVDMPKVIKDRGTAWNAREAIASCR-SA-PTG-----STRPASSFLVLGLRRSEVLGLRWQD IDFEAGRFTPVKQVQRGVLVLKDLKTESS-QAVLPLPEFCARVLEERRELQALERKEH-SDQDLIFSSEHGGMIDPVGFS RTFDRLVKRAGV-RRITVRLARHTCGTLLAFLKVHPKVAQAILRHSQISMTMDVYTHVVGDSEREAVGMLA-
A0A0P0ZHR1_9VIRU  LAQKWLTL-K-AMEISSNALNRYQSVMKNM---LPRLGPG-RLASSITKEDLLFIRKDLLTGERKGRTVPTVNYYMTTTA GMFSFAAENGYLEKNPFNSITPLRKSKPVPDPLTRDEFSRLIDACH-HQ-----QTKNLWTVAVFTGMRHGEIAALAWED IDLKAGTITVRRNFT-KIGDFTLPKTDAGTNRVIHLLAPAIEALKNQAMLTRLSLRRT-HECTFVFCNHKAGNYAVSSIG ATWDSAIKRAGI-RSRKAYQSRHTYACWALSAGANPTFIASQMGHSSASMVYNVYGAWMALKNQTQVAMLN-
A0A097BXY4_9CAUD  YTKKWLEER-----LAEGTRELYKTHARKR---IYPVLGD-AAVAEMTPALVRAWWAAMGKE----Y-PTARRHAYNVLR AVMNTAVEDKLLSENPCRI-KAP-AER-DVEALTPQELDIVAGEVF-------EHYRVAVYILAWTSLRFGELIELRRKD IDDDGETMRVRRA-ARQKVVVGNTKTVRS-KRPVTVPPHVAQMIREHMKDRTKM----KGPEALLVTTTQGQRLSKSAFT RALKKGYAKIGR-TDLRIHDLRAVGATLAAQSGATTKELMVRLGHTTPRMAMK-YQMASEARDEEIAKRMS-
G1D5R6_9CAUD  L-DSWLMELRAARK-SAETIRAYSGSVEGYLNFCVE--G---ELAPLEKASLLAWVNSM-----ASLQPATVHLRLTAVK QFMRWVADEEGVNVDGLLVVRPPKLDQKVVKHLSDRAVQALVATCA-GNTFRDRRDKALIVLFTETGIRAAEMLALDVED VSLVDCQLTVR-------------RGKGAKGRRVKYSPMCAATIDKYLRARRRA----HGSEGPLWIG--GGRLSYTGMK SSLKRRADDAGV-PGFHPHRLRHTSAVRWLKAGGSEAGLMAQAGWQSRRQI-DRYIKSAAEELASEFDRLN-
A0A088FW39_9CAUD  WMLHWIDNIA-KRKVRPGVLNDYRAAINNH---INPILGA-KRIDKLTPQHVRDLHSEI------G-ASRTAELVHVIVQ KALDDAVAEGVATRNVAALVDKPEYRKKKRNGFPADVAQHIIHTAF-QV-DEP--DAVRIAAGFLTGARRGELLGLRWPY VD-NQGWITIAWQLQSGSLLFTRPKTDAG-WREVPLLPPLYVAMQKLRTD---------NPHGLVW-HKEGKPIDPRSDY DVWRGVFRAAGVTESLPPHNSRHTTSTLLRAAGVDEQTRMEILGHASVDAQ-RIYAHADRARHLEAMQGLS-
Q9T1R0_BPAPS  AL-RWIEEK-----ANKKSLDDDKGRLGFW---L-LYFG--TRLKDMTEAKIYSAISKMKNRQAKEVSIATKAKHLALLK SMMKSAERDKWIEKSPV--IKVPSAREKRIRWLEPDEAERLINECP-------EPLRSTVEFALATGLRRSNIINLAWSQ IDMQRKVAWIEPE-----------NSKSGKAIGVALNDTACCILTRQLGNHQ----------KWVFV--HTMSASSNSIN TAWRAALKRAGI-ENFRFHDLRHTWASWLIQSGVPLSVLQEMGGWESVEMV-RRYAHLASNHLTEHAKQID-
I1W5Y5_9CAUD  LLDEWFEYH--TKTFKVTTLDNLKTRIKNI---KKN-SSN-LLLNKIDTKYMQTFINELSNV----YSANQVKRQLGHMK EAIKYAVKYNYPNEHILNSVTLPKIEKEEAKYLEMEQVIQIRDILN-DNNMQYILVAGAVEVQALTGMRIGELLALQVKD VDLKNKTIDINGTIHRAGGHKDTTKTAGS-KRKIAINSRIANVLKKIM-LENKKMQPS-VDRGFIFTTCQGNPMQGSRIN KRLSSAAESL-INKKVTTHTLRHTHISLLAEMNISLKAIMKRVGHTDEKTTIKVYTHVTEKMDRELEQKLE-
A0A076YMH1_9CAUD  WVRHHIDHL---TGVEQYTLDKYEQYLAND---ITPHLGD-IPLSKLSEDDIARWVKVMETTGGNGHAPKTLRNKYGFLS GALNAAVP-RYLSTNPAAGRRLPREDDDEIRMLTHAEFDRLRDAVT-------PHWKLMVQFMVSTGLRWGEVSALQPKH VDLETSTIRVRQAWKYAGYVLGPPKTKRS-RRTVDVPARLLERL---LS------------HEFVFVNTDGGPVRYPGFR RVWNPAVEKAGL-PRPTPHDLRHTYASWQLTGGTPVTIVSRQLGHESIQITVDTYTDVDRTSSRVAAEFMD-
A0A075M047_9CAUD  YFENWIKTYK-QPVVKENTYRHYRNALQH----IQKHIGK-MELSKINRQVYQKFINDYSKE----HAKETIRKTNGAIR SALDDALYDGLIFKNPAYKVNYKATKSEQEKFISVTEYEILKDHVR-KKR---TRSSLALFIMICTGCRVSGARNIKIEH INQVKNTIFI----D-------ERKTDTS-PRYISIAKSDMKHIMDVIST------IS---DGYIF-KEAGSIINLQAIN NALKSACRVNNI-PIITSHALRHTHCSYLLAKGVSIHYISKRLGHKNIAITTSVYSHLLEEKFNEEDKKTT-
G1BQG4_9CAUD  WLDYWLTVK--KSECRPSTYESYEGSARLY---LKPHLGH-IRLDKLTTPQVRDMLTKVRDGGNTKASTRNPQKAYQALN NAMKLAVDEGVLDRNPVAPIKKPGHVKQQRGAFETSAAVHLLKTAA-ALDDEDPKLASHWAAAFMTGARQAELLGLEWDR VDFDRGVLDISWQLQRRSLFWTRPKSLAG-ERTVPMAPLLLESLKVHKRDKDP------NPHNLVWHHRDGRPISQEDDN EHWNRLVAAAGIPREVVLHEARNTAATMLLESGIDAKVIQTILGHASILQTRD-YQRVSLELSKSAVSAFD-
G8I6Z3_9CAUD  ILDDYLDSL---AGYPSTTRATRAAHIRRLARGL----G--VSPENVTGASLVRFFA---EQ--EHWARETRRGYRNTCV SFFGWACREGRIPTDPSADLPSIKPAPPAPRPAPDR-VYRAALM------AADARVMLMLRLAAELGLRRAEVAQVSTSD LTFDGYVLVVH--------------GKGGKNRTLPVSDELAELIARGAAGHTP-------ATGYLFPGDDAGHLSPRWVG RLCGDALPDG-----WTMHKLRHRFATRAYRGSRNLRAVQTMLGHASVATT-EIYTAVEDAEVRAAMMAAGD
A0A0A7S362_9CAUD  WLKHYLDHK---TGVEKSTIYDYRKMVEKD---ITPVLGA-IPLAALTAEDVAKWVQGLADK---GLAGKTIANKHGFLS SALNVAASAGHIKANPAVGVAVPRTERAEMVFLTADQYAKLHDNMP-------LRWQPLVEFLVASGARWGEVTALRPSD VNRAEGTVRISRAWKRGGYELGAPKTNKS-RRTINVDTAVLDRL-DY-S------------GEWLFTNVRGGPVRGHNFH EHWQPALKKAGL-VKPRIHDLRHTCASWLIAAGVPLPAIQQHLGHESIQVTIGVYGHLDRSSGRTVAAAIA-
A0A088FPD5_9CAUD  VAEKWYATKS---NREATTKHGYRNILDTI---VLPKWGD-TPIHKIDHESLQDWVNELSTTGEGGFSASRTIQIHLVVN GVMKYALRTDRILKNPAE-LELPTKRKNTQRYLTHKQLQEFAAEMG--------RFEGLTLLLGYCGARTSEAFGARGRD F---------RGRIWEVRNVEKDTKTHR--ARFIPIPDVVWDKIQM------------ANPDALVFPGRRGGALRTMQER TLRAEEIAETGRFPRITPHDLRHTCASLAISSGANVKAVQNLLGHATAVMTLDLYGHLLSDDLDRVMTALN-
Q9G044_9CAUD  YFHHYLENS--D--LRPKTKRRKQNEYHKH---FKAKFGH-IKMNKITQNQCQEFRKYLIENV---ASTNSARTIWSGFK VVINYAKKYFGLRTDPTISIKPP-RVKPKPKFMMREEFEKRIKDIE-EQ-----DYRELFTLMFYTGLRIGEAMALVWTD YNKYKKEISINKTMDI--TIYPRPKTDSS-EDIVPLPKFINTMLTERHQREKELNK---FDESFIF----GAPKHYSHVQ KKFQKA-----F-PHYNIHALRHSYASYLANNGVDIFVLQSLMRHAQITETMGTYSHLYTQKKHDAIAIFD-
G1JX48_9CAUD  MIERWRIWQ---QSLSRRTVDERSATVRRMSEWC----G--VAPEYADVEHVVSWLA---EG--GNWSARTRWTYYGALS AWFLWLQQQGHRQDNPMVMIGRPKRPKSVPRPVSNHDVQRLLAV------RAHRRTRAMILLAAFQGLRVHEIAQIKGEH LDLVERTMTVT--------------GKGNVTATLPLHHRVVEMAYQ------P-------RKGHWFPGPDRGHQRRESIS GTIKEAMIRAGV--IGSAHMLRHWFGTALLEANVDLRTVQELMRHQSLTST-EIYTRVTDQRRAEGIERLDP
VINT_BPHK0  WLDRYETIL---RGIRPKTLLDYASKIRA----IRRKLPD-KPLADISTKEVAAMLNTYVAE---G-KSASAKLIRSTLV DVFREAIAEGHVATNPVTATRTAKSE-RR-SRLTANEYVAIYHAAE-PLP-----LRLAMDLAVVTGQRVGDLCRMKWSD IN--DNHLHI--E-----------QSKTGAKLAIPLTLTALNSLAD-LQQRE------ASSSETIIASKHHDPLSPKTVS KYFTKARNASGL-SD-TFHELR-SLSARLYRNQIGDKFAQRLLGHKSDSMA-ARYR---DSR-RE--DKIE-
Q4ZE08_9CAUD  YI--FFNRL--KENLSARSIEKRTTEYNTH---IKERFGN-IPIGKITTTQCTAFRNYLLNDA--GLSVGYARSVWAGFK AVINYAKKHYKLLYDPTLSVTPP-RTKPQAKFITREEFDEKVEQIT-ND-----TSRQLTKLLFYSGLRIGEALALQWKD YDKIKGEIDVNKKINL--EIEYNLKKENS-KGIIPVPKLIREMLKNMYNESSKRYK---FDENFIF----GEPIRYVTYS YHFKSV-----F-PNLKIHHLRHSYASYLINNGVDMYLLMELMRHSNITETIQTYSHLYTDKKHQAMNIFD-
U5N0A8_9CAUD  LLDIWWKYHG-QNH------TKEFNHL-LK---TISGIGDISR---MSKRALMDYRSMRLR---DGISAATINRDMYRLS GMFTKLIQLEFSGQHPIHGLPPLAEANPEMTFLEKAEIEKLLNVLD-G------DDLLVALLCLSTGGRWTEVATLKPAQ I-TNCRVTFLK--------------TKNGKKRTVPISEELEKKVKEEAS-------------AKLF----------KVDY EKFCGILRRVKPPPNQATHILRHTFASHFMMNGGNIIALQQILGHASIQQTM-AYAHLAPDYLQNAVA----
K7P7R5_9CAUD  AI-RWLREK-----SDKKSIDDDKSIISFW---M-LHFE--TILSDITTEKIMEAVDGMENRRPKLASKGTKTRHLAILR AILNMAV-EGWLDRAPK--ISTPRVKNGRIRWLTEEESKRLFAEIA-------PHFFPVVMFAITTGLRRSNVTDLEWSQ VDLDKKMAWMHPD-----------ETKAGNAIGVPLNETACQILRKQQGLHK----------RWVFV--HTKPASTAAVN KAWKGALKRAGI-SNFRFHDLRHTWASWLVQSGVSLLALKEMGGWETLEMV-QRYAHLSAGHLTEHASKID-
A0A0M3LRG1_9CAUD  LIDKYLKEV---TPTKRG--REERYRLLRI---AGSSLGN-IPLPALTKEHLRQWQNQRLQE----VKPVSVSRERATLS ALFTKAM-EDYLKENPLKTLEKIKTPPARTRRYSDEEIDKLI-FVSGSQ-LMQQRAGAALLFAIETAMRAGEIAGLKWEH INLQARTAFLPQ-------------TKNGYSRTVPLSTKAIAILNQLAQLEP-------NKQNSVF------QLTSRSLD SNFRKLKQKANL-ADLHFHDTRREALTRLSK--LTVMELAKVSGHRDLSILQNTYYNPDISELVSKLQ----
Q7Y4M3_9CAUD  IYNLFYNSW--SKTVKASTKHNYTFVDATM---KKE-IPN-TLLANIDRRYIQSKIENIIDS----KGYHTAYRVRSRLK SIFDYAVQYSYIENNEVNYTVIPKIEKKRNKFLTMQEIKALIDALN-NKPYQQ--YADMVTVLALTGMRYGELTALQLKN IDFENNKIEITGNFDSK----TLPKTAKS-IRTILVSDAVIKAIQR---QVVRLTEP--KDDDYIFCLEVNSPITLPSFI QIIKKYGAK-GIEKNLSSHIFRHSHISYLAEAGLPIKSIMDRVGHANAKMTLEIYSHTTQDMEDKLVKTLD-
A5GYV3_9CAUD  LYDEWLLVY--EKEVQNSTYYKTTRAFEKH---VLPVIGS-TKLSDFTPMELQNFRNDLSEK----L--KFARKLFGMVR KVFNHAALLSYIQANPAAPVTSQGKVEEKKDFYDTDELRDFMALVE-KTN--DIKKIALFRILAFTGIRKGELLALEWKD --YRKSTLDINKAISHVGYEILPPKANS--NRLLSLDEKTCKILDELHQ---------YPESTRIFESENGGMLSPSKPR KWLLEITKEKEI-EPIRIHAFRHTHASLLFESGMSLKQVQYRLGHADLKTTMNIYTHITKFAKDKIGQQFS-
D2XR30_9VIRU  LVKDFLIE-KKAQGKAASTLQQYHWDLQIILFLIHEHFEN-KNLIDLTRKDIRNLSITF-QD---GMSNARVNGLMSALR SALEFCADDDDYEFNVGSRVRGPKNPIRE-IFITEDQINWLIDELE----QEKYMLATYLALSYYSAARKNEVYQVRKEG L-EQYYTNVV--------------RGKRGKKFRLYYNPRVQKCIRLYINQRGKD-------APDLFVRVYGKTLNKSVFN YWCKIFAKM--LYEKINPHCFRHSRLDN--VQGVPLEKLKSLANHSDISTT-ESYLKDRSEEIAEIFG-MDP
A0A0K2CMS1_9CAUD  WMRRWCTTTLLVSG-RDSTKSLYGTLSRQY---VEPAFGA-IRLDRLRTSDVEALVLRLQQATVRAVADSTIRSTYTVLR QALDGAVRDGLMARNPAAAMKRPGLSRPEVRRINDAQLADLLAATA-GS-----RYHRALLLIAATGLRAGEALALRWDA VDLDAGSLRVVATVGRRRLRLTTPKTERS-RRTVPLTPDMVSMLRRHRADQLAERLNV-EDHGLVFPSAFGRPVDPRNLL RVVEQAAAQVGL-EGVGVHTLRHAAAVAMLEAGIHIRAVADILGHSSVAVTGDIYGHTSDATARAAVDVLS-
Q38325_9CAUD  YFKDWMELYK-KNAIDEMTYKGYEQTLKY----LKTYMPN-VLISEITASSYQRALNKFAET----HAKASTKGFHTRVR ASIQPLIEEGRLQKDFTTRAVVKGDKAEQDKFVNFDEYKQLVDYFR-NR-NPNYSSPTMLFIISITGMRASEAFGLVWDD IDFNNNTIKCRRTWNYKVGGFKKPKTDAG-IRDIVIDDESMQLLKDFREQQKTLFEIK---HDFVCYHPYRKIITLSALQ NTLDHALKKLNI-SPLTIHGLRHTHASVLLYHGVDIMTVSKRLGHASVAITQQTYIHIIKELENKDKDKII-
A0A088F8U2_9CAUD  WLQQYIATR---TGVTKTTLYDYSSYLRND---ITPVIGA-IPLDRLTPDDVAAWVQGLAAR---GLAGKTIANRHGFLS AALKTAVQAEVIPTNPAADTRMPRTERAEMCCLTRDEFNLLLAQFA-------PHWQPLVRFMVASGARFGEISALRPAD VDRTHNTVYIGRGWKRAGYELGAPKTKRS-VRTISVHPALLGDL-DY-G------------GEFLFTNTVGKPLRAPGFR SVWYPAVAKAGL-KKPRIHDMRHTCASWMIAGGANMYAVQRHLGHESIQTTISLYTHLDRSDSERAAKIIG-
A0A097EYL9_9CAUD  GLDDWEIWQ---QRLSRRTIDERLRVIHLLHAET----G--VQPMKIRATDLVRWIA---DH--EDWSDSTACTYTSYLS AWFKWLQLTDRREDNPMVKVGAPRLPDRQPRPVSDADVVALLQT------RMWTSTRRMILLALLAGLRVHEIAKIRGED IDMSARVLWVK--------------GKGKRLRSVPLHPLLIEMASE------P-------AAGYWFPGHEGEHILSKSVS DIIGRTMKRAGV--RGTPHCLRHWYATTLLDNGTDIRVVQELLRHKSIATT-QIYTKVPEGRMHDAITSLDP
Q45YI6_9CAUD  AV-HWLKQN-----QHQRSLETTKQRLRW----LTDQLG--ENVRNIDRERIQALIETKAAEKGSPVAGATVNRHMAALS VILHHCHAEGWIDAVPP--IRKLRENSARLTWLTRAQAQRLLEELP-------THLRQMARFALATGLRESNVRLLEWAQ VDRERALAWIHAD-----------QAKAGKVISVPLNEDALGVLREQQGQHK----------RYVFV--KGAPI--GRIN HAWQKACVRAGL-SGLRFHDLRHTWASWHVQAGTPLPILQQLGGWASYQMVLR-YAHLGRDHVAAYADNIG-
A0A0B5A387_9CAUD  WLAHWIDDIH-RDNLAPGTFADYKRVIRLH---IVPHIGR-VRLDKLTSEDVLRMQRAVQKS-----TTRTAQIAHVVIN RALTDAVAWDAVHRNVAAVVPTPKHRTKKRKGFKTDVARHIIATAG-EI-DQAPGYATRWAAAFLTGARQGELLGLTWDR VDLDEGTIDLAWQLQQRSLCFTRPKTDES-TRLVPLVPELCTALRTQRATAQP------GAHNLVWSYADGRPIGPRDDY TRWQALLVEAGVKEAVPLHQARNTTATLLLEAGVDAHVIQSIVGHADVVTT-RGYQHVDLSLQRAALANLR-
A0A0K2CYP0_9CAUD  FIEEWEPKYA-SENLSPLTYQTYMHFIENR---IMPVFGH-KNLEDIRTLHIVTFINDLSKPESGKLSPGTIQYIHRVLK NIFNRATEWQLIKTNPIVGVKKPKVEQTEFDFYDEDEAREAIAALS-KEP---RRWRLLILGSMVGGFRRGELLALEWSN VDFDNMTLSINKSISLGRAVEKAPKSKSS-KRIVDMPDWYMDELKVHEYEWKKEKLDKGFDRQYVFHAGFGKPFHHTYPT EWWNGFTKRHNL-KRVRFHDLRHSSATLLIEAGASMKAVQQRLGHSKHQTTADIYAHVTKKVSRDTAEKFN-
A0A0C5AN64_9CAUD  YAKEWLSEYQATGTVKISTVRIRKKGIKL----LLPYLAK-LRISIITAKQYQHALLDLHDK---GYSNNTIVSAHQTGR MIFQRAIELKIIKNDPTSSAVIPKTEKEIPKYMEKEELALFLQTAK-EKG---DRDYAIFLTLAYTGMRVGELCALKWSD IDFSEQTVSITKTYYNKNYTLLTPKTKSS-KRVIIVDKKVLDELEQLQAEQKRIKMKT-HDKNFVFSQQAG-PTYPKLVA LRMTRLLKLAGLNTKLTPHSLRHTHTSLLAEARVSLEQIMQRLGHRSDETTKNIYLHVTKPKKKEASQKFA-
A3QSD5_9CAUD  YLNFWYKEYV-LLNCKYNTQESYRNLIENH---IEPRLGK-CKLKSINPAIIQEFLNNKSKETEKHYTKGVLKAIYVVLN AALKSAVPYKLIKENPVQYASIPKKNESDNKTITLDEFNKILEIYP-NT-----NIYIPLLIGFHTGMRKGEILGLCWDN VDLDNNIIKVRKNLIKSEFELASPKTKTS-IRDIKIGDTLSRILKEEKLNQKKQKIKW-KETDWVCRKKDGSFVNHNNID AAIRTINKKLNI--NFNFHCLRHTHATLLLENGANVKYIQQRLGHSQLSTTMDTYSHVTSKMESETIDILE-
A8ATC7_9CAUD  FYTLFMKTFK-DGKSSQSTINLYDLAYN-Q---FVDYFEK-IKLNSIDAVQYQQFINHLSVD----YAISTVDTRHRKIR AIFNKAVHLGYMKKNPATGAHISGAK-TKAQFMETDKVHLLLEELA----KFHSVSRAVIFLAVQTGMRFEEIIALTKKD INFTKRSITVNKAWDY-TNTFIDTKTKKS--RVIYIDNSTVQYLQSYLTW----TAEHKNPLMLLFIT-HNKPIDNASCN KALKKICNTIDS-EPVTLHKLRHTHTGLCVEAGMDIIYVADRLGHDDINTTLKYYSHLSSNLRQHNQSKVD-
A0A097PAS9_BPT12  LTDQWLKEY--EKTVQGSTYLKTERNINKH---ILPKLDK-VKIGDINPLLIQRLTEEWCND----L--KYGGKILGLVR NILNLAVRYGYINNNPALPITPPKKRKMNNNFYTLDQLKQFLELVE-KTD--NIEKIALFRLLAFTGIRKGELLALTWDD LN--GNTLSINKAVTRVGLEIDVTKTKSS-DRLISLDDETLEILLELHE---------FPISTLMFQSESGGIMTPSLPR KWLLQIIKGTDL-PQITIHGFRHTHASLLFESGLSLKQVQHRLGHGDLQTTMNVYTHITQSAIDDIGTKFN-
I7IDJ1_9CAUD  VADSYFDWY---QRRKQSSINTIKAILENH---LLKKFGK-SKINNITAKHIMIYQNEIIHK----YSAVYLKKIHTVLS SIFNFAIKFFGLTSNPAKIANFEKESNKRLNFWEFDEFKQFIHVVD-DL-----LYQAFFTTLYYSGARTGELLALTWED INFEEKSININKT-N-YNRQVTKPKTKAS-NRIIMLPSLVIDLLKTLKEHAT----AP--KNDYVF----GTSIATATLH KRFAKYVVASGI-PKILLHEFRHSHASYLINRGVSPLVVAQRLGHSDVSTTLNTYSHLYPSKQAEVVAFME-
M1Q1I5_9CAUD  YFEKWMLVHK-KPHVGPETFGKYEYTLK-L---ITIYFHE-TKLSKINATSYQNIINELAKC----YVKDSVKRFNSHIR AAIKVAIHQGILKKDFTEIVKIFSSKKEEDKYLELDEYEQVITDYR---KTIKYQSHFFLYTIGKTGLRFSEAAGITEPI VDRENMCLRIRRTYKY-KKGWGPTKNPQS-ERDVPFDSEWLKAYDEYMKVYIDN------PDKRLFT---------KLTG TGENKILKKKTR-QTFNVHGLRHTYVSWLIYHDVDVVTIAKLVGHKDATETLKTYSHLFKAKQEESFDKVR-
O21990_9CAUD  YFKQWCEVYK-KPTVSKITYKAYINSQR-K---IELFFGD-KKLKSITATEYQRVLNSYAKT----HAQDTVERFNVHVK ACIEMAVHEGYIKRNFCKFAKINAGRDIETKFLEVEEYERLIYETS---KHPEYASYAALYIIAKTGIRFAECLGLTVDD IKRDTGMLSVNKTWDY-NTGFMPTKTKSS-IREIPLDDEFINFIDQ----LPPT------DDGRILP---------SLSN NAVNKTLRKIVG-REVRVHSLRHTYASYLIAHDIDLISVSQVLGHENLNITLEVYAHQLQEQKSRNDEKIK-
I6SMN0_9CAUD  YYDDWIKIKN-KKQLSSKQFYWYERSIK-L---FSEYFEN-MLVKNITRSEYQKFLNQYAQG----HTDETVRKVHGCLA RCIRDALYDGYLKKDPTYNVNIKGAKDEKFKFITIKDYLNLLDYFK----KRDEESYVLLYLLGITGARYSDVINMTYKD LNKANGIIHLP-----------GTKTKNS-KRDVEVNSKDIMHINSKLAKMPRR------IDGKLFS------VSHTSVS KAFRKAKEVNN----ITPYSLRHTHTSYLLSKGIPIEYISKRLGHATISQTLDTYSHLLEEHKKEQGQRVR-
Q1I119_9CAUD  YAHEWYELYG-QTL------QARLNKL-LN---LCSHLGD-PPANKFTTQDFAEYRKKRLAGK-RPPKQSTVNREHAYLR AVFNELKSLKWSGDNPLSEISLFKENETELAFLFGDEIRRLIDECD-NS--RNKDLGLITRICLATGARWSEAEQLKQAQ V-IPYKITYIN--------------TKSGKNRTIPISPELYNMLPQ-RR-------------GRLF----------GDAY EAFENAVDRAGIPKGQLTHVLRHTFASHFMMNGGNILVLKEILGHSTIEMTM-KYAHFAPSHLESAVS----
A0A0F7LA05_9CAUD  LLGRWWIYHG-KSH------NIERGRL-TT---IIAKFAEMSRADQLTKKTITDYRVVMMN---DGLKPASVNRHLAIMS GMFTKLIDAEYHSHNPFREVKRLREAVTEMAFLSSEEITRLLSMLD-G------DELNATLVCLSTGGRWSEVSNLKAEH I-INQMVTFMK--------------TKNGKRRTIPVSQDLIKRIKTKNS-------------GRLF----------NASY YKVRNALREVKPPDGQAVHVLRHTFATHFIMNGGNIITLQRILGHSNIQQTM-TYAHFAPDFLQDAVT----
A0A0E3M2X0_9CAUD  TLNHYIDLFEKERNKSANTVINYISDVNQFVTYMEQN-D-VMNINNFEKEDFLNFIDHL-KH--KYTSAATIERKAVSTN EFLSFLNRTGRMKKAPFKELYLPAKNKKKVKSLSKAEIKTLVFVSD---D---LLEECIVRVLFDGGLRVSELVNAKWSD LDNDRYILTVL--------------GKGSKRRTVLISEKTYERLMEMKEGRT-------WNSEYILESNRKKPLSTRRIN QILDNLASRTGI-ENLSSHIFRKTRATELIESGLEISFVSEMLGHSDVSVT---YRYVDERKLHDKLEKFTD
A0A076G5J0_9CAUD  WLDQWLDIH--GPHVRPTTRRHHEQSIRLY---IKPHIGD-RRLDKLTLDDVEKMLRAVAAR-----STKSAQKAHQTLS QALKEAERRGLVYRNVAAIVRKPRHTPRQREALTVDQARHIIRTAI-DL-DPAPHLATRWAAAFLTGARQAELLGLTWDR VDLDAGTIDLAWQLQQRSLAFTRPKTRAG-TRIVPLADPLRLMLVEHAKRPGP------NPHNLVWHYPDGRPIGPRDDL HAWRVLLAAAGV-DPVPLHSARHTTATLLLAAGVDAHVVSAILGHSDVIVT-RGYQHVDLTLARQAAGQLT-
Q854V7_9CAUD  ACDDWLAGKR-AANRAESTVDGYEEKLTV----VIEQLGE-IEIQKLTKRHLDDLVTALREGGRKPWSPRSVNYLLGLLV SILESEQKQGHV-RNVAALVDRIEANPTPPDPLTESEVETLLAHIA-GD-----R--AIAWELALAGFRLAEISGLRWCD VDLDARTVTVQNTL-QKKRIEKTPKSRAS-RRELPLPDDLFAAFKAARK-QAADQLEA-EASGYVVVNEAGTPLTPNAIE NRWARVLKAAGL-RHVRLHDARHTCGTLMHLRGVPTALISAWLGHASKAFTLQTYVNPKPESLV-AAQSFT-
A0A059T666_9CAUD  FVEEYMPKHA-QNNLEVKTWTEYYKSIVAR---AYPAFGG-VQMDKITTLHIVNLVAKLQKPGNKPLSPRSIRNIYFAIN SVFETAVEWKVIPINPAEGVRLPKTTKRPPTIYTPAEIELLNAALV-NEPLRL---QVMIYIALISGCREAELAALEVKH VNLIEDELTFEQTLVAEGLLLKESTKNDV-AGIVSIPAWLTNLIETY-ISNEVLDLGK-ANHKFLFANMEGKPIRPDSIY QRWRRFLERHNL-PVIRFHDLRHTSATLLLNKGRDIKIIQERLRHKSSVTTSNIYAHVLKDTHKDAASDFE-
Q0H247_9CAUD  FAQEWLAIY--SETAKISTIRARKHEL--H---LMRYFGN-LKLKDVTRKMYQDMLLDLKKK---GYADNTLDGIHTTGR MIFKKAMELELINSNPTEYAKVPKSGNKDMKFLEKHELALFLKTAQ-EHG---AMDYVVFSTLAYTGMRLGELLALQWKD INFKEHTIAITKTLYSNEYQLLPPKTQGS-IRTIKVDPNIISLLKKHKAEQNEIKLEL-HDLGFVFARPSGFPEVPKKIE IRMKRLLRIANIHKHVTPHSLRHTHTSLLIEAGVGIKEIQQRLGHADIETTMNIYAHLTKDLEERASQKFS-
Q8W767_9CAUD  YFDKWIEAY--KGR-SEVTDEWYTIVA--Y---IREYFKD-TKLSVIDRTAYQAFLDWLGTNPEQPLSRSTVSRVNSYVR AVLKDAIEDGLTKHDFTRRAIISGAKDPSAKFLSVEEFKHVIEIAD-RHADLSHLSNYVVLIMAYTGARFEEAIGISWDR VNFKEQTITIDRSWQYQHDNFGGLKNAQS-LRTVPIPSQLVLILKRLRKEQQEN--DG-RDDNLVCRN-DHRVVTNETVN NTVKRLCGYAKT-KNITSHGLRHSHGSMLLFAGVDIMAISRRLGHASIQITMRVYLHEVDEMKQRDDKKII-
X5JB41_9CAUD  RCYKYI-MSN-EKNWSPYTVINRKSWVKNY---IEPFFKD-TKLIDINPVLIQTFINTTFNNC--TFSSSKIRY--RFIS SVLKEAYRLREINENPCDFVKLPHKENSKIEIYNREEALLLIEKLN-NSNIE-----IPILLMLTLGLRLGEATGLRWTD VDLNIGSVSVSQTLIYNKIEFKEPKTSKS-RRTLSAPDELIEKLKIEKLRQNKLKLIL-NENNLVCLNKDYNPFLPATLR KSFHRFIKKNNL-KNIRMHDLRHTNASLLLLGGTNMKVVSERLGHTDIQITMNRYSHVLEEMDKKASDNLS-
Q708S2_9CAUD  LFDQWWSFY--KQEIKRSSIASLNGNIKE----IKDDFG--IKVSKIDPKYVQSYLDRL------DCSRNKKERNKSMLN LAFDYAIDLGIIKDNPARRAKLPRWKKVGQKYLEEDEIKLLLKELY-RRPSTY-RIGLLSEFMSLNGCRIGEAVGIEPHN VDYESNTLQLHGTYDHQKGEKTSPKTLAS-YRETVMTTREKEILEEMEF-MNELEKPR-KDMGFIFTTKNGVPLQTNSFN LALKKANERLEIQKNLTSHIFRHTLVSRLAENNVPLKAIMDRVGHSDAKTTTQIYTHITKQMKSTVADVME-
I7HHN1_BPKHP  ATESFLR--K-KIGLKETSLSFMRSRFRTI---SKLLNKS-YKVSKITKESIVNYHNNAFKKYK-----NTLINFNALLK SFLEFCEQEGFIEKSPFFKIT-LKNAKLKDDPFSLDEIKTILHHAP-NL-----RLKAFLITAFFTGLRTGEQLALLWSD IDFENKKINIDKSLN-PSGAFTSPKNQTS-IRQVDLLEPVERILKELKE--------S-NNKKMIFLIPKRTEF-----Q KAFKALLKALNL-KEKKLYTTRHTFASLMISMGEDPLWISKNMGHNDLNTTYSNYARYIPQPQKERAAFLK-
V5UQU6_9VIRU  YFENWYLTY--RVNRSNQTIYQYRDTLHT----IKKYLPT-MTLKSFTRSNFQTFINNFGKD----HAEKTVQKRKGQIS AALKDALAEELIIKDPTIRIGLVYTKPIENKYLELNEAEKLIDHCI-KN----SRGNFMILTGLLSGARFGELRALTDAD IDTKKHLISITKAVDK--NKDKAPKTKNS-IREIIMPDKWFEVYSDFKHN-----------DKRLF------DMTSNGIN KDLKYLCEKLEI-KHVTFHALRHTHASMLLAHDISMQYVSGRLGHANLSITEQVYSHLLEEKKNQEEMKAM-
A0A0A1I5U0_9CAUD  MLETYRDKV---SSKKKGG-AVEVIRLNAM---LDTKYAQ-YRLVNFTKDVVAKWRDERLEK----VSGSTVNREMNLLG HVIEKARKEGVLPENPVQEVERPKHSPHRERRLRDDEEARLLFAAE-KA--RNKYLRPLIVLALETAMRRAELVNLQWEF IDIPKRRIHLIEG---GG----DFSIKNGSSRVVPLSKRAIDALEAYQAKRK----------GQVF-----EELTEEAVT QAFTRTVARAKM-ENFHLHDLRHEATSRFFEKGLSIAEVKSITGHKSMSAL-ERYVHINAGGLAAKLD----
A0A0D3MTD6_9CAUD  LVEDFLRQ-SQ---KSDQTLKQYKSGLYIFCKFVYDELGN-KPVTELKIRDAMRYQNKL-VD---GLSDSAIKFKRSVVS AFLHIEAFWSDERNIFTKAVPNGNQKKKE-KPLTSAEIKKLTQHMD----TKRWQQLAYLTYTYQTGCRREESRQLKKEV VYTHSIRAKG--------------RGKTGKIRKFQFGEDAMVALQKWIEERGED-------DEYMFVSRSGKQISPDMFN AWCTQWGKF--LGKKVHPHLLRSSRATNS-EDGKDIKAVQQLLGHNSSSTT-EIYIVRDDKDIDALF-----
A0A097EWF1_9CAUD  WLDHWLTEVK-KPHVSPNTYDFYEEAVRLH---IVPIIGA-RQLGRLTAQEIRGVLN-------QANTSRNAQRAYMVLN QALAQAVADGVLRRNVCDAVTKPGHTAKQRDSLALADAVHIIRTAI-RVQEESPRLATRWIAAFMLGGRPSELRGLEIER VDLDRMQLDLSWQLQQRSMVWTRPKTKAG-QRIVPLPMPLADMLAMHATAGDP------NPHGLVWRHRDGRPIMPTDEN ELWHALVSAAEL-PQVEQYATRHTTATLLESLDVPADVRMQIMGQSSAVA-HRAYVHVDQSRTRPALNRLA-
Q6VY35_9CAUD  WWKLWWEAQP---DRAVTTANRKRSNWAAH---IEPKWGQ-WRLCDLEYIELQAWIT------KEVKGYHTRKKVHEVLN SMLRAAVDGRRIPFNPAADGEAPAKHPDELMPPDRAQCALIVSHLP-------MYYRPLVVFLEHTGLRWGEATALRWEN VDLDAHHLKVKEVLSDGKLFRKAPKSNAG-FRTVPLTPQAEDAIRTMVTRWRPTPTIGLAPDELVFRGPQGGVLTRHNFR RTWIPAIKAAGLEWWPRVHDLRHVFATWLKDVGIDEKDTQTVMGHERGSKVTWLYQHSPADVAAKVRAAMA-
Q37956_BPMV4  GWSVWFDSY--KGGVKESSANKTLTSYRVH---IKPAFGD-KMISSIKTATVQLWANNLATK---LVNYKVV---VRLLG TLFEFAKRLDYCKDNPVKQIIMPKRRDISTNYYNRDELQQFLQAAK-EV---GSRTYVFFLLLATTGLRKSTSPGLVGHR LRSKEKSPSL-KTLAYGKYGIQPPKTKAG-IRTVPLTDQMAAVLKDYHSD----------LCPHLFHT-DGDYLRLSKPD QWLQAVYKHPDL-RQIRIHGFRHTFASLLIDPSIKPTDVQAILGHESIDITMEIYMHATQEGRRNVERVLN-
Q855R3_9CAUD  WLAYWLPHVH-KERIRPTTYRDYGHTVNN----IVAVIGR-KKLADLQPADIRRMHTAI------GRGERRAEKAHVLLN RALKDAVAEGLLRRNVMDAVDPPEVYRGVRNAFTIEQSQLLLDYAQ-QH-NKM--EFTRWMMAFLTGARKAECLGLTWDR VDLDASAIDISWQLQQDSLVFTRPKSKAG-QRWISIVEPLRDLLAELKGDQGP------NPYNLVFHRGDGYPVTPTDDS RAWRALCDSVGIEGSLTLHSARHTAATVLRSNGVDEQTRMEILGHNSPEVA-RVYAHADQARNSAAMQALL-
S5Z405_9CAUD  WLDRWMNEIH-HTQIRPTTRVSYETTIRLY---INPAIGN-KRLDKLTPEHVRQMHRFA-----AETSDQAAWKSHVVLQ AALKDAVREGLLRRTVTDAVHKPRFLSTPRTPLTTEQAKHLLRCSI-NN----DRMATRWAAALLVGGRQGEMIGLTWDR VDLDRGLIDLSWQLQQGSVVLTRPKTRAG-WRLVPLPEPLW-LLTDPALREGP------NPHNLVWHHTDGRPLRPREDY MNWQAALKAAGL-EPAPLHVARHTTATLLAEAGVSEQVRMEILGQSALSAH-RGYVHMDVAHRREALAALN-
Q9XJ90_9CAUD  YLNQWITKL--KVNVKEGSMIIYRYNLKKY---IIPKIGD-IRLAKYTLKEHQEFISSLFND---GLSLNTVKLINGTLH NALKKAVAIGYITKNPTVGVEFSADNSKKLHFWTKDQVGSFIEAAE-ED--KEPMWLSFFVTLIDCGLRVGEAMALRWSD IDFSKNTLSVNATRTGGKIALDRPKTLSS-KRTEYMTARVNDLLQQQYERHFSHGNFRSHNNDFVFTYKFGQPLRSRATT GAFNRITNRAGL-PHIRIHDLRHTHAVLMREAGLSLDDIKDDLGHKDISTT-QIYAEISPAKKKENHQQFE-
S5MAF5_9CAUD  FVQEWEVKYA-KKELSQKTLITYNRYLNNR---IIPTFGH-MRLDEIKPFHIVNFFSDLSEEGAGSLSSSSLLVVYRALR NVLQRAVDWKIISINSAATVKKPRANSKEVKPYDEEEVTKLFMALQ-NE----YHWRMMITIALTTGLRRGELIALEWSH IDLDTGTIDVKQNISVGEPIITEPKTKKS-IRKVSLPDSVTQQLRDYYLHCRKEKLDK-ENNDFVFNSTTGKPFFPESPY RWFQRFIKRHNL-RPIRFHDLRHTSATILINQGVHAKIISERLGHTNISITMNIYGHALRTADKDAANKFD-
Q6SEA7_9CAUD  LRDLWFENY--KTQVKESTANKNKQVFDNH---VIPDFGN-QYVDKITVAELQKWADRKAKQ---IVKYRDA---INEFN ALFEYGIRLNYVSENPLKRIIIPKRRDTEHNVYTREELNQFLEVAK-EY---GLVQYTYFKLLSATGLRKSEALALTWQD IDLKAGTLSINKTLAYNKTIIQPPKSPKS-KRILPISDSLKEVLIDYKQKQK-------IISNKLFHT-KGTYLKMSKPD QWLKSIYAKPDL-RHITVHGFRHTFATLLIETNVKPKTVQMLLGHENIQMTLDIYTHVNNKNKEDAVNALK-
C5IUL7_9CAUD  VFNEWWEFH--QKQIKLSSIKSLSASVKR----ISDAIG--TILSNINVRLIQSLLGNE------DWTDSQKYRAKTVLN TFFDYAMDQQLISDNPSRKARLPKKKAAKNKYLEPDEYSRLLKELY-RRDITL-RYALACEFMLLNGCRIGELAGLTVSD YHKETRSLDIHTSFNRNEGT----KTVAS-YRTTYLTNREIEIVDQILE-LKILSEPK-YHSDKIFTTNTGKPIHSTILS ASLQRANARLEIDKHLSPHIFRHTTISILAENNVSLKTIMDRVGHADSEVTTSIYTHVTRNMKDQAVNVLD-
Q38644_9CAUD  YIDLWLDI-K-RNQIAASGFRGYTSRVETH---IRPRWGD-SQADSIDHLDIQDVQNTLMP--K------TVREIVSNLR QIFRLYRTRNRSAHDPTDGIVITLPDADDPDPFTREEIDLIL-GTE-TA-----RIGNLAEFMIWSGPRVSEAIALAWED VDLDTGTVVFRRARV-R-SQYKVTKTRRS-TRKVQLLAPALRALQQQAKLTRRLDRTR-QRVRFVF-NSASGAYSTSDTN GWWHGHLRNAGV-RSRGPNQCRHTFASQMLSSGATPEWIADQMGHTSTAMIFKHYAKWISKDGPDIVGLLN-
G8C7S0_9CAUD  CI-RWLREK-----EHKRSLDDDKTKIEYF---L-RHFG--RDISTITADQVHEAVSKMVNRKEKPVSQATKSQHLSFMR SLFKAAANDGWIKTAPV--IKTKKPISKRIRWLTRDEAERLISCMP-------ESIKPVVIFALATGLRRSNIIDLEWQQ VDMQRKVAWVNPE-----------NAKAGKAIGVALNDTACRVLRDQIGKSS----------RWVFV--HTKPSPTPAVN VAWRIGLERAGI-EDFRFHDLRHTWASWLIQSGVPLSVLQEMGGWESIEMV-RRYAHLAPNHLSEHARKID-
A0A0K2CXS9_9CAUD  YLQFWLNEYV-LINLKHNTQENYKGIIKNH---INPAIGR-AKLKSLTPELLQKFINDKYRE---GLSRKTLSIFHTVLQ NALKQAVPYKLINENPMQYVKLPRTTEADLKILPMSSIRKINDFLD-SN-----SFYIPFHIGLNTGMRVSEVCALTWEC VDLNGGTISVDKILVNREWVFGTPKTASS-YRTIHIGATLIKILKEHRIRQKENKLEF-HVSNFVCTKENGEPVTPASCK WSGRNIRVKLGI--DFNFHSLRHTHATLLLEQGAPIKDIQSRLGHSRSGITLDTYSHLTDKMKNETVDIFE-
Q20DH2_9CAUD  YYDDWVKTYK-GNTVAPNTLTEYLLQGK-R---IRNYFSY-KKLNLLKEQAIKNFINDFGKD----HAKTTMRKLHNIIK ACVRSAINDGIITRNFTDDISLAYKA-YKVTYLQDKDIPRLYNYLY-E-RKLQYSSSYMLMLMLLTGLRESEVAGLTWDN INFQNNLITVEKAGFL------KIMDLTK-KRALTENCECPVKMMDSIKELKNN------HKTKVFWS-HRCLPGSKGLT SVLRTALDNLNI-KAFHPHSLRHSQVALLLQADISTYDIAQRLGHATTKTTEETYAYEFEKHRELVNQKIN-
Q9T1P3_BPD3  VI-PYLQHA---RQ-HQRSYETTVHRIKP----LREYFG--RVVNDLGGQDIRGY-AHRLDA---GASPATINRELAALS AAINHCNTEEWLP-NPVKG-KM-REAEGRDRWLTRAEVEALCRAAR-GQ-KFGPMLEDFIRLAVNTGCRREEMLGLEWRR VDFANRLIYLEAS-----------HTKAGKRRSIPINEGAMAALKRRMAFRSET-----SPEPWVFARANGDRV--ISLS AGFKQACQAAKI-ADFTIHDLRHTCAAWLVSAGVPLADVRDLLGHSTVAMT-ERYAHLAPARVRDAVGVLD-
Q9ZXH3_9VIRU  YFKQWYETY--KLNLENQTLSAYKSTYLL----LKKYEPD-TLLTDFNRGKFQQLINAYGKN----HAMNTVKKRKVLIA ASLKDAYADKLINDPVDLRINLVYGKSADLKFLEKEEAQKLINYCI-EN----SLSNFLLLTCILSGARFGEISALVMSD IDQNARTISITKSKEQ--DKIKSTKNETS-NRVISMPIVWFQQLKKYSFD--S--------DKELF------PYTDQSMN RHLKVLCNKLDT-KSVTIHGLRHTHASLLLANGVSMQYISKRLGHANLMITEKVYSHLLESKRKEDDTKAM-
M1PFE2_9CAUD  LTEKWLKIY--ENEVAESTYIKTSRNIKHH---ITPTIGH-RRISEITALELQSHTQQWCSK----L--KYGRKILGLVK TIYRYAVRMGFIAISPAESVAAPKTISTTKDFYDKHELKEFMQRVE-ATG--DIRKIALFRVLAFTGIRKGELRALHKDD --HYSKTLRINKAVTRAGEEIGPTKNSSS-ERLISLDDKTDKILHELKR-Q-------YPTSTLLFESETGGILSPTDPR RWLLEIIEGTTL-SEINIHGFRHTHASLIFDAGMTLKQVQHRLGHSDMKTTMNVYTHITQSAVDNIGEKFS-
J9QD18_9CAUD  LIEEYMHDM--SSRLKLSTLETKKYLINFR---ILPFFKS-LKINEITATHIRRWQNELLKS---DYSQTYIKTINNQLV AVLNYAVKYYNLPSNPAHLASIGKKNADEMNFWTLEEFKKFIE-FE-KKS----EPRLAFEILFWTGLRLGELLALTPKD I-FENKI-SVEKSYIRGEDIVSSPKTPKS-KRVVPIPHFLYNNIKDYLSKLYDL-----KDNERIFK------FAKSYLS KELDRCCKLSNV-KRIRVHDLRHSHASLLVNMDVNILTIAERLGHEKVETTWNTYSHLYPNKQLEVAQKLD-
Q9ZXG6_9VIRU  YFEHWYETY--KTNVTDITLDQYKTTYRI----IKKYLPH-ARLNNFTREQYQKFLNKYGKD----HAKETVAKRKTHIS ACLKDAFADKLISEDITQRITLTGGKSSELKFLEADDFKRLEQYSY-DHN---NDSQLAIFIAIHTGMRIGEIRALKIKN VDFVQSKITIDKAMD-GYGKIKAPKTAAS-NRVIQIDKRLLDVLKRYKRV-----------SGLLV-----Q-VTREAIN HVLTKDLKKIEA-KDVTFHALRHSHASYLLSKGVSIQYVSERLGHSNVGITENVYSHLLKTLRENEEKKIT-
F1BUS9_9CAUD  LITSWYSAHG-ITL------EKRQLAM-LH---AFECMGE-PLAVDFDAQMFSRYRERRLKGD-KEVSPRTLNLELAYFR AVFNELGRLEWKGENPLRHIRPFRTEESEMAWLTHSQIAHLLAECR-NS--DQADLETVVKICLATGARWSEAEGLKKSQ I-SKYKITYIK--------------TKGRKNRTVPITESIYRIIPENKT-------------GRLF----------ADCY GAFRSALERTGIPAGQLTHVLRHTFASHFMMNGGNLLVLQRVLGHTDIKMTM-RYAHFAPDHLEEAAK----
E5G6L0_9CAUD  LIEQWYSLYG-QTL------KRLMAKL-RI---ICNGLGD-PIASELTAGDFTKYREARLKGEMSPVKPRTVNLEQRNLS SVFGTLKKLHWSAPNPLAGLPTFKITEGELAFLSVDEIKRLLAACA-ES--QSPSLLMIAKICLATGARWSEAENLQGHQ I-SKYRITYTK--------------TKGKKNRTVPISQDLYHELPK-NR-------------GKLF----------TPCR KSFERAVKRAGIPEGQCTHVLRHTFASHFMMNGGNILVLRDILGHSDIKMTM-VYAHFAPEHLEDAVT----
VINT_BPP2   LTQIWWDLKG-KHE------KSNLGKI--E---IFTKITND--AFQITKSLISQYCATRRS---QGIKPSSINRDLTCIS GMFTALIEALFFGEHPIRGTKRLKEEKPETGYLTQEEIALLLAALD-G------DNKKIAILCLSTGARWGEAARLKAEN I-IHNRVTFVK--------------TKTNKPRTVPISEAVAKMIADNKR-------------GFLF---------PDADY PRFRRTMKAIKPPMGQATHALRHSFATHFMINGGSIITLQRILGHTRIEQTM-VYAHFAPEYLQDAIS----
A7XX23_9CAUD  ALKEFLKEK--REGKREKTLRWYESTVRYL---LKEHLN--KPLDALTRNLVVEVLD-------KPVAPATLANYDRALR GFVNWLIGVEYLEHNPFKG-KRPKEE-YLKDVLTLDEIKALFKAAM-RDPRYRYRNASILALALGSGLRAAEICRLQVAD ILWDEMAVRV--------------HGKT----VVPVTRETLRYLRLYLDRERKA------TSPYLFVHR-NRPLTSEVLS HWIKRQAKVAGINKKVGMHLLRHTFATNYLKSGGDPFTLQRILRHKSPAMT-SRYLHFLTADLRERLEPID-
W5RV39_9CAUD  LLNDYILE-LKVRNRAEKTITQYEFDCKMFMCYVYDNMNN-KSLLDLKRRDFRNFFLFL-KE---GKSAARINRVQSSIR NLLQFAEDDEEIEVNPMRKIKSEKEPVRE-IFLTDEQVTYLIDYLE----KGKTQKALFVSFAYDSVARRNEISQVQKYS FDTKSSTNEV--------------VGKRGKKFKLMYSQRTKDLAKEWLAERGED-------DDSLWISYYGRAIVYDTFY SWAISFRSI--LEEKLNAHSFRHSGAENYEKDSLNINELKILMNHESIDIT-NSYLRNKDQELENLF-----
W6MYA3_9VIRU  ALEQYEREI---SEHKKGA-SQERGRIRRW---LAHPLAA-KGLGEITPSDLAEYRDSRLKD---GASSSTVRLDLAIIS HLYTIAAKERL-ETNPCKNLRMPKGSRARERRPTTIELRKIYAEAA----KLHPELPVIIELAADTAMRRSELLLLRREQ I--RDKVAVLED-------------TKNGERRSVPLSSRARELLKSL-ARID----------GKVF------SLAPNTVS NYFPKVCEAAGV-SGLTFHDLRHEATSRLFERGFSMMEVAAITGHKTLAML-KRYTHLSPHALADKLG----
A8ATD6_9CAUD  YFEEWVEVYK-VGAIAKITLAKYYNAAKQ----LRDICPK-LFISDFDRREYQRIINVYAET----HEKQTVKDFHHHVK ACIKDLFHDGLIDKDPTYRVVIKGTRAKKRKFLQKDELSKLLQSLD----TSQIGFGWFVLLVAKTGMRYAEALAITPAD FNWTAQTISINKTWDY--KGFAKTKTLSS-VRTIKIDWQIVGQFKQLIKDLPE--------NEPIFVEKDGKRQFNSTIN NFLAAKCKETGI-TQISFHALRHTHASVLLAEGVSIHTISARLGHADVGVTQETYAHVLDELQKKDDQKML-
A0A0K0N6I5_9VIRU  AIAAFISHL---GGRARGTRELRRYHLLCFAEVV--E-P--LSPLAVTVTDLEAWLG----R--EDWTANTRRSARSTLV GFFSWVSANGWRADNPAALLATVTGVLGRPRPCPEQ-FLRSAVI------AAGPRERLMLALGAGCGLRRGEIARVRGDH VEIDGPILRVL--------------GKGNKTRTVPISDDMAMRLRERA--------------GYAFPSPRGGHLTPAHVG KLVSRLLPPG-----WTTHTLRHRFASAAYRADRDIRAVQELLGHASVATT-QIYTAIPDDATRRASLA---
A0A0K2CN82_9CAUD  YVESFKLYLQTDKNSSKHTIDSYERDIINFLDF-EKT----KDVTEITPSHIRMYIAHL-DV--LGRARSSINRMLCSLK TFFKYLVDEHAVKDSPAAQVKCGKKEKPLPKAISKTDVNSLITTAT----EHRLKDQLIIELLYGLGGRVSEIAKIRVED INFEEGFIRMK--------------GKGKKTRENPIHAGCLELIKLFMFKHK--IT-----SGWLLPSKPSAPMSREGIY KVVKRVASISGIDRAVSPHVFRHSYATHLLDNGCDMAIVQEYLGHEDIATT-KIYAQISKKNKKETFAKYHP
I2B5L1_SHIBC  RIEQFLDTLWLERNLAENTLSAYRRDLTMTLEWLQHR-Q--LGLLTAQACDLQQLLAER-LE--GGYKATSSARLLSAVR RLFQYLYREKLRQDDPSALLSSPKLPQRLPKDLSEAQVERLLQAPV-VDQPIELRDKAMLELLYATGLRVSELVGLTMSD ISLRQGVVRVI--------------GKGNKERLVPLGEEAVYWLENFLEYGRPWLLN-GASVDVVFPSNRARQMTRQTFW HRIKHYATLAGIDEKLSPHVLRHAFATHLLNHGADLRVVQMLLGHSDLSTT-QIYTHVATERLRQLHQQHHP
W5WG12_9PSEU  AIAGYLDHLAVERGTARNTLDSYARDLRRYSVHLTGQ-G-VADLAGVSERHVTSFLAAL-REGHPPLAASSAARAVVAVR GLHKFAHREGLSGADPAREVHPPAPPRRLPKALPVQDVVRLLEVGA-GEDNRSLRATALLELLYSTGARISEAVGLDLDD IDRTERTVRLD--------------GKGGKQRLVPIGRPALAALDAYLVRARPELARHGRGTPAVFLNARGGRLSRQTAW QTLKTAADRAGLHAEVSPHTLRHSFATHLLEGGADVRVVQELLGHASVTTT-QVYTLVTVTTLREVYATAHP
Q6CZH0_PECAS  DVDAFLRYLKVERQLSPLTLTSYSRQLSAVITILSAA-G-IADWRALDASSVRSVVSRS-KR--DGLHSGSLALRLSALR SFLDWMVSRGVLTANPAKGVSTPRAGRPLPKNMDVDEVNRLLEI-D-LDDPLAVRDRTMLEVMYGAGLRLAELVGMDYQH IDLASGEIWVM--------------GKGSKERKLPIGKTAVTWLERWLALRE--LF--GPQDDAVFISNQGRRISMRNVQ KRFAEWGVKQGINSHVHPHKLRHSFATHMLESSGDLRAVQELLGHANLTTT-QIYTHLDFQHLASVYDAAHP
F2L8U5_BURGS  AIDLFCDALWLEHGLSKNTLDAYRRDLTLFAQWLAQT-H-EASLDVVSEPILTAYIAAR-SD---G-KATSSNRRLSVFR RYYGWALREHRAAADPTLRVLSAKQAPRFPSTLSEGQVEALLGAPE-VETALGLRDRTMLELMYASGLRVSELVTLKTVE VGLNDGVVRVM--------------GKGSKERLVPFGEVAHGWIERYLREARPALLG-ARASDALFVTARGEGMTRQQFW NIIKRHALRAEIRAHLSPHTLRHAFATHLLNHGADLRVVQMLLGHSDISTT-QIYTHVARERLRSLHAQHHP
R5CDE1_9FIRM  YYAQWVTIYK-EGAIREVTLAKYRMTQSW----LERLIPS-LRLCDLTRIAYQQLINDYAQY----HERQTTMDFHHQLK GAILDAVDEGFIERDPTRKVIIKGPSEKKIRYLNQFELHSLLGSLN----GKEVSWDWFILLVAKTGMRFSEALALTPED FDFAHQTLSISKTWNY-EGGFLPTKNKSS-VRKIQIDWQTAMQFAELTKGMEP--------GKPFFIRSQYQPVYNSTVN DILERHCQRAGI-SVISVHGLRHTHASILLFAGVSIGSVARRLGHASMTTTQKTYLHIIQELENQDVDLVM-
E3GIP6_EUBLK  LLDMWVEEEL-KGNLSNGTVMAYQGTVNRI---KQHPIGN-RKLKSVTADHLQAYIDFLSFGGAKALSKGYLRLFSAVLQ GAFRFAVPKRLISFNPMQYVVWRGKKETSVPTISHEQYLKLEDFLK-KKYNPA---LLPIQIAYYTGLRIGEVCGLTWQD INLEGQYLTVRRSMRYRHKTEIGATKRKK-VRTVDFCDTLAAILKTAKAEQHKNRFEL-SLISFVCLRPDGAFESPSTVG IMCRAARKKVGL-EGFHFHQLRHTFTSNLLSNGAAPKDVQELLGHADVSTTMNIYAHATREAKRTSARLLD-
R5YB24_9FIRM  FAKDYFRAIEP--TTSAKTRISYAYDIRVFFRFLMENNNETSDLERLEPVDIEEYLEFL-KV--DEKTENGLSRKMSALR SFYSYYFKHQMISKNPTLFVDMPKLHEKAIVRLDTDEIALLLDFVEHHKEKTKNRDLAIITLLLGTGIRVSECVGLDIQD VDFKNNGVKVL--------------RKGGNQMVVYFGKEVEYALKNYLYTTRKTVTL-PGNENALFLSTQRKRMGVQAVE NMVKKYARQITPNKKITPHKLRSTYGTALYKETGDIYLVADVLGHKDVNTT-KKHYAAIDEDRRRAASAVKL
F2LA38_BURGS  YVQAWLSLH-----ESEATRRTYRKEAERLILWVER--G--RALSSLTTEDALAYRAFL-RRPWRALSARSAAHALSVLG ALFRWLVEQRYLLANPFSGVKV-RTRAA-SRVFSDGEWQILRAIADGWSPAAAQRLRFLLDFSYATGLRASELVGLRLGA IDAREDWIHLV--------------GKGGKAARVALPPLAWQALTRYALERGSAVPTQ-RPD-PVI-GEDGAGIGGVRLW KVLKRFFGQADL-RRASPHWMRHTHATHALARGAELTTVRDNLRHASISTT-SIYLHGDEMKRARQLADAFA
E7RNY1_9BACT  MADIVCEDLR-KIDRAKGTYPAYIYTRAEF---IEKEFKD-VAFGQMTEQFIHDYQSFILDEK--GLAIDTCRHYLAIVK KVCRKAYKEGHADRCFFAHFSLPQPKEKTPKALSRESFEKIRDLIP-EHA---ILARDLFLFACYTGTAYADAVSVTRDN LFTDDNGLWLKYR-----------RKKNELRACVKLLPEALALIEKYRDDDR----------PTLF------PM-YPNMR RLMKCLAVLADIREDLTYHAGRHSFASITLEAGVPIETICKMLGHSNLQTT-QVYAKVTPKKLFEDMDKYI-
R5NS68_9FIRM  FCMTFFRGIEY--TTSSRTRIAYAYDLGVFFNYIKDTNDSIDILNKITVDDIEEYLDYL-KV--NSSREKGIKRKLSSLK SFYNYFFCNQIIEDNPAAKVRMPKLHESEIIRLDSDEVERLLDEVESSQDKTKLRDTALLTLLLGTGMRVSECVGIDIND VDFKNSGIKVR--------------RKGGYEAIVYFGDEVEIALLNYLE-YRNTIKV-AGHENALFLSLQNKRISVRSVE NLVKKYSGLITTLKHITPHKLRSTYGTNLYKETGDIYLVADVLGHKDVNTT-RKHYAAIEDRRRYARNEVSL
G2PP39_MURRD  ALKDYQNYLKIERGLSQNSISNYAMDLQKLVHFLEDN-SIDEKPVVIPRETVQQFIYDI-AK--I-VSPRTQARIISGLK GFFTYLVFEDYREDNPMDLIETPKIGRKLPDTLSEEEINNLIAAID-LSKPEGERNRAILETLYGCGLRVSELINLKLSD LYFDEDFIKVT--------------GKGNKQRFVPISDVNQKYINIYWKEVRVHLTK-KEHEDFVFLNRRGKQLTRAMIF TIVKRLAEKIGLDKNISPHTFRHSFATHLLENGADLRAIQQMLGHESITTT-EVYMHVNRTHLTKVLKEFHP
W5TMP7_9NOCA  LLDQYERHLRLGRNRSAHTVRAYLGDARALLNHLCDR-SPDASVGEIDLPLLRSWLAEL-AA--GGAARTTMARRASAAR TFTAWLTHTGQLVADPGPRLGSARAHRVLPAVLGRDQADAAMTAAESQQDPMALRDRLIVEMLYATGIRVSELCGLDIDD VDRARRLVRVL--------------GKGNKERSVPFGGPADRSLEAWLNFGRPHLAT-AESGRALLLGRRGRRLDQRQAR TVVHDVVSAVG-APDLGPHGLRHTAATHLLEGGADLRVVQELLGHASMATT-QLYTHVSIERLRHVHDQAHP
R6MIC6_9BACE  IIIKYKQYLRLEKSLSDNTVQAYLTDLDKLFAYLTLE-N--IDYANVTLQDLETFSAGL-HD--IGIHPRSQARILSGIR SFYHFLVLEDYIRQDPAELLESPQIGKHLPDVLSVEEIDALIGSID-RSTREGQRNCAILETLYSCGLRVSELCNLKISD LYLNEGFIKVE--------------GKGSKQRLVPISPRAINEIRNYLTERESGLIK-PEYEDYVFISRFGKNISRIMVF HIIKELAEQIGLKKKISPHTLRHSFATHLLEGGANLRAIQCMLGHESIGTT-EIYTHIDKTRLRQEIIEHHP
R5AM10_9BACT  MTD-FEIFL-RDGNMAKNTIAAYCYAVNDFFSRH----------KELNKKNLLLYKTYL-IE--S-FKPKTVNLRIQALN KYLTFCNKP------R-LRLKSVKVQQRSENVISNADYTFLKNKLK---KEENRAWYFVVRFLAATGARVSELVQLKVEH VALG--YYDIY--------------TKGGKIRRLFIPKKLRDEANEWLHSEG-------RTTGYLFLNRFGERITTRGIS QQLKNYAKKFGLNKVIYPHSFRHRFAKNFLEKFNDISLLADLMGHESIETT-RIYLRRTSAEQQDIVDRVI-
R6EV61_9BACT  MLERYVRYMKLERNASKNTLLAYQHDLSYLTTYCHQQ-E--IRLVDMRLEDLERFAASL-HD---SVSARSQARILSGVR SFYRFLQLDGYIKDDPTELLPSPQIGQHLPEYLSLEEVDMLENSID-LSKWEGQRNKAIIEVLFSCGLRVSELVNLRSSD LFLEERFVRVI--------------GKGNKERLVPISERAIKELRYWFMDRN-LMQK-PGEEDYVFLNRRGTHLTRVMIL IMIKKQAREAGIQKVISPHTLRHSFATALLKGGADLRAIQDMLGHEDIGTT-EIYTHMETSDLRREILEHHP
D7GP21_9FIRM  LYEKYT--RQ-RGNVRKGTQKSRQQLMKLL---SEDKLGA-ASIDSVKLSDAKEWALRMQE---KGVAYSTICNSKRSLK AIFYMAVQDDCLRKNPFDFQINEVINDVPKVPLTPTQENELLDFMQ-NDPVYV-KYYDEVVILLETGLRISELCGLTPAD LNFEKRFVNVDHQLL-DGYYIEAPKTESG-FRQVPMSAAAYEAFERVLKKRRDGKC----IKDFLFLNRDGLPKTAVNYD AMFKCLAKKYPL-PDVTPHTMRHTFCTRMANAGMNPKALQYIMGHANIVMTLNYYAHATFHSAQEEMERLQ-
B2FTI6_STRMK  LCKKFMEDYS-KKRNKPSTWRGYQAVIDRC---IIPMLGR-KKVADVKRPDIAGYMEKLSYK------PTEANKGFAILR KMFNLAEVWGFRPDNPCRHVPMYPPGK-KTRLIVDDEMVLIFRQLE-KLGLENYVIPLSIRLQFEFAGRRSEICTLEWDW IDLDNRRVMWPDS-------------KTGGM-SKPMSAEAHWLLST-APRR--------EGCPYVLPSDPTRHLTFGEHY GGWCRVLKAAGV-PHVGTHGIRHRSATDIANSGVPIKVGMELTQHKTVAQFM-HYVHTEDKPVRDAAELVA-
C7RV44_ACCPU  LLDQLSESIRL-KHYSIRTEQAYRGWVRRFILFHGKR-----HPQEMGAREVETFLTHLAVE--GRVSASTQNQAKSALL FLYKEVLRTDLPWL---DDVESAKSGKRLPVVLTPEEVQRLLGPI-------EGTTGLILRLLYGTGMRIMECLRLRVKD VDFARREILVR-------------EGKGFKDRVTMLPEKLMAPLGEHLARVKALLSAGRKAEQYVFVAARGHHVEAQSIQ RAMHQALRVAGVSKPATPHTLRHSFATSLLETGYDIRTVQELLGHSDVSTT-MIYTHVLKRGGHGVRSPLDM
R6URY5_9FIRM  YVESFLSSKRL-EGCSEKTLHYYESTIQILLDKVQK------HVKHVTTDDLRKYLTDYQND--HKSSRVTIDNIRRILS SFFSWLEDEDYIVKSPVRRIHKVKSATTIKETYSDESLELMRDN------CNSLRDLALIDILASTGMRVGELVLLNVDD INFNERECVVF--------------GKGDKERIVYFDARTKIHLQNYINSRNDE-------NKALFVSIKYNRLSIGAIE TIIRNLGKQLDI-PKAHPHKFRRTLATKAIDKGMPIEQLQKLLGHQKIDTT-LQYAMVKQSNVKIAHKRYI-
E6SWE8_BACT6  MGEVERERLR-VEIDSISSYRASRYYQSEF---LLSN-KD-ILLEDVTEEFGKSLKAYLKNAK--NLGYGQINHSLRWLN RLMYLAVDKEIIRVNPIEDVEY-EKKAPKHRYISRDEFKKILATMH-D-RR--ELARHAFIFSSLTGLAYADIELLYPHH IGANAERRYIRIN-----------RRKTKIEAFIPLHPIAEKILTLYNTT---------NDEQPVF------PL-RDALW FEIHELGVAIGKEENLSYHAARHSFGTFLISAGLPIESIAKMMGHSNISTT-QGYARITDDKISKDMDILM-
U2J3H8_9STRE  LMPYVLDYYQSKVPYSLTTLYEYLKEYRRFFEWLMDA-D-LTDLEHLSKKDMEAFILYL-RE-KNGVSQTTINRTLSALS SLYKYLTEEENDNGEPYKKVATKKKKETLQKLFLGDETMEFLD-VDKSSRKNKERDLAIIALLLASGVRLSEAVNLDMKD VNLNMMVIEVT--------------RKGGKRDSVNVASFAKPYLEAYLKVRKSRYKEK--GDLALFLSERGNRIDASSIE KMVGKYSQDFKI--RVTPHKLRHTLATRLYDATKSQVLVSHQLGHASTQVT-DLYTHIVNDEQKNALDNL--
A4XNX2_PSEMY  HLDAYLEHLRRERQVSVHTLDGYRRDLGKLLAFCEAE-G-LSDWAALDTRSLRRLIARL-HA--QGLASRSLARLLSATR GLYQYLLREGLCRHDPAAGLSPPKRERRLPRTLDADRSAQLLDGAV-EDDFIARRDQAMLELFYSSGLRLSELVGLDVDG LDLPAGLVRVR--------------GKGNKTRELPVGSMARQALEQWLPLRK--LA--GPSDGAVFISQQGRRLGPRAVQ LRVRQAGVRE-LGQHLHPHMLRHSFASHMLESSQDLRAVQELLGHADIATT-QIYTHLDFQHLATVYDQAHP
R5JNY4_9BACE  LTDSFLDYLRYERNYSEKTVLAYGEDISQLREFAREE-EGDFNPAEVTPELIREWIVSL-MD--KGYASTSVNRKLSSLR SFYKFLLKKKVVLVDPLRKITGPKNKKPLPSFLKENEMNRLLDDTDFGEGFEGCRDHLIIEMFYATGIRLSELIGLDDKD VDFSASLLKVT--------------GKRNKQRLIPFGDELKEGMLEYVNVRNEQVLE---SGGAFFVRKNGERLYKNLVY NLVKRNLSKVVTLKKRSPHVLRHTFATTMLNNEAELGAVKELLGHSSLATT-EIYTHTTFEELKKVYKQAHP
A0A0G0TNS0_9BACT  LLPKFIDYLRI-KNRSNSTVIAYRADLEQLINFLQSK-S--VLPQQITSVDIEIFRDTL-LA--EKYTPKSVSRKLNAVK TFFRWLVLEKIVAQDISHQVSHPKIEVGAPKFLSPLEYRALRDVVR-SD----VRIATIVELILQAGMRISEVAQLKVED I--KNDSIKVA-------------AYATQPERTIPLNKPAKDALNVYLVNRK-------NESPYVFVSKNGNPLAVRNIR AAVDRYMQKAGI-PNYSVNDLRTTFIIENLKAGVDLILLSQVVGHKRLSTT-EKYLTLAAVTQPG--KTLQ-
D6D711_9BACE  AFDKDNESFK-KIDRAASSYKVRVRSRAAF---IKKCYSD-ISMLELTPDFIKEYEIYLSTDA--GLHNGSVWSHCMWLK TIVSKAHYNGLTPRNPFAQYRV-NQNIKERQYLTEDEIKAVMTHFV-DK----AYIRDLFVFASFTALSFVDIKELTTDD IV-EINEKWILSK-----------RHKTKVNFQVKLLDIPLQIIKRYERFQE---------NKLVF------PN-YWNIC KPLKKMIKECGITKDISFHSSRHGFATLALSKGVPIESVSRVLGHTNITTT-QKYAKITTEKIDKDLTMFG-
R6E7K7_9BACT  MIEKFLDYLRDELNRSGRTVESYEEDLRSFERFFKNI-DSQLSWQSVDADIIRRWMESM-MD--KGNNAASVNRRLSALR SFFRFALSRKLVESDPAHLIKGPKKGKRLPQFVRENEMDALLDKQTWGKDFACVRARIIIMVFYETGIRVSELCGLNDQD VSFVNQELKVT--------------GKRNKQRVIPFGEELADGLKEYIRLREATVER---QCDALFVTEKGARITLHQVY KIVREQLQRVCSLKKRSPHVLRHTFATAMLNHNANLESVKKLLGHARLSTT-EIYTHTTFEQLKKVYENAHP
T0VAM4_9ENTE  LQNDFFRYLIVERGYSDKTKSAYQEDMEDFFRFLKES-GN-EDFLAIDHRDVRVYLSFL-NE--RNYSRNSISRKMASLR SFYHFLTKHEVIKENPFAYIHLKKKNAKLPRFFYEKEMEALFESVK-GHEPLQQRNRALLEILYGSGLRVSECSNLTLSD VDWENGVLLIH--------------GKGNKDRYVPFGSYAQEALRDYVSAGRQQLMEKHHRHEIVFVNHLGDGITATGIE YVLNQIIRKSSLDSKIHPHMLRHTFATHLLNHGADMRTVQELLGHANLSTT-QIYAHVTKDSLQKNYAIAAA
Q11AK3_CHESB  HLDRARVYV---AASSANTRRAYASDWKHFASWSRRQ-G--VE--MFDPQVVGLYITAC-ASGKKPNSVSTIERRLSSLT WNYAQRGQP----LD-RDRIAT--AGRNKPRAILPEDLIAMLETLD-RGTLRGLRDRAMLLLGFAGGLRRSEVVGLDCGR VEILDKLVTLRGK---WR----VEIGRGSSNATCPVV-----ALETWLKFAR-------IAHGPLFRRGRGERLNDQEVA RLVKRTAMEAGVRKLFAGHSLRAGLASSAE---VDERYVQKQLGHSSAEMT-RKYQRRRDR-FRNLTKAS--
I1YVM3_PREI7  RLDMLIKEKE-SVDIKKESLSSYHSTRQEF---IQKRYSD-LAFSQLTESFIYEFRQYYLVVC--GFQESSFFAVASHLK TVCKLAYREGIADTLMFDKAHIERGDKKVPKALDREALDKLKTLFE-DLE---ATARDIFLFACYTGAAYCDLMELSKTH LVRDDESLWLKFN-----------RQKTGVLCRIKLLPEAIRLMEKLHSDER----------ETLL------PY-YKNYQ TCLKALRLRAGISFPFTTHTARHTFGTMSLSAGIPIESIAKMMGHASISSA-QIYAQVTDKKISEDMDRLI-
R6XPX5_9BACT  IALAWK-SDK-QRYVKQSTYAAYVLILENH---ILPSFGD-CEA--LSEKLVQEFVL------NDGLCIKTVKDILIVLK MVMKFGVKNEWMS-YCEWDIKYPTTENKEIEVLTVAHHKKILDFIK-QNFTFR---NLGIYISLTTGLRIGEICGLKWSD INTDNGTITVNRTIERTELVINTPKTKNS-CREIPMNKELLAMVKPLKKVV--------NTDFYVLT-NEEKPTEPRTYR NYYHRLMKRLDI-PRLKYHGLRHSFATRCIESNCDYKTVSVLLGHANITTTLNLYVHPNMEQKKKCITKMF-
I7E059_PHAIB  WIATFLDAQAADLGAARNTLLAYGRDLKDVASWLGHK-N--RAFGSATRDDIESYLIAC-DA--EGLARATRARRLSAIK QIYRFAFDEGWRSDNPAIQIKGPGRQKALPKTLEVIEVDRLLDAARQRNLSDRLRNTCMMELLYATGMRVSELVGLPVAA ARGDPRMLLVL--------------GKGGKERMVPLSPPARDALAAWLTTRDAA--EAAAPSRFLFPSRKSGHLTRHRFY LLIKEFAVAGGLPEAVSPHTLRHAFATHLLTNGADLRAIQALLGHADIATT-EIYTHVLDARLSELVLEHHP
A0A0G0IK06_9BACT  KIEDYLDYLNIEKGSSSLTIRNYRHYLTRFSHWIIGQ-NMDVTPEDITPELVRQFRVYL-SK-GKLLSKKTQSYHVIAIR SLLRWLIKNDYNVMSP-DKIDLPKIEERQVKFLNGEQVDRLLNAPS-LSKINGKRDKAILEVLFSAGLRVSELVKLDRDK VDLDRREFGIV--------------GKGGRGRVVFLSHRAAEWLGKYVKDRKDE-------FRPMFVRGEKMRLSVRSVQ RMIKKYARKINLPVDVTPHVMRHSFATDLLIAGADIRSVQEMLGHKNIQTT-QIYTHVTHRHLKEIHDQFHD
A0A0F5AR58_9GAMM  PLDRFYQYQLSERGLSAHTQRNYQRQLDKIVDFLTAR-G-IAHWQDVDADWVRQISSQA-KR--DGLKPGSIALRLSALR SFFDYLVLTEQLAANPAKGVAAPKQGRQLPKNLDVDEMNQLLEV-D-QDDPLSVRDRAMMELMYGAGLRLAELVALNVRD VSVRKGDLRVT--------------GKGEKERIVPFSGMAKTWVMNWLKVRN-QLL--KGPEEALFISKLGQRISHRSVQ KRMAEWGQKQAVNSHINPHKLRHSFATHMLESSGDLRAVQELLGHADLSTT-QIYTHLDFQHLAKVYDAAHP
I3U128_ENTFC  QINDYLHYLNIERGLSANTRQSYERDLEQYLHFLQEQ-K-IASWQDVDRFLVIRFLEKL-HE--EKKATATVTRMISSLR RFHQFLRQERITDHDPMQHIDTPKKAQKLPSTLTLTEVEKLIEAPD-TTKTLGIRDRAILEVMYATGMRVSELIGLKLGD LHLSLGLVQTV--------------GKGDKERIIPLGDYAIQWLERYLDEARPLLVK-DASEMHVFVNNHGKGLSRQGIW KNLKQLVREAGIYKEVTPHTLRHSFATHLLENGADLRTVQELLGHADISTT-QIYTHITKKRMTDVYKQHFP
A6L6L6_BACV8  VFSRHNEDYE-KGMKAKGTLAKYKTVYQEF---LNIRYKD-IALKELTPAFISDFEMFLRTDK--HCCTNTVWLYVCPLR TMVFIAINNEWLTHDPFREYEI-KKEETTRSFLTKDEIRLLMDGLK-NA----ELYRDLYLFCAFTGLSFADMRNLTEEN IRTYFDHEWINIS-----------RQKTGVVSNIRLLDIAKRIIDKYRGLCE---------DGRIF------PV-YMTCL HGIRAVAKRCGITKHITWHQSRHTAATVFLSNGVPIETVSSMLGHKSIKTT-QIYAKITKEKLNQDMESLA-
A0A060R641_9BACT  LFRKHNDDVQ-KISKSAATYQKYEVTRQTF---IESKYTD-ISLKEINHMFITDFEIYLLTTG--RCSQNTTAKFMQFFK RIIIVAKNNGLIVGDPFANYKI-RLKKVDRGYLSEEELGKIMKKFS-SE----ENVRDIFIFSCFTGLAYIDVKNLTQEN VRTSFDNLWIMTK-----------RQKTDTEVNVPLLKIPKMILEKYKGKLP---------NKKLL------PI-NQKMN SYLKEIGNLCEINKNLTFHLARHTFATTTLAKGVPIETVSKMLGHTNIETT-QIYARITNNKISNDMRGLS-
A0A0A1H4L8_9BURK  WAEKWLRGY--Q--MADSTRDMRRAVYERE---LKPKLGN-QKLVEITHEDLRALTDAIVERG----APATAVHSREVVL QVYRWAIERGQKVENPAELVRPKE--P-RDRALTPDEIALMYQYME-RI-GTTPSIRAAAKLLLLTMVRKSELTNATWSE INFSEALWTIPKE-----------RMKRRNPHLVFLSRQALDIFIALKTFA--------GGSDYVLPSDSDTPMSSATLN QLTYRLAQKEGL-TKFGPHDLRRTASTLLHEAGYNTDWIEKCLAHEQRGVR-AVYKAEYRDQRTAMLQDWA-
M1FHJ4_9ALTE  IIARFCDAIWLEDGLSEKTREAYRSDLGGLAQWLQGQ-P--GTLIAAQRGDLLAWLSSG-LA--DGVKASTAARRLSGIR RFYRYLLREGLIQEDPTLRIDSPKLTRPLPDTLTEAEVDALLTEPD-PEVPIELRDKAMLEILYGCGLRVTELTSLRLDQ VNLRQGVVRIT--------------GKGDKDRLVPLGEEAIDWLLRYIKEARPELLK-GHACDDLFPGNRPKAMTRQTFW HRIKHYAARIGIQKHLSPHTLRHAFATHLLNHGADLRVVQMLLGHADLSTT-QIYTHVARQRLQELHRQHHP
D9QA69_CORP2  AADRWLTHLAIERGVSANTLSNYRRDVQRYLDWIESR-G-IDDLGILTSRDVESYVLDL-RRGKQPLAASSAGRALVVAR GLHKFAMMEGLISVDVAGEVSPPSTGRHLPDTLSVTEVEELISAIPTIATPEDLRDAALIELLYGTGARISEIMNLTVDE VTVTEGMLRIV--------------GKGDKHRIVPVGSMAQKALRRYLVRARPQLTK-GK-SHALFLNKRGGALSRQSAW QILKSSARRAGVQKDISPHTLRHSYASHLLEGGADVRVVQELLGHSSVTTT-QIYTHITADNLRIVWSQSHP
G8UMJ0_TANFA  YFREAMYKRH-K-NSSTSILVNWKRAMKMY---A-G--EN-LPFFKIDNAFAEEYKRFLLTAPCGTISHNTASTYFSIFK AALKQAFIDGYLTVDISTKIKGIQEQEARREYLTVEELNTLASTCD-R-----EVMKRAALFSALTGLRHCDIQKLKWKE INMDGEP-RLHFT-----------QKKTKGVEYMPISEQALQLCGER-R----------LPEQLVF------EL-PSWIS KPLKRWIEAAGIKKSISFHCFRHSYATLQLASGTDIYTVSKMLGHTNVKTT-QIYAKVVDEKKNKAAQAIQ-
Q5NWK4_AROAE  AARRFVEFFTAN--RNPNTRRAYGRAVAGFAAWCEQE-ARITALRDIEPVHVAAYVETLQTR----LSAPSVKQHLAAIR MLFDWLVVGQVVATNPASAVRGPKVKKKTP-VLAADEARALLDAID-VSTAVGLRDRALIGLMVYTFARIGAALKMRIED VYVQGRRVRL--------------HEKGGKRHEMPCHHNLEEYLHAYIEGAQ-A----GAGKAFLFRTAHGRPMSQADAY RMIGRRAADAGI-TRIGNHSFRATGITEYLRNGGKLEIAQQMANHESARTT-GLYDRRNDQTL-DEVER---
M9RA15_9RHOB  ALGDWLDHKRALNGAASNTITAYQTDLLGFLNFMTSYYSGLGPISRITVSDMRAWMASE-RS--RGVAARSLARSLSAVK SFYRWLADREGFEPTAVLSTRSPKFQKKLPRPLAVDAARAMIDTVQLGEPWIAARDMAVVTLLYGCGLRISEALGLIPAD VPLP-ATLRII--------------GKGGKERLVPVIPAARTAVNAYLEACPHPMD----ADQPIFRGSRGGPLYPRAIQ IVMANARMQLGLPATATPHAMRHSFATHLLNAGGDLRSIQELLGHASLSTT-QAYTAVDTARLMKVYDAAHP
A6LH06_PARD8  LFEQHNEEFI-KHSRVQGTYNRYRTIYCEF---VPKVYDD-IPLKELNLTFINNFEYFLRTEK--KCRTNTVWGYMIGLK HVISIARNSGALPFNPFAGYIN-SPESVDRGYLTEREIQTLMEAVK-SG----ELVRDLFIFSVFTGLAYADVKALTTDR LQTFFDNLWIITR-----------RRKTNTESNIRLLDVPKRIIEKYKGLSK---------DDHVF------PV-NGRCN TILKELGRQCGFKIRLTYHVARHTNATVLLSHGVPIETVSRLLGHTDLKTT-QIYARITNQKISSDMEILS-
J7SJD1_MORMO  AL-RWLEEK-----ADKKSIEDDKNFIAFW---L-EYFG--VRLKDITENAIYKIISKMTNKHAKPVTTATKARYLSFIK ALLRAAEREKWIEKSPV--IKIPSIRDRRVRWLEPVEAKRLIDECP-------EPLKSVVRFALSTGLRRSNILNLGWQQ IDMQRKVAWIYPE-----------DSKSGKAIGVALNDTACRVLRSQIGRHH----------KWVFV--HTEPSNTAAVN TAWRAALKRAGI-DDFRFHDLRHTWASWLIQSGVPLSVLQEMGGWESIEMV-RRYAHLAPNHLTEHAKQID-
R6QLB6_9CLOT  FYEIYVEDM--QNRIRDNTWGTKTNIARTK---ILPYFGK-RKIGEIEPRDIIAWQNELLAIRGKPYSASYLQKIHSQLS AIFNHAVNFYHLPSNPAQKANMGKEEHREMLFWTKEEYLKFADAMM-DKS----VSYYAFEILYWCGLRMGELLALTPVD FNFDTHTLRINKSYQRREDVITPPKTLKS-NRTIKMPQFLCDEMQDYLKMLYEP-----KEDERIFT------ISKSYLH HEMNRGSKVSGV-KRIRVHDLRHSHVSLLINMGFTVLAIADRMGHESIDITYR-YAHLFPSEQTQMAEQLD-
A6TJ12_KLEP7  VLDQLRERIRY-LHYSLRTEQAYVNWVRAFIRFHGVR-----HPATLGSSEVEAFLSWLANE--RKVSVSTHRQALAALL FFYGKVLCTDLPWL---QEIGRPRPSRRLPVVLTPDEVVRILGFL-------EGEHRLFAQLLYGTGMRISEGLQLRVKD LDFDHGTIIVR-------------EGKGSKDRALMLPESLAPSLREQLSRARAWQAEGRKASFWVFAQHTGHHMYDQTFQ RAFKRAVEQAGITKPATPHTLRHSFATALLRSGYDIRTVQDLLGHSDVSTT-MIYTHVLKVGGAGVRSPLDA
A0A0G1P0W9_9BACT  LKRQFLEYTEIEKGRSLHTVSNYEHYLNRFLQFLKS-----DNPKAITEPAVREFRMFL-NR-GKPMKKKTQNYYLIALR AFLKYLAKQGVPALSP-ECIELAKVGERSLDLISSEELNRIRSTPD-IATLQGLRDKAVLETLFSTGLRVSELCSLPRE- VDLSKDELSVR--------------GKGEKVRVVFFSEDAKEAIRAYLAKRKDF-------DDALFVQPETLRLTPRSIQ RIVKKNAIKAGVSKKVTPHTLRHSFATDLLSNGADLRSVQALLGHANISTT-QIYTHVTDRHLREIHKNFHD
V6F6C7_9PROT  LRQRLIEDMTM-RRFSRETQRNYIRDVGRFAAFL-GR-----SPDTATAEDIRQFQLEQ-RE--SGVPVPTMNSIVSALR FFFTHTIDRPELA----RKLMRISHPRQLPMVLSREEVARLLNAT------TCLKHQAALSVAYGAGLRVAEVSALKVRD IDSERMLIRVE-------------RGKGGRSRNAMLSPDLLTLLRQWWTFGRQQGV----RDGWLFPGQHAKPISTRQLH RVVVEAAQAAEITKRVGPHTLRHSFATHLLEDGVDIRIIQVLLGHSKLENT-ALYTKVATRTVRTVVSPLDR
Q88A62_PSESM  ALKRYLSDI---TPTKKPTTRGETSKAKKL---I-EHLGK-YSLAALSADIIAGYRDKRLNEP--GISNNTVRLELALLS HLYTVAIQEGLLTFNPVLNIRKPSPGDGRDRRLSPEEERLLLAAVN-RH--SNPMLGWIVCIALETGMRSSEISSLRRPQ VDLAKRVIRLSD-------------TKNDGSRTVPLSKRATEVFKAAMDNVRP------IDCNLVFFGEKGKR-RPYTFT KIWGQLKKKLDL-PDFRFHDLRHEAVSRLVEGGLSDQEVSAISGHKSMQML-KRYTHLRAEDLVARLDRIGP
D4JDI6_9FIRM  YCEKWLLMQS--VHIRATTLIDYTSKVRRH---IIKELGE-KRMADVTLDDIQVALVPVSK-----KSASVYKSVVILYK SIFRAAKESHVIDTNPTIYLEAKGVPQEERQALTDEQVERLLDAIR-GL-----PPYVFVMIGLYAGLRREEILALQWDS VYLDTDYLTVRRAWHTNRVILTELKTKAA-ERNIPLPDRLAECLKAAKKK---------STSDYVIANQDGEPLSYTQFK RLWQYIVTRTYVYPKVTPHMLRHTYITNLIHASVDPKTVQYLAGHESSKITMDIYAKVKYNKPEQLAGVLS-
R2SDS4_9ENTE  WGYRWL-YEV-QSGIKQSTYANYEHKLVHY---VLSVIGN-YGLNELDEEVGEELLN------DQALKPSTIQVIFRITK QCMKEAIRKKLIKENPFEGIQLPKVVKNKNQALTKQEQKRLEATAL-KEENGK---GLPTFIALHAGLRIGEISALKWTD IDFDNDMIHVQSTYQRTELIYSSSKTASS-IRSIPLGRTLKRLLVQQKKQ---------SKGEFVLC-RGNKPLEPRLLT AHFHRIREKAGL-TQTHFHQLRHTFATRCLESQGDIVSVSALMGHSSTQMTLDTYASALVEQKIQVVAQME-
A3N3A3_ACTP2  QTKPYWDYLRIEKQASQHTLSNYQRQLLAVSDMLSQA-G-ISTWQEVNSATVRWIIAQS-NK--QGLGAKSIALRLVALR QWFSYLIRQEKMSVNPAVGIKAPKASKRLPKNIDAEQIGQLLTS-D-SHEPSDLRDLAMMELMYSSGLRLSELQGLDLGD MDLAGREVRLL--------------GKGNKERIVPIGSKALEALNRWLAVRN-QFK----QDNAVFLNKRGGRLSHRSIQ LVMQKWGEKQGLESHLHPHKLRHSFATHMLEASGDLRAVQELLGHSNLATT-QIYTHLDFQHLAKIYDAAHP
R4TCI6_AMYOR  LIDDYERHLSLERGLSAHTVRAYLGDIVSLMGFVDGN-G--GRFEDLDIGTLRGWLARQ-RE--EGASRTTLARRAAAAR TFTAWAHRGGALASDPGGRLVAPRAHRKLPGVLRAEQASDVMRFSAAQRDPVALRDSAIVELLYATGVRVSELCGLDVGD VDFSRRVVLVL--------------GKGGKERVVPFGVPAETALRAWLDEGRGKLAVEEPGKVALFLGARGGRLDPRTAR RIVHDAVGSVG-ANDMGPHGLRHSAATHLLEGGADLRSVQELLGHATLATT-QLYTHVTVDRLKAIHDRAHP
A0A0G1N5S5_9BACT  FLKQYLDYLEIEKNKSHKTRENYSRYLLLFFKEQN-----IRKLSDITSEAVRGFRTYL-S--GKDLKKNTQGYYVIAIR NFLKYLIKREKKVLSP-ETIELPKVSRRDIETLDYSELERLLSAPK-GNNLRVLRDKAVLETFFSTGLRLSELCSLPRR- IDIERGEVSVR--------------GKGDKLRVVFLSDGAKKAIKAYLDKRIDP-------EEFLFVS---GKITPRSVE RLVDFYGRKAGIPKKIHPHQLRHSYATDLLINGADLRSVQSLLGHANVSTT-QIYTHLTNKELREVHQTFHG
Q8AB21_BACTN  CA----EMYI-GKEGRYSTAHVYENALRGF---CGT--PT-VSFGQVTREHLRCYGQYLYER---GLKLNTVSTYMRMLR SIYNRGVESGRAVHRLFHGVYT-GVDVRQKKALPATELHKLLYGP--KSI---RRTQAIAALMQFCGMSFADLAHLEKSS L--DRN--VLHYN-----------RVKTKTPMSVEILDTAKDMIYQLQNRKPAL-----DCPDYLF------SILLRNFN NHLRGLAKALHLTSPVTSYTIRHSWATTAKYRGVPIEMISESLGHKSIKTT-QIYLKGFAKERTEVNRMNL-
A0A0C5KW50_9SPHN  LIERFLEMLRAEAGAAANTLAAYATDLRLASEALAG--G----LGSADRAALER-LTEW-----QPLARATVARKSAALR RFFAFLAEEGLRADDPGAALPRPAAVRPLPKILSIGDVDALFAAIAAPADPLDLRLAALIELLYGSGLRATELVSLARNA VAPDRPYLILK--------------GKGGRERLVPISDRARAAVAAWRGQVPL-------DCAWLFPS-GKGHLSRVRLY QIVQALAGEAGIPDRVSPHVLRHAFATHLLEGGADLRALQAMLGHADIATT-EIYTHVDSRRLVEMVNARHP
E5AN78_BURRH  PIARYLDSLAHERRLSAHTLRGYAHELDMLRQLAGTR-----ELTQLTPVDVRGAVSRA-HS--GGLSPRSIAHRLSVWR SFYRWLALHQPLTMNPVAGVRAPKRAKTLPKALSVDDAVTLMEASC-IETPDALRDRAMLELFYSCGLRLAELIGLDIGW IDLGTADVTVL--------------GKGGKRRTVPIGSKALDALHRWLAVRD-QLL--KHDPHPLFLSARGMRMSAGVVR ERVRRAALAAGVPSHVHPHVLRHSFATHLLQSSGDLRAVQELLGHASVAAT-QVYTSLDFQHLARIYDQAHP
D6D2H5_9BACE  FLNSFISAKKI-EGCSDKTLAYYRNTIERLLVTLSM------AICHITTSDIRTYLSDYQEE--HQSSKVTIDNMRRIFS SFFAWLEDEDYIAKSPVRRIHKVKTDSLVKEVLSDEQLEQLRDS------CTNKRDLAIIDFLSSTGIRVGELVKLNRED IDFHERQCVVF--------------GKGNKERVVYFNARTKLHLQQYLNGRTDD-------NPALFVSLHHTRLTISGVE VRIRKLGHTLSM-PKVHPHKFRRTLATMAIDKGMPIEQVQRLLGHVRIDTT-LHYAIVNQNNVKLAHKKYL-
R6W3K7_9BACT  YFQAYIDGYT------KKDIRMMIIALKDF---LKDTKKG-IKPEQMNKDMMVAFTEYLQSRS--------AKSIYQRFK KVIHYAIEHDVMAKDPCKGVVIIDENILRKEVLSQEEIKNLIATYD-N--E--PNIRRAFIMSLYCGLRFCDVKDLTFAN VDYSNK--LLKFE-----------QNKTKGHSASPLNDGILSLIGQPKE---------EGKDTPIF------PL-HTMCL KALRRWVKRAGIDKHITWHCARHSFAVNILNNGANIKTVASLLGHSGLKHT-EKYTRAIDKLKEDAINSLP-
A0A089XYK2_9LACO  KMPFVKEY---NTTHSLATSYQYLTEIRRFFNWLRQE-G-ISDLANLHRNDIMLYINYL-GH-GNLSSPTTINRSINALR SLFKFLTITDNINGQPYLKIDSLNNTETLSHMYTGKLKYQFLD-IENPSKINKERDMAVIALILGTGIRVSECAGVDLSD INFKKATLDVT--------------RKGGQKDSVPIAEWTLSYITAYKKIRRQSYSTK--NTNAFFLTRHNRRITASAIE KMVSKYSAAFGH--PLTPHKLRHTLASELYGVTKDQVLVAQQLGQKGTTAT-DLYTHVDQKKQRAALNKIAN
F7PQM7_9EURY  PIEYFLTDI---QGKSERTRDAYERVLRDFETSLSGA-G--QPLADATHRDCMAWIHDQRGG----LSESTVATYASYLH RFYAYMVQIGVFDSNPMAIV--EEMDER-PRDVSVPEMRQFVS------GIRHPLDRAAIVTLLKTGMRVGELCNLDQRD LHLDED-VTVRPSLSFGE----TASNKRRRDTVIPVDDDLAETLQAWLDVRPD-----VSSARPLFSSTSGRRLTPDAVR HIVTTHASEAGVEENVTPHYFRHFFTTHLRDRTGDRGIVKYLRGDVAQDII-DTYTHDWGDRVREVYETIY-
A0A0C4Y586_9BURK  LVDRFCDALWLEDGLAQNTIDAYRRDLALLSRWLHAS-G-TCALLAVDDTALNGYFASR-HL---ATRASSANRRLTVFK RFFQWALREHMITADPCLLLRPAKQPPRFPKTLTEAQVEALLETPD-TATPLGLRDRTMLELMYASGLRVSELTQMKTIE ISLNEGVARVV-------------GGKGNKERLVPFGTEAGDWLRRYLAEGRPALLG-ERACEALFVTQRGEGMTRQAFW HLIKRHAREAEIYAPLSPHTLRHAFATHLLNHGADLRVVQLLLGHADISTT-QIYTHVARERLRELHQHHHP
R6B340_9CLOT  FLNAFLDYTTSILNKSPGTVKEYNYDLNRFLKYIMYRFKDIHNLNRIKLDDIHSYLFYLANS--CQSKPATRARKTASIR VFFKYMSQKKPMDHNPALNLESPKIGVRVPRYLSLEESKKLLAATNNEDTRNKERDYAIITLFLNCGMRLSELVGINIKD IDFDEAKMNVT--------------GKGNKERVIYLNKSCMSALDNYLAVRPKTGIK-QGSENALFLSERLERISNRTVQ YVVKQELLRAGLDNKYSVHKLRHTAATLMYRYGVDIRALQVLLGHDSISTT-QIYTHVDDQQVRNAVE-DNP
A0A0E9MLX5_9SPHN  LARAFADHLRRDRRRSVHTVRAYAATAERLLAFLSEHHGDAALLKTIGVADLRAFLADR-RN--DGIGNASAARELSAVR TFLAFAGVET-------PRLRGPKVKKGVPRPVSPAEAIALAEDVAEREGWAGARDLAVLLLLYGAGLRIGEAMGLTGAA LPLG-ATISVS--------------GKRNKTRVVPLLPQVRQAIETYIAACPYPPA----KDQALFRGARGGPLEPSQIR RSVRRARGRLGLSERTTPHALRHSFATHLLGRGADLRSLQELLGHASLSST-QIYTAVDAAHLMDVYRNAHP
C4ZF23_EUBR3  FLEMFLDAKTI-EGCSERTIKYYRETVQHLLSQTET------SVRKITTEEIREYLSDYQKL--NNCSNVTIDNVRRNIS SFFSWLEEEDYILKSPMRRIHKIKTKTVVKSVISDEGIEKLRDN------CNEKRDLAIIDLLYSTGIRVGELVNLNIDD IDLEGRECIVY--------------GKGDKERRVYFDAKAKVHLKDYIDTRTDK-------NKALFVTLDHDRLKISGVE IRLRKLGRKLSL-ERVHPHKFRRSMATRAIDKGMPIEQVQKILGHSQIDTT-MQYAMVNQNNVKTAHQKYL-
C4FEA8_9BIFI  LETQFIAHIDVERGLSKATVTAYTSDLDRYCVWLREA-G-ITEPASISRNHVEEYIAHL-DS--HGASARSKARNLASIH EFHRFALAQHAVADDVSAAVKAPKGASTLPDVLTVDEVARLLDCAPVVPHAVLMRDKALLEFMYATGCRVSEAVGTDLND IDLNERVARLL--------------GKGSKQRLVPVGEYACAAMTRYLDEGRSLLEGCAPERSAVFLNKRGQRMSRQSVW EVVNQAGKRAHIGKPLHPHTLRHSFATHLIQGGADVRTVQELLGHASVTTT-QIYTHVSPENLIETYLTAHP
Q820L5_NITEU  MLDEFTDALWLEDGLSRNTLASYRADLMQLVEWLGRQ-PTNGSLSDVTQADLLAFLSDR-IG--QGVKASTTCRALTCIK RFYRYLLRQGKILADPATNIDSPKISRHLPVSLTETEVEALLAAPD-TRQPLGLRDRAMLEILYAAGLRVSELVGLSISQ IRQDMGVVRIL--------------GKGSKERLIPLGEEALHWLSLYLQEARPVLLA-GKHSNMSFVTTRGDAMTRQAFW YLIKRHARQAGIVKLLSPHTLRHAFATHLLNHGADLRVVQLLLGHSDISTT-QIYTHVARERLKQLHARHHP
R6RN99_9CLOT  EIRRFAEYLEAEKHASENTRVSYQRDLMQMAAFLEGM-G-IRELSRVTRTALNSYVLML-EK--EGKAASTVSRNLASMK AFFGYEFKRGRIRKDPSESIHAPRIEKKAPVILTVEEVDRLLAQPS-GDSAKEIRDKAMLELLYATGIRVSELIHLELSD VNMAVGFITC---------------RDEYKERAVPFGRVAKEALSRYLETARPALVK-GGDAPWLFINCSGGLMSRQGFW KIVKYYGEKAGIQEDITPHTLRHSFAAHLIGGGADVKAVQTMMGHADPATT-QMYAAYA--GLCGTDPEAHH
U2Q749_9FIRM  QIQGYAQHL-KLEEKSEATLEKYLRDIRAFAAW-ANG-------QKISKELTAEWKNHL-VE--QHYAPTSINAMLSALN SLLEFLGLN--------CRVKFLKVQRRLDRELTKDDYQRLLNTAY---QLGRDRLGLLVETIGATGIRVSEVKYVTVEA IRQG--KAEIS--------------LKG-KIRTILLPGKLRRKLLKYAQKQK-------IASGAIFRTRSGRELSRRQIW AELKGLCKHACVESKVFPHNLRHLFATVFYRVCRDIVKLADLLGHSSIETT-RIYLVTSGSEHQRALDRLGL
Q2K3L1_RHIEC  HVESFLEMMSAERGAAANTLQSYERDLDDVRSFLNGR-S--IRLTEAASADLAAYLASL-AR--QGFKPSSQARRLAAMR QFYKFLYAEGLRTDDPTGVLDAPKKGRPLPKTMGVEEVGRLLSQAQTPGQLQRRRMLALLELLYATGMRVSELVSLPARV LDQEGRFLMIR--------------GKGNKERLVPLSHSAIAALKSYGRLLAADAAAAPQESPWLFPAAKEGYLPRQVFA RDLKNLAIRAGLTSLISPHVMRHAFASHLLANGADLRVVQELLGHSDISTT-QIYTHVLEERLQQLVQMHHP
R5U248_9BACE  YYKKTLRKHD----------QKWEFVYFNF---V-G--GK-CSFEEIDVDLCNKFREYLLNAKERPISRNSAVGYWSTFR GFLKILYRNKLIHSNVNDFLEKIEPEDVVKDYLSVDELYRLAETCK-I-----PVLKTASLFSCLTSLRISDILTLRWEE IVDFAAGKCVHTV-----------TQKTKTEDIIPISDEALQLIGYSPE-----------KTGLVF------KL-RCWTQ YPMKEWIRAAGITKNITFHSYRRTFATLQAAAGTDIRTIQSIMAHKSITTT-QRYMKVVDSNKRKASNKIS-
Q5GVM5_XANOR  SVDEFLTYLQVERQVSAHTLDAYRRDLAALVAWTGERAGATVDSAQLDSAHLRQFVAAE-HR--RGLSPKSLQRRLSACR SYYAWLLKHGRIAASPAAALRAPKAQRKLPQVLDADEAVRLVEVP--TDAPLGLRDRALLELFYSSGLRLSELCALRWRD LDLDSGLVMVL--------------GKGSKQRLVPVGSHAIAALRQWRRDSG------ASADAHVFPGRTGGAISQRAVQ IRIKQLAVRQGMFKDVHPHMLRHSFASHILESSGDLRGVQELLGHSDIATT-QIYTHLDFQHLAKVYDAAHP
A0A0G1X195_9BACT  LMQEFLDELEFKRNVSKLTIRNYRHYLERFLKFLESRFGKSIEPSSITLDMVREYRLFL-SR-GISLKRITQNYHLIALR SFLKYLTKRQVPCLAP-ETVELGKAESRSIKFLERDAVDRLLNMPE-ISKPEGLRDKAILEMLFSTGLRVSELVSLNRDQ INLDRKEFGVI--------------GKGRRPRVVFLSESAVEWLKRYIEAREDS-------AKPLFIRGESLRLTSRSVQ RLVEKYVKKARLPIKITPHGLRHSFATDLLHGGADLRAIQEMLGHKNVATT-QVYTHITNPQLREIHSKFHR
F2NXD2_TRES6  LLENFLAAKHV-EGCSERSIKYYKSTLQKAITILHK------PFNQIETEDLRKYLSDYQKI--NNASRMTIDNVRRILS TFFTWLEDENYILKSPVRRIHKIKTAKLIKETYSDETLVLLRDN------CKTTRDLAIIDMLASTGMRVSELVTLNKQD VDFVNRECVVF--------------GKGSKERPVYFDARTKIHLLNYLNERKDN-------NPALFVSLLHNRLQISGVE ITLRKLGRSLNI-QKVHPHKFRRTLATQAIDKGMPIEQVQRLLGHQKIDTT-MEYAMVDQQNVKVSHKNTL-
E3HNY9_ACHXA  DIDAFIDAVWLEDGLSANTLAAYRRDLTGFARWLEDQLGPAKPLRDAGKADIEAWFAFR-HE---ETRATTANRRLAALR RFYAWALREHRAERDPCLTLIAAKQPPRMPKTLSEQQVDALLRAPD-LGQARGLRDRAMLETLYATGLRVSELVGVRALD VSLNEGVVRVV-------------LGKGGKDRLVPLGAEAAHWIDLYLKSGRPELAA-GRVSDALFITGRAEAMSRQAFW QLVKKYALLADVRAPLSPHVLRHAFATHLLNHGADLRVVQMLLGHADISTT-QIYTHVARERLKALHAAHHP
A0A0G1VMG2_9BACT  LADDFLLYIKA-NNYSEETQYNYKRDLETFDIFLDEEMG--LPFSKLTKRIIEQYKAYL-NSRLKHLKSGSVNRTLSSLR RYLAYLIDMDYQVPVAPGSIKLLRMEKKHPQVSELKELVQLIESPMKQDKLVALRNRAAMEVLLASGMRISELISLKINQ LDK-TGRIFIE--------------GKGRKQRFVYLTERAQKHIRNYLEKRVDD-------SPFLFVAKRGKHLSPNYLQ MKIKQYRELLGINVPTSAHSLRHGFATYLAEEGANPAAIQILLGHESLDTT-TRYVHASDKYAESTHRKFHP
A0A0G1APV3_9BACT  LARQYLEYLEIERGRSLKTIENYERYITRFLAASG-----AKEPADIDDEMIRSFRLWL-NR-QETLKKKTQNYYLIAIR SFLKYLRKRGVESYAP-EKIELAKIAERTIDLLTPQDLRRLLDAPN-GDSVKELRDKAILELFFSTGLRLSELCALSRD- IDLTRDEISVR--------------GKGEKVRVVFLSEDAKKAVSAYLKKRTDM-------DDALFVRGESMRLTPRSIE RMVKFYAAKAGIMDKVTPHILRHSFATDLLYNGADIRSVQMMLGHSNISTT-QIYTHITDSELRSVHKKFHG
Q1YE05_AURMS  EKAAWLTILADERRSSPHTIEAYERDLRQFLIFLTDYHAQLGDLADLKTADLRGFLAAR-RR--DGAGAKTMGRGLAGVR SFIRHLERKGLASSAGAKAMRAPKQPKSLPRPLTVDDAMAVTEEAGAADAWIAARDVAILTLLYGCGLRISEALSLPGDA LD-AARSMPVA--------------GKGGKTRLVPLLPAVLEAAAEYRRRCPYPLT----ADNALFRGARGGPLQPQIVQ RAMARLRGVLGLPDSATPHALRHSFATHLLAGGGDLRTIQDLLGHASLSTT-QNYTAVDQARLMSIYEDAHP
A0A0D1M170_9LACT  NMVDYLHYLTVERGLSANTRTSYRQDLTHFFTYLVDK-EKSLPLTQVDRFTIMAFLGEM-ET--QGKSRNSVIHMVSTLR KFFQFATDSGWTTTDPMTQVDPPKKAQHLPAVLTLSEVEALLAVPD-TNTTLGLRNRTMLEVMYATGLRVSELVNLRLDN LHLDLGLIQTI--------------GKGDKERIIPIGDVATHWLQRYLADGRPFLGR-QQDEQVIFLNDHGHQLTRQGVW KLIKQWVIAAGITKDVSPHTLRHSFATHILENGADLRIVQELLGHADISTT-QIYTHISNKRLTEVYQKSHP
R7FID5_9CLOT  QLKLFFEFLENDKKLSNNTLQSYKRDLKQFRRYIEGC-E-V-AYNKVDEEVMHNYIEYL-EE--LGKKPSTISRCIASIR SFYQYVLKKGKVKKDPTKNIQSPKVEKKAPCVLTSKEVELLLEQPK-DIDLKGIRDKAMLEFAYATGMRVTEIISLDIDD IDFKEGFVNC---------------RKANKQRIIPLGKMSLKALKEYTDHAREILLK-DDNEKALFVNVNGQRLTRQGFW KIIKYYKEQAHITKDITPHVLRHSFATHLLQNGADLKSIQTMLGHSDISST-QVYMQFQDDGIKDIYKKAHP
D7CEM8_STRBB  YANRW----YEAQDLAASTMQNYKRHIEEH---LLPDFED-KALAGI-RTDIDLW-E------EK-YAASSVKTWRSTLH LIFEDAIDEGLITSNPAAR-RR-KRARRRPKILLTAERAALLS-----------RDE-FVAVVGYTGMRWGEIVGLETGA VELDTGELRC--------------PPKDDSYRTIDAMDWLSALVANHVARKKPK----CHGKTYVF-R-QGRALSTGTVS NVLRRVARRAGLDKGLTPHGLRHTHRTVMEDLGTEKVLMDERMGHIDGSVS-ARYAHVTASMRREALDRMSP
I4Z6G4_9BACT  MSRAELQAVK-ERSRAEGTYLNLFYSDREF---VENK-QD-IPIGTITEDLFEEYRFFLKKR---GLRASTINSNLCWLS RLMFRAVSKRIIRCNPFENAKY-EKEEKKIRFLQKGDVMKLMPMMN-DK----ELARQMFIFSCFTGLAISDMENLEYKH IQTTAEQMYIRKE-----------RQKTKVEFIVPLHPIAEAIISHCQKEPERS----EKGDHLVF------H-DRSVMD TKLSIVGKACGIRQRLSYHMARHTFGTMSLSAGIPIESIAKMMGHASISST-QVYAQVTDNKISEDIDRLI-
B5H5E4_STRPR  YAERWVATQ----GADPNTQASMESQLRLH---AFPYLGS-RPLGSFQPAHIRDWVRQLQEN---GVRGSYARTIYSNVR AALSAAVDDGHLPRNPCAAVRPPTVDDKRVVPWTPERVFAVRAAMP-------ERYQAMVDLGGGCGLRQGEILGVAVDA IDFESDTLHVVQQLKLSKAVFAPPKGGK--LRDVPLPGPVADALRAHMKRFPPV--LPDGPKQLIFTGPRGGHVRRTSLN EAWKPALAAA-VSRENGMHALRHFYASVLLDAGENIKALAEYLGHSEPGLTLRVYAHLMPSSQERTRNAVA-
A0A0G3XKD8_9SPHN  LCDLYLKDLD-DGLKRPGTIVSDKGRINRH---IVPLLGT-RRVKDLTKADITKLLKDVMAGKIVKGGAGTASRTVGLLG GILTYAMDAGIIDINPAAGVKKPKDQV-RTRRLTEDEYRKCGEILS-VAP-NYAMTVEIARLIALTGARRSEIIGLEWSE FDADNSCLRLNDS-------------KEGAS-VRPIGLRVVERLNL-RPDD--------EEQTFVFPGKRDQAF--GGFP RQWRAIFKGTEL-EWMTPHILRHSFASIGNDLGFTEATISAIIGHSRSSVTS-KYIHTLDTALIMAADTIS-
A0A099GLP8_9RHOB  LVARYLREHA--AHLAPRNSADQASMLHKL---IMPHWKH-RLVAEIEPADVERVLNLIAEGRPPRPTPVRANRAGEMLR RVFNLAIAWRMRPDNPAVGFRRRVETE-RERFLDMEEIARLSEALG-GA--EDQRGASIIRMCMLTGARLGEVRTARFEH FDLERNTWVKPAA-------------NTKQRRRVPISAETAALVRTLSAVP--------VGCNWLFPGEKDQPV--QEIR RFWKGIQDQAGL-PGVRVHDLRHTFASLLVSGGASLEMIGKLLGHSQSSTTM-RYAHLMDSPLRAGVDAVA-
D6DFT2_CLOSC  LVEKYI--SQ-KTGVRHNTRSNYNFVVNVI---KKEDFGQ-KRIDKIKVSDAKEWLIKMQQI--DGRGYSSIHTIRGVVR PAFQMAVDDDLLVKNPFEFQLNTVVVNVTREAITRQQERDFLEFVK-NDKHFC-KYYDGIYILFKTGLRISEFVGLTKKN LDFENSRIIVDHQLQ-MKYIIEDTKTESG-ERMVPMTPEVKEAFQRILANRKNPKV---EPSGFLFLDKNGRPMVALHWE KYFQHIREKYQM-PKVTPHVCRHTFCSNMAKSGMNPKTLQYIMGHSDISVTLNVYTHLNYDDAEEEMQKV--
R6GYU9_9FIRM  YCERWLLMRS--ATVTQDTLRNYRREMYKY---IVEPLGN-LYLSDVTADDIKLALVPVSK-----RAKHTFDTVNMLIK SVFYSAERSEVIDYNPAAKISAKGVPGKSLDALTDEQVKTLVDTVK-GL-----PPYVFVMLGLYAGLRREESLALQWDC VFLDTPYISVRRAWRSKEEISTVLKTPAS-RRDIPIPKCLVECLREAKRS---------SKSAFVISNRKGGPLSEGEFV GVWYHVKNHTHICPVVTPHQLRHTYITNLLYMGVDPKTVQYLAGHKNSKTTMDIYAKIKYNKPQELLPVVN-
C4Z3W8_EUBE2  FWKLYTEDV--KNYVKLNTWLTKEHIVDTK---ILPYFRN-LKMNEITPGDVRKWQNEMVAFRGKCYSQTYKKTMHNILS AIFNHACRFYNLKSNPARQANMGREEKKEMLFWTTEEYKKFSEAVI-DKP----VSFYAFEMLYWTGMRLGELLALTMED FDFEKNTVRINKSYQRGQDVITTPKTPKS-NRTIKLPKFLAEEMQEYFAMLYDQ-----TPTDRIFL------VTKSFLH HEMERGCKLSGV-KKIRIHDLRHSHISHLIDLGFSAVAIADRVGHESIDITYR-YSHLFPSKQVAMADRLD-
B8HGE6_ARTCA  GVTDYLQHMGVERGLAANTLAAYRRDLARYSRYLAGT-G-CQQPGDITRHHVTGFVRAL-SDGGTALGVRSAARTVVAVR GLHKFWALEGHTASDPASEVHPPMAGKRLPKAITVDEVTRILEAAG-TDTATGLRDRALLEFLYSTGARISEAVGLDVDD ISLGPAIVRLF--------------GKGSKERLVPLGSYGARALEAYLVRGRPLLAAKGKGTPALFLNARGGRISRQSAW TILKVAAEKANITRDVSPHTLRHSFATHLLEGGADVRVVQELLGHASVTTT-QVYTLVTADTLREVYAAAHP
G7UVR9_PSEUP  SIDAFLDAAWAEGGLARATLDSYRRDLQGLARWLQDRAG--ASLATADRGLLFDYLAWR-AR--AGYSPRSNARLLSCLR AFYRQLVRRGARADDPTALLEPPQLPRSLPKALSEGQIEGLLDAPD-LDTPLGLRDRAMLELMYACGLRVSELVDLPANA VNLRQGVVRVT--------------GKGSKERLVPLGEESQHWLQRYLDQARPQLSA-GKAVPALFIDGKRRALSRQAFW GLVKRYAAAAGIDAKVSPHGLRHSFATHLLNRGADLRSLQLMLGHSSLSTT-QIYTLVARQHLQQLHTKHHP
Q6NCG6_RHOPA  LTELFLDMIAAEQGASANTLDAYRRDLADLSHFLSRR-R--LSIGSADTAALRSYLADL-DN--RGFATSSVARRLSALR HLFRFLLSERIRADDPAAILAGPKRGRSLPKVLSIADVDQLLACARQGARLRAARLNCLLEVLYATGLRVSELVSLPLSA ARRDARMIVVR--------------GKGDKERLVPLNAGAKQAMARYLEEMAAAKA--PKDGPWLFPSFESGYLTRQHFA RDLKDLAARAGLARLVSPHVLRHAFASHLLHNGADLRIVQTLLGHSDISTT-QIYTHVVEERLKSLVRDLHP
U7GG57_9RHOB  RIDQWLDHLSDERRLSDKTLLAYERDLRQFLRFLTNHLGDLKEIAALRPADFRGFLASR-RR--DGAQSRSLARGLAGIR SFLRYLERRGEVNAAASSAVRPPRQARSLPKPVSSKDAIDVTSGDLAREPWLEARNAAVLTLLYGCGLRISEALSLTGAM APKTTKTLRVV--------------GKGGKERIVPILPAVCQAVEHYLKLCPYAIS----PDGPLFLGARGGPLNPRMIQ LAMARLRGALGLPDSATPHALRHSFATHLLAGGGDLRTIQELLGHASLAST-QIYTEIDSAHLLSAYDRAHP
F3Z2K0_DESAF  WIDRYLEHLLVSKGLSENSLTAYATDFESLLEFLTEK-A--LPMERVTPQTLLLYLLHL-RR--KGLGNRSMARHLSALR GFFAFALEEGWLVENPAELLENPKLPQTLPEVLSREEVERMLERPD-TRTKLGFRDRAMLELLYAAGLRVSELVDLRPLD FDPQTGVLRVF--------------GKGSKERLVPLHDLAQRFVLAYLESWRNSFKP---LEEHMFLNRSGKGLTRQAIW KLIKRYALEAGIFREISPHTMRHSFATHLLEGGADLRTVQILLGHADISAT-EIYTHLQTSRLLAVHREHHP
H5WQB1_9BURK  LRQRMLDDMRM-RQFAEHTQEGYIRAVRKLYTFL-GR-----SPHTATPEDLRRFQLHLVDT---GTGPVTINATITGLK FFFDITLGRPEVM----LKMTHVAVPRKLPVILSPEEVGRLIAAA------PNLKHQAAMSVAYGAGLRVSEVVSLKVGD IDGERMTLRVE-------------QGKGRKDRYAMLSPVLLERLRAWWRLGHAQGK----HGGWLFPGLDPDHVTARQLN RAVHLAAATAGIDKRITPHGLRHAFATHLLEQRVDIRIIQVLLGHKRLDTT-SLYAAVATDLLRRVISPLDH
R7BEY6_9FIRM  IITEYLDYCHSQKCLDEKTLKAYRIDLRQFAEFVDSV-S--LDISRITPSIVESYIGTL-HS---TYKPKTAKRKIASLK ALFHYCEYKDIIERNPFSKIRTRREP--LPKTIPLTTVETFLSTIYAYQRRNALRDAAVIELLFSTGIRISELCSLKCSN INLTDGTILIY--------------GKGDKERYLQLSDDVIHILTEYRRSFSTE----TASSSHFFVNQSGTPLSDQAVR RMINKYCSHAAIDLHITPHMFRHTFATSLLEADVDIRYIQEMLGHSSINVT-QIYTHVAVAKQRDILKNKHP
Q894K9_CLOTE  LINKYVSRL-MDKGLSKNTLDAYIRDVNRFLDFLKER-E--EDILDVEEVTIMAYVQSL-QK--SRKANSSIVRNVVSIR NFYKFLYKKGYIDEDPVINYELPKVKRNIPKVLTVEEVDILLNAPN-ISEEKGIRDKAMLEVMYATGVKVTELLNMTVFD VNLKLSYIKCR--------------GSKNKERIIPIGAYAVNCLDDYLS-VRPNIN--IYNLDYLFLNLKGTQMTRQGFW KIVKKYAKISGIKKSINSYTLRHSFAVHLLQNGADMKSVQELLGHSDLAAT-QIYSTISKSKIAEVYKKTHP
F6B9L4_DESCC  WLQEFIHYLAVERGLAQNTLASYRIDLSQYLSHLKKQ-G-VTAIDQANRNHVLTHLYKL-QK--SGKAPATISRHLAALK HFYRFLLADGVVTEDPTVNLESPKLGQRLPQVLTTAEVEALLSQPQ-LADPAGLRDKAMLELIYATGIRVSEMVTLDIEH VELDMGYIRCF--------------GKGSKERIIPLGAVAAHYVREYLARSRVKLTKGKTEHRALFVNAQGKRLTRQGFW KILKKYAREANINKHITPHTLRHSFATHLLENGADLRSVQEMLGHADISTT-QIYTHLTKIRLREVYTNAHP
R6FYG8_9CLOT  MVKDFLNYLETIKGKSINTISAYKTDLSVFFKFMKIYKGPIDDIKAIKLTDMYAFLSFAEKQ--RNNSNYARARKVATLK SFYNYLHNKKVIENNPATELESPKINERHPIYLTLDQSITLLESLD-KTNKNYQRDYCILVFFLNCGLRVSELCNIEISK IKGD--TLTII--------------GKGNKERTIYLNSACIKALEQYLSVRDDSKAT-AVNKNYLFLSARNTPINKRTVE ILVKKHISNAGFTAKYTPHKLRHTAATLMYKHGVDIRSLQNILGHESISTT-EIYTHVDEDHLRDAVN-SNP
A5CFJ0_ORITB  VHEKYTEYSSHHHR-SKRTS----ERVKIYAAFL---Y-N-KKISEITKEDIQKIFDEITARK----HYVTANNILMNLS PIFNKAIEWGLIDKNPVHGIKRHKQES-RSRYVTNEEMERLMKVLV-EKKQSKISETLFLFIALFTAARSGNILAMRWDE ISLSEKIWCIPKT-----------KSKNGKQLYIGLADKLIAVLQNRKLCS---------KSEWILPSDNSKHISSSTIH RAWAKIRKKAGI-PNVTIHDLRRTFATWMINNGETVDTISQILGHSNTNTT-KIYIIHSLAMAKIATNKVV-
R5KD77_9BACT  TMQEEIESMR-KIDYSPITINRYVNVLKAA---VPRFYED-ITFFELSPDFIKFFDTFLKTEA--GLCRNTIVRYMKCLK RIVNMALAKEWMRKDPFYGYKM-QQDETDPVFLTYGELKAIMDKFK-IP----ELVRDVFVFACHTGLAFSDISTLTREH LVQDNNDWWIRKGV--------EHRRKASSISNVPLLPIPLTILRKYENHPL------CVKTGRCL------PV-NQRMN SYLKEIADLCGINKNLTTHAARHTFATIALANSVPLEDVAAMLGHSTTRMT-QHYARVLNPNIKAAMNNVK-
R5CHS0_9BACE  FYQDEVQ-----AALKESSRKNHLTTLAAF--------PD-IHFSELTFEFLCSFEHHLRQK---GYHVNTIAKHMKHLK RYINAAINKDYMRLYAFRKYKI-KTVEHKHTHLTPEELDRLEQLKA-KGQR--RKTLDAFLFCCYAGLRYSDFIRLMPSN LVRVRDEIWLAYK-----------SEKTGVEVHLPLYLLALTILKEHQDDLAN-----------FF------QL-NSNVN KVLRNIARQAGLTKNISFHTARHTNATLLIYSGVNITTVQKLLGHKSVKTT-QIYASIMDQTIIHDLEQHR-
Q6NDC6_RHOPA  EMTKWLSHLRAERRLSGKTLEAYARDVRQFLQFLAGHWGTLGRFARLEATDVRAFMAAR-RA--DEIAGRSLMRALAGMR SFGRFLEREGKGRVGALASVRAPKIKKSLPKPLPIAAAKRLADADERRETWVLIRDAAVMALLYGSGLRISEALGLKRRD VPAPGDTLIVH--------------GKGNKTRMVPVLQNVLAQIAEYAAACPYNLP----PDGPMFVGARGGPLSPRIIQ LAMERLRGGLGLPDSATPHALRHSFATHLLSRGGDLRAIQELLGHASLSTT-QVYTGIDTERLLEVYNSAHP
Q01P77_SOLUE  LLQSFTTRLMAQRKVSPHTIASYRDTFRLLLQFAQKRLRSQLGLDDLDASLVGAFLEDLENR--RHNGARSRNLRLTAIR SFFRYASLEAPAHSGIVLAIPNQRQRRALVGFLTRPEIEALLAAPN-RTQWLGRRDHAFLLTAVQTGLRLSEMTGLRQED VSLGAGHVRC--------------RGKGRKERCTPLAKPTAAVLKAWIREQGR------GDSKTLFPSTRGGPLSADGVQ HLLARHVAQASLKKRVSPHVLRHAAAMELLQGGVDRAVIALWLGHESVETT-QIYLDADLALKEEALAKTNP
D3V039_XENBS  LLDEY----FFSHILRPDTEWSYRKVVRGFIRFMGEA-A---SPAQVTHRDVLRWRRHLLLE--KKQSSHTWNNKVAHLR AIFNFGMEQKLLPHNPFNNAVVK-KEKKKKKILSESQINRINLLMGKRCALYPTYWSTVLATLRFTGMRQNQLLHLRLRD INLEGNSIELG-----------LAGSKNHCEWEVPIVHPLKPRLAHLIERATAAGAE---AGDPIFDLSRDINREKQQLR SFFRRLSRECDF--AVSPHRFRHTVASTLMKPDRNLPLVKRLLGHRNVATT-MEYIDLDMEVTGKTLEREL-
E3HP72_ACHXA  AMSAWLRHLETNRRYSPHTLDGYRRELHFLRELADHA-K-L-PLDKIGNGHIRQFVARL-HA--QGRGPRSLARTLAAWR GFYQWWAPAIELAGNPVAGVRAPKAPRGLPKALSVEQTQALLDRAPAATEPAALRDQAMLELLYSSGLRLSELVGLDLGW LSLEEAEVIVL--------------GKGGKRRSVPVGQAALEALRKWIAVRP-QLTPFPEDAAALFLGARGRRISPRVVQ LQLARIAQQAGVPTHVHPHVLRHSFASHVLQSAQDLRAVQEMLGHANISTT-QIYTRLDFQHLARAYDQAHP
A0A0G1XHA8_9BACT  YVKEFLEYLEIERGRSDKTVRNYQFYLSRFADWAQ-----SPAPQDITLDLVRRYRLHL-NR-ELSLKKTTQNYHLIALR SFLKYLAKRDVETLAP-EKIELAKQGSRQVSFLEPDELKRMLEAPD-NDTIVGARDKAILELLFSTGLRVSELASLRIDQ VNLKRDEFTVK--------------GKGSKHRVVFLSDGARRAVKTYLERRRDV-------SEHVFVRASTGALTPRSVQ RIVDRYAREAGVTKEVTPHTLRHTFATDLLRNGADIRSVQSLLGHESITTT-QVYTHITDKELSRVYKKFHG
A1S985_SHEAM  LIDAFLDELWSLQGLSDNTLSAYRTDLCQFDAFLTAK-G--IGLLALDSLTLRDYLAYR-FE--QGMAKTSTARMLSSLR RFYRHQLVSGTLSEDPTALIESPKLPKSLPGSLSEAQVEQLLAEPS-SDDPVECRDKAMLELLYATGLRVSELVGLGMSE LGLRQGLVRII--------------GKGGKERLVPMGEVAQDALEQFLAGPRQMLLK-QGATEVVFPSNRGQQMTRQTFW HRIKLYALRAGISTELSPHTLRHAFATHLLNHGADLRVVQLLLGHSSLSTT-QIYTHVARTRLADLHEKHHP
Q881C8_PSESM  PLRLYLDRL------APSSRLTMTYVLQDAADRLGMAD-HDIPWHTLQPGHVTALVATL-RE--DDYAPNTTSLYVNAIR GVMNEAWRHDLISHDQIRSIKPVSGT-RLAK-IRRTLIRELMEACA-ADPPQGRRDAAIIAILYGSGMRKSESVNLDLAQ IDFAERSLRVM--------------GKGNKQLIKYAPEWAFKALNDWLELRRSC-----LQPGQLFNHITRDRITKHAIY FIAKQRGRQVGV--DIMPHDFRRSFITRVIEE-FDLSIAQKLAHHTHISTT-ASYDMRSENERRNVVDGFDL
S5TK46_9CORY  AIEDFAEHQSLVLGRSPATVKSYRSDLLDMAEHI-------PTFTQFTINKLRSWLGRS-VA--QGKARSTLARRTAAVR AFSKWALRRGHISADAAARLATPKLGRNLPSVLTADDAESVVTRPLAPAEPEALRDAAMLELLYATGMRVAELCGLDLGD VDLDRGHARVT--------------GKGNKQRVVPFGASAADAVKQWLAHGRSPLVS-ANTTQALFLGARGGRIDQRQVR RIVDKIAAETGT-GDLTPHGLRHSAATHLLEGGADLRVVQELLGHSSLQTT-QLYTHVSAERLKEVFKQAHP
I2GKV4_9BACT  YINAFKNYLTLERSLSENSVEAYLHDAEKLHEYILLT-DPALSPMQVSEKQLMNFLAYL-GE--LGLSAHSQARMLSGLK SFFKYLLLEGLIDHDPTKLLEAPKLGRKLPDTLSFPEIEAMLAVID-LSTPGGTRDRAMLEVLYSSGLRVSELLDLRLTN CYFDAGFIRIL--------------GKGNKVRLVPIGQDAMHYTRIYVDHVRSQLDQ-KGAEDLVFLNLRGGGLSRISVF TTIKRVADEAGIQKNISPHTFRHSFATHLIEGGADLRAVQQMLGHESITTT-EIYTHLDRDYLKQTLREFHP
A0A0D6A3L8_9LACO  QIEDYLRYSQIERGLSENTITAYRQDLYEFLDFIKKE-G-MTSW-PTKAVDIDAFLARQ-RD--LDKATSSISRMISSLR KFYQWLARQDIQKINPMLEIDPPKKEHRLPVALTEEEVTTLLKQPD-VDKKLGLRDRALLETMYATGIRVSELINLKLKN LHEDLKLVKVL--------------GKGSKERLIPISEVALSWIKRYEKKVRDPLLK-NKSSEFIFLNNRGEALTRQAVW QIIKRYCKMAEIEKDVTPHTLRHTFATHLLENGADLRVVQEILGHSDISTT-QIYTNLTQKHILQVYKKTHP
A3DD82_CLOTH  LVLHFLDFLKNDKRLSLNTLQSYKRDIEQYITYLKDM-K-IQNIANTNKTTVIAYLLHL-QK--KGRATSTISRNLASIR SFYQYLTKKGIISQDPTENLESPKVEKKLPQILSTKEVELLLEQPK-CDDLKGYRDKAMLELLYATGIRVSELISLDLDD VNLEMQYIRC---------------NKGARERIVPIGSVSVNALQEYLTKSRNLLIQ-RPDEKALFVNVNGKRLTRQGFW KIIKQYKNQAKINKDITPHTLRHSFAAHLLENGADLRSIQEMLGHSDISST-QIYAQLAKNRIKEIYKKTHP
A0A0G0FIV9_9BACT  LLQKIKNELKL-RNYSPRTIESYLGCLVDYFKYI-KI-----VKKEPEIELIKKYLLEK-QD--RGQSSQTINVHLQSIK YFYREVMKNKTE-----IDIKFAKTPSKLPIVLSRDEIGKILAEI------SNEKHRLMVALAYSGGLRVSEIINLKIKD INLAELIIHIK-------------GAKGNKDRITVFPEKLVADVEELISNKNSN--------DYFFASERGGKLTERTAQ KVFENALKKAGVQKDATFHSLRHSFATHLLENGTDVRYVQELLGHANIRTT-QIYTKVTNPMIRKIKSPLE-
Q11N03_CHESB  LVDRFFLDLPLNGVRSRHSLRAYGYDVTVWLRFLADA-R--KTVKA-DREDVEAF--HRARR-AEPISAASWNRSVAAID KLYEWGVREELLSSSPFSHVRNTRFERRVKRFVTLEDFRRFL-APD-ERGRNGLRNALFAEMLVVTGLRLEEASFLLAFE VDLPGSAIQTFNP---------AGLTKGERGRAILVPDGLLQRLRTYIRVERAHVA-RFSPEERLVITEVGQPVCPNSWE VAFARACRRCGFPINISPHQLRHTFAVHMLALGDPLQQVQRLLGHASLETT-SLYLHIATR-A-DTVDAVA-
Q8XL79_CLOPE  RVIEFLNYLENVKGKSLNTVKGYSVDLGLFFKFLKVYKGEISDIKDITLSDIYAFLAFLEKV--RNNSAYARARKVATLK SFFKFLNSKKLIDENPTVELESPKINKRHPVYLTLDQSITVLNSMD-KGNKNYYRDYCILTLFLNCGMRLSELCNIEIEK IKGD--TLTII--------------GKGNKERTVYLNEASIAAIENYLKNRNDSKAT-EEAKKYLFLSSKYRPINKRSVE ILVKKHIENAGFKQKYTPHKLRHTAATLMYKYGVDIRSLQNILGHENISTT-QIYTHVDDETLREAVK-TNP
A0A0F0HUZ2_9PSEU  FLTYWLETVA-VHRLRENTHTRYTACVRLY---LIPGLGK-KKLSKLTAKDVRTWLDQLRTTCSKRLSPLTLAYVHSVLK SALEHAVREEEIPRNVARNVRMGTPRPRRFEPLTAQEARAFLAATH-GH-----RLHALFELALRTGLRKGELLGLRWED LDLAGGTASIRRTLQRSSLTALPTKTQSS-ERRIALPTPCLRSLEQHRTRQRQEREAG-KASGYVFTRPNGAPIEGATLS RHFNALLRRATL-RRIRFHDLRHSAATLLLEQGVELVVIKELLGHAHIGVTATVYAHVRLRLQRDAIDLLG-
W8UR85_YEREN  LATEY---FE-RQILGRWKHDILRRRIDKD---INPNIGH-LKADEVKPRHIDDMLQRILARG----APTVANDVLRWTR RIFNYGIKRHILEVNPTTAFDIGQEKA-RERYLDTGELEQLFTAMK---G-FSIQNELTMKLLLLLCCRKMELCAARWED IDLENAIWHLTG-------------TKNGDAIDIPLPPVAITWFQQLKDMS--------LNSGWVLPAMQNRMIPHIAES TLAKVKTQMQGV-ENFTVHDFRRTARTHLAALGVDPIVAERCLNHRIKGVEG-IYKHQYLDERRKALNLWA-
F0QZG0_BACSH  WMQTYKENQ---EKRGKKDENQIKVAIEDY---A-G--KK-VTLDQIDKAFCQGYIDYLMMEY----S-NTLKNYYRVLN SALNAAVRAELMRSNPFDKIDKIRLPESKRSYMTIEEVKALIATMK-------EEIKCAYLFSCFCGLRISDVKRLQWKD VFIDKGQYRLAVS-----------MKKTKEPIYLPLSSEALKWMPERGDK---------TPDDLVF------DL-GNEIN RLLKPWAKAAGINKRFSFHTSRHTFATMMLTLGADLYTTSKLLGHADVKMT-QVYAKIINKKKDEAVNLVN-
D4LXL1_9FIRM  LVDRYLKTK---TGVRQSTKQGYVTVQRLL---AKESFGK-KTIRSVKTSDAKLFLIKLQQE--DGKSYSSIHTIRGVLR PAFQMAMDDDILVKNPFGFQLAGVLVNVTREAISKDQMRKFLKFVH-DDVVYC-KYYEVVYILFHTGMRISEFCGLTLKD IDLEKMTVNIDHQLQRMRYIIETTKTDAG-TRVLPITEDVAQMFQAIIEDRNAPKV---EKSGFLFYDDNGMPLVAMHWQ HRFNHMVGRYQM-PNITPHVCRHTYCSNMAKSGMNPKTLQYLMGHSDISVTMNVYTHIGFDDAEEELKRME-
F2LFJ5_BURGS  AMDAFLAHA--R--WADSTRAARKHIIDRD---ILPVFRN-RLLTEIQPEDLRALCNKVKERG----APATAVQIRDIVK QVYVHAIAHGEKVDNPADSVGPTV--P-KDRALSPLEIRLLVQQME-SV-ATYPTIKLALRLILLTLVRKSELIQATWDE VDFENKTWTIPKQ-----------RMKGRNPHVVYLSRQALDIFVTLHACA--------AGSRFVFPSDAQRYMSNATLN RLVAADAQAKGL-QPFTVHDLRRTGSTLLNEIGFNRDWIEKCLAHEEGRSSRAVYKAEYAEQRRHMLQEWA-
R5Y0M1_9CLOT  FMKDYFVYLKS--SVAVSTRAAYLEDIIFFCEYIVNESKTVEDFKNIKSRDVNLFLDYC-PR--ERENNRALARKKSSIS TLFKFLYRNEQLPTNITNPIKLPKPQPDAIKRLDIDEVMVMLDAVESKEEKTKLRDKAILALFVTYGLRLNELRELNISS FNFSRGEFKIY--------------RKRGKEVLMPINKTCENVVIDYINYERPKSELPEDVQDALFLSLQRKRLTPRAIR QLVKKYTSITSRDKGYSPHKLRATAATSLIQSGFSIYDVKALLDHDNVTTT-QLYAAHKKNIKRDVNNFEWL
Q0RZY0_RHOJR  CVEAFVTSR---RGFSAVTIENETGDLERMLAAL----G--KPV-EATADDVDRVVGAMAAD---GL-ASTRRRYVQALS SFHRFLIREGVL-TNPIDEFNASRDDS--PRLLPPPSVSRVFDFLK-ERKAPAARDYALFRTLYHAGLRSDEASKLEIAD VYFGQGKLHVRF----GK----GARTSGPRPRWVPMLDHLDLVVRWYLEDVRPKLP----ESAVLFCDQSGGAMARGTIR NRLRYLLEHCSA-DRFSPHALRRACATHNYERGVDLVAIQQMLGHWTVGST-MRYVRPSETFIEDAYRSVS-
C5C753_MICLC  -IERYLAYLTQ-IERSSNTVKAYAHDLKDWFVFLGVQ-G--LGWREVRLENVAEFVAWL-RRPEHHCTESTVNRKLSALS AFYQ-HAARHGVDLQPAWKFGKPQAQSKLPRVLSAAEVQTILDAC------DHLRDRFLFAVLFDTGMRIGEALGLRHED IAAAESQITVQRR---ND----GARSKSCAPRTVPVSAELVRLYADYLH-LEYDDL----DSDYVFVNPHGHPLTYTAVY DLVKRLRRRTG--IDFDPHWYRHTAATRMLRDGVPIEVVSKLLGHADITTT-TVYGHLSAEDARKALEEAGW
R6CVX1_9CLOT  YCQEFFRGIAD--RTSTRTRLAYAYDLRVFFEFLHETNKPISVLDSITRQDIEEYLSYI-SL--EGVTDRGKARKLSCLK TFYHYFFQNERISKNTAELVPAPKRHEKAIIRLDPNEVAILLDQVEDKEAKTKVRDVALLTLLLGTGIRVSECVGLDIKD VDFDNDGIKVR--------------RKGGYEAIVYFGEEVREALLDYMD-EREHMIA-TGHEEALFLSMQNRRMAVRSVE NLVKKYASRVTTLKKITPHKLRSTYGTTLYQETGDIYLVASVLGHKDVNTT-RKHYANMDEERRRAANVVKL
Q5YM20_NOCFA  VLSEFVLAR---SGVGDSTIRGDTTHLGQVRQWF----G--RPL-EMEPQDADRYFGTVLRR----VSSSTRAARARTVV SYFEFLERKGRV-ECPIDEVNRPRVDTMRP---TEAELEQLFTGWR-EDKAPSARNYMVARLAADVGLRVNEACMLDLDD IRWELGKLNVRH----GK----GAFRSGPRQRLVPLINGADTALTWFVEDVWAQ--ADTLPRAPLFPSERGTRVTRDVIR RALGGAVDRSG---RLTPHVLRHYCASQLYRTGVDILAIQELLGHSWITTT-MRYVHPYGTRVEDAVTAGH-
A0A0G0ZJ08_9BACT  LKIQYLEHLEIEKNRSPKTMENYGRYLDRFLQFAK-----ISSPAGITEDLIRQYRLYL-NR-GNSLKKVTQNYHIIALR NFLKYLAKRDIKSVPA-EKVELGKQEDREVTFLEADELERLLKSPE-GDNLDVLRDRAVLSALFSTGMRVSELCSLDRNK IDTTRGELSIR--------------GKGSKIRVVFLSDEAKEDINKYLGKRSDV-------DEALFIRDSNLRLTPRSIQ RIVEKYATKAGIGKNVSPHTLRHSYATDLLRNGADIRSVQSLLGHSSVTTT-QIYTHVTDKQLREVHQRFHN
R6DA98_9FIRM  LLLDFLSYHETIKAHSQRTVDEYYLDMRNFFRYLKQQRDDIRDISRITLTDIYSYLTYLSRD--RGLNAASRARKLATIR SFFNYICNKHLLEDNPCKDVDTPKQMKSLPRYLTLNESLTLLESVD---GANRERDYCILTLFLNCGLRISELIGLDITD IHDD--ALRVL--------------GKGNKVRVVYLNQACKDALARYMAVRRPI--T-GRDKNALFLSGQNRRISRSMVH ALVKKHLSAAGLDEKYSSHKLRHTAATLMLQNGVDVKAVQEVLGHEHLNTT-EIYTHIDNEALRVAAK-ANP
B1Y171_LEPCP  LVQSFAEHLTQQRALSPQTVAAYRDAFVLFLDFAQARLHTTLSLADLTPALILDFLDHLERD--RHNTVRSRNARLAALR SFLKFAARRDVTALQVALGVPMKRFERPMFEFLTREEMLAVIGAPG--ADWVSQRDKLLLALLYNTGARVSEVIGVKVGD VVLAPACVHL--------------HGKGRKQRSVPLWRSTVKVIRAWLRFNPE-----LTPTSALLPNRSGQAMTRSNVT QRLALAVKAASLGRTISPHCLRHSTAMHLLQSGVDISVIALWLGHESPATT-HQYVEADLAMKEKALARLQD
Q8A7M1_BACTN  FM----KQVA-KMGGNFGTAHVYRSSLIAY---RGK--GD-FTFNEVTPEWIKGFEIHLRGR---GCSWNTVSTYLRTFR AVYNRAVDCRGAVPHLFRSVYT-GTRADRKRALDTEDIQKVFTKP--QSAVTSRRTQELFVLMLLRGLPFVDLAYLRKSD L--HDN--VITYR-----------RRKTGRPLSVTLTPEAMAILKRYMNRDTS--------SPYLF------PLLLRNFN RQLMLLGEMLGLGDKLSSYTARHTWATTAYYCEIHPGVISEAMGHSSITVT-ETYLKPFRKKIDEANKKVV-
N9GGR9_ACIHA  FLQGFRDYL-VAQTVSPHTRNAYLSDLIQCSEL--HR-T--VSLPQWSSEDIGDVLIEL-TK--AGKSPRSIARCLSALR QFYKFLREQKLREDNPVASHHSPKIGRALPKDLSEQDVEALINAPD-ISTTLGLRDRAMFEVLYACGLRVSELLNLRLEL INLKQGFVRIT--------------GKGNKERLVPLGQYACDWIEKYLAESRPQLY--KSNTDYLFLTQHGGIMSRQNFW YAIKRYALQANIQAELSPHTLRHAFATHLLNHGADLRVVQMLLGHSDLSTT-QIYTHVAQHRMQALHHQYHP
A0A0G1YVE9_9BACT  YVTPFLDYCEIEKGLSNNTQKNYGQYLKLFTTWLRKT-GESLLPRELTARHIWDYRLYL-AR-GASLSKKSQNYYLIALR ALLAYFADRDIESLPS-SKIKLAKQKDETISFLDTRDMERMLKIPD-VSTQNGLRDRAIMELFFSSGMRISELTALDADR VSFLKQELSIV--------------GKGKYVRTVFISPRAAKWLRAYLATRRDV-------HDPLFINTENRRLSPRYIQ MMISKCAVLAGLAKKVTPHTLRHTYATDLLSHGADLRSVQELLGHKNVATT-QIYTHVTNKRLRDIHEKFHG
A0A0F2GF53_9ACTN  LLGDYERHLSAERGLSDHTVRAYLGDIRSLLDHAGRM-G-RTEPEAIDLRTLRSWLAKQ-QT--TGHSRTTLARRATAAR VFCGWLVRTGRAQVDAGAALGSPKAHRTLPPVLRPDEVESLIAAAIADGTPVGMRDIAVLEMLYATGARVGELVGLDLDD VDYERRVVRVF--------------GKGRKERMVPFGGPAARALDRWVVRGRPQLLT-ESSGPALFLGARGGRLDQRAVR TLVHRRLADVG-APDLGPHGLRHSTATHLLEGGADLRSVQELLGHASLATT-QIYTHVSSDRLRKAYRQAHP
A0A0G1RAQ2_9BACT  LLTDFLEHLEIEQNRSQKTIENYQHYLGRFLDWTG-----AKKPSDVTMDLVRKYRIHL-NR-GQSLKKITQNYHVIALR NFLKYLAKRDIAALSA-EKIEVGKNPSQEIEFLEPEELDRLLGSAE-GLSLKALRDRAILELLFSTGLRVSELTNTTREQ INLARQEFSVR--------------GKGGKIRIVFVSDSAKKAIEGYLEKRIDI-------DPSLFIRSKDKRLTPRSIQ RIVKHYAVKAGIVKDVHPHTLRHSFATDLLSNGADIRSVQAMLGHSSITTT-QIYTHITNQQLKDIHKKFHG
U5T4Q3_9GAMM  TIEAFLDGLWMERGLADNTLAAYRSDLQAFARWLSQG-G-KPSLRQVGRADVMGYLSAR-VA--AGSSRRSSARLLSTLR RFYRFQVRQGALERDPTARVDAPKPGRPLPASLSEDEVERLLDTPD-AGTTLGLRDRAMLEVLYATGLRVSELVSLRMDQ VNRRQGVVRVT--------------GKGGKERLVPLGDAALEALDRYLDAARALIEG-AASTPAVFITNRGRGMTRQAFW YRIRDHARNAGIHQPLSPHTLRHSFATHLLNHGADLRVVQLLLGHSDLSTT-QVYTHVARARLQALHAEHHP
XERC_COREF  AIEDFCDYLILVVGRSDATVRGYRSDLRHMAATI-------PDLTEFTLPNLRAWLGRA-VE--EGKSRATLARRTASVK SFSTWAVKNGLISGDEAARLVSPKVTRNLPRVLGEVQAGEFMGSAAADTEDEFRRDSAILELLYATGMRVSELCGLDLGD VDHHRRMVRVL--------------GKGDKERMIPFGKAAADALEQWLEA-RDRMAK---VEDAMFVGVRGGRIDARQIR RIVDRTAQVAG-ADHLSPHSLRHTAATHLLDGGADLRQVQEMLGHSSLQTT-QIYTHVSSQRLLEAFRQAHP
A0A0A3W722_9GAMM  LLSMWLKEREI-QNQSKHTLQAYERDVSDFLNFCQRN-S--LALADVEATDLRQFMAKV-EQ--QGLSSSSLQRLLSAVR QFMKWAEQANYLSFNPADDFQLKRQSRPLPGMVDIETINQILDQPEPVSQQMWKRDKAILELLYSSGLRLAEIQGLRIKD IDFNRQLLRIT--------------GKGNKTRIVPFGSKAKDSVMAWLQIY-P-LWGDFVPDAHVFITQKGNPLGARQIE NRVKLQAQRAGVNVDLHPHLLRHCFASHMLSNSRDLRAVQEMLGHSNLTTT-QIYTHVDFDHLAQIYDQAHP
Q5NWF2_AROAE  LRQRMLEDMGV-RNLAPNTQSAYLKQVSAYARYF-DC-----SPDELGPEQVRAYQVYLTQT--RKLTPSTVSVATGALR FLYKVTLKRAWAVE----EIPMPKRSFKLPVVLSREEVSQFLASV------DHLMHRTILMTAYAAGLRVSEATHLKVSD IDSQRMVLRVD-------------QGKGRKDRYVMLSPRLLEALRVYWKSARPT--------LWLFPGDVPQPITRNAVG LACQKARRACGIRKPITPHSLRHAFATHLLESGTDVRTIQLLLGHRSLATT-SRYLKVATSTVCATTSPFDL
A0A0F2P4F5_9GAMM  LIERYLDVLWMEKGLSDNTLAAYRRDLEALSQWLEKQ-G--LDIDKADGITLQEYLALR-MA--SKISARSTSRALSCLR GFYQYLIRDNRIASDPTALLENPKLGRPLPKSLSESDVDRLLSAPA-GDSPLALRDKAMLELLYATGLRVTELVSLSVMQ INTRQGVVRVT--------------GKGGKERLVPLGDEALDHLENFVRKGRPALLT-AGQSDVLFPSERGRQMTRQTFW HRIKHWTLVAGIDKPLSPHTLRHAFATHLLNHGADLRVVQLLLGHSDLSTT-QIYTHIAQARMKDLHARHHP
A0A0B4S816_9BACI  LVHLFIEYLQIEKNYSALTISGYTEAIEEFVRFMNIQ-G-IDGFEEVSYQDTRIYLTEA-YE--KGLARRTISKKVSALR SFYKFLLREQLVKENPFLLVSLPKQDKRIPSFLYEEELKELFTVSD-VSTPLGQRNQAILELLYATGMRVSELCSLKESD LDLSMDTVLVH--------------GKGSKQRYVPFGSYAHEALITYLEDGRQKLKSKDRADAHVFLNQRGAPLTDRGVR FILTELMKKASGTLHIHPHMLRHTFATHLLNEGADLRSVQELLGHSNLSST-QVYTHVSKDSLRNTYMSHHP
G7WE81_DESOD  ALSLFVGH-QYSQNRSEHTVIAYQTDLNQFFRFAASELNEFLQVQEIDLYIVRSFLGTL-SE--HGLARKSMARKLAALR SFFKFLCHKEIISENPVQRVASPKLGRKLPHFLYLDQVWGLLNAPD-ESDLLGCRDKVILELLYGSGLRVSELVSLNRDN IDIDSGILRVM--------------GKGQKERVVPMTHYAIQAIKTYLTRRGD-------QSPVLLLNYQGTRLSERSVR RILDKLVAKISLEQHVHPHMLRHSFATHLLDGGADLRSVQELLGHKKLSST-QVYTHLTRERLKEVFSQAHP
B7KME9_CYAP7  LVTQF----LERPQLSQNTIRSYESTLMPLLQQLGS-----VKVDLLTRQQLIEYLSGLTH-----LSYTTYNRHQAILQ SLLNFAVEQGFLTSNPLSGLKSRKPDREKPRYLNPEQIAVLYRLLK-ENSPQIYRLQTLVTLLHRTGARIAEILALDLEE IDLKNRRFQV--------------IGKGNKQRWCFYSDDVAKILEIYLKHYR------YTEHSALFTAQQSR-LSYRTAY RDWSNLIAKSPL-KGFRLHDLRHTFATERV--GMGIEELRALMGHENIQTT-LRYQKVTSSRAEEVAQKLS-
R6G7Y0_9FIRM  EIKIFISYLHNTKRMSGNTVVSYERDLKKMMQYFQEH-Q-ITRVQDITETSLNSYMLYL-EK--NHFAASTVSRSVASMR AFFQYLYQEHLIENNPADHLHPPKVEKKMPQILSVEEVDLLLRQPS-DRTPKGLRDRAMLELLYATGIRVSELIHLEMSD VNLAMGYINC---------------RDTDSERVIPFGSQAKKALQQYMHTVRNGFLK-EQESEVLFTNCSGKPMSRQGFW KVLKHYAQTAGIEKDITPHTLRHSFAAHLIQNGADLKSVQEMLGHSDISTT-QMYLNMNVYKIRDVYTKAHP
R5X103_9FIRM  LINDFIEYLHNEKNTSGNTEVSYQRDLKKMAVYFEKQ-G-IAHADEVTESDLKAYVSEM-QS--ADFASSTISRNIASIR ALFHYLLKKGVVSEDPSENLRAPRIEKKMPEILTVQEVDRLLSQPN-PHTGKGIRDKAMMELLYATGMRVSELLALKTED VNLSFGYVIC---------------HDNGKERVIPIGNVSRDMLQRYMDEARDFFVK-NQRETALFTNCSGKPMSRQGFW KVLKGYAENAGIHKDITPHTLRHSFAVHMLQNGADIKSVQEMLGHSDISST-QMYLGLDTVKMRDVYMKAHP
R6GMI0_9CLOT  IVNEYKEYL-LNSHKSENTVYAYVTDVNLYIKYLNSK-D--IYLDETDNLTVLGYIQYL-LQ--EGKSERSISRIVISLR SFYNYLKEHKIIRDIPKIYYKSTDTTKKLPEILTVEEVDKIIKIVD-KDCNKGIRDNALLELMYATGMKVSEIISLQVED INLELSYVRCH--------------DNKNYERLIPIGRSAEAALKEYLS-IRD-MIA-AAGVHNLFVNLNGNKLTRQGVW RIVKEYSHKAGIKKDVNLNTFRHSFAVHLLQNGANVRAVQKLLGNQVLTYM-DTYYEIINDKINVVYKNSHP
A0A0F2T4Y5_9ACTN  WLTHWVENIA-ALTVGENTIDGYRVAVYHH---LIPGLGA-HRLEKLEPEHLERLYAKMQKA---GSSAGTAHQVHRTVR VALNEAVRRKAITENPATIAKAPVLDETEVEPYSVEEVQRLLLEAA-KV-----RNTARWVIALALGLRQGEVLGLQWED VDFEAGVILVRRGRLRTRRETKSTKSKAG-KRPIGVPEELMKLLAEHKETQDRERLDL-VEKRYVFTSEVGEPLNPNTDY HRWKDLLKAAEV-RDARLHDARHTAATVLLILGVPDAVVDAIMGWKSARMRRR-YQHMTSPVLQQTAAKVG-
V5UH33_9BURK  LCGQFIEEYS-KPRNKPRTVDTYQGYIDRH---IIPALGK-MKVPDLTRADITTLMRDKAHI------GVTANRILACLR KMLNMAEVWGYRPDNPCRHVPKYREDG-VTRYIVNDELARLYAYLD-RAGLEHPTLTLAIRLQFEFSARMSEIRSLEWAW VDFENRRVVWPDS-------------KTGDI-SKPMSEVAYKLLSN-ASRI--------NDSPYVCPADSDEPLPEGTYY NSWKRILERAQV-PHVGTHGIRHRAATDIANSGVPVKVGMALTAHKTVTQFM-SYVHTEDDPIRAAAEKVA-
Q12N37_SHEDO  VAADW---LF-E-KASENNYKAYRSELTTFLHWDVA--C--LSAANVSRKDMSRYVDYC-QNPWRRLSDNALKTKLAILS SFYGYLISEEYNERNPAQLWLNSRIARKFNQAFTELQWSYVISTAKREKPQTHRRSLFLLYLLYGCYLRISEVSARVMSQ FDRQGIYFHVI--------------SKSGKPRNIAISKALLAALIEYRRFLGTDYPSA-DENHPIFIRHRAAGLGIRQIR DQIDTLIQLASM-RKMTAHNIRHTGITHDINNRRPLSHVQADAGHESIDTT-SQYLHTNQTERHQSAFEKPL
L0JEZ0_PREDD  VFDEFVRDCG-RNDWTDSTYEKFAAVKMNF--------DE-LTFDFFDERGLNNYVTYLRDVK--EMRNSTIGKQLSFLK WFLRWAFKKGVHQNNAYDSYKPLKSTQKKIIFLTWEELNKLREFIP-TTQA--DRVRDVFLFQCFTGLRYSDVFNLRRSD IKGD----HIEVT-----------TVKTSDSLIIELNNHSKAILDKYKD---------AFEDDKVL------PV-NQKMN DYLKELAELAGIYALLGTHAGRRTFICNALALGIPPQVVMKWTGHSDYKAM-KPYIDIADNIKANAMSKFN-
E6K9C6_9BACT  LFEKHNTDIQ-EVSVSVATLQKYNVCKAAF---LNEKYCD-IRLSELTFTVIHDFDIYLRTTA--GQNPNTATKTMKTFK TITILGRKMGVLNHDPFINHHF-HLEPVNRGFLTDEEIMKIANKFG-IN----ELVRDVFIFSCFTGLAYIDVSNLTPDN IVT-LDKQWIMTK-----------RQKTSVETNVLLLDIPKRIITKYGHKTR---------DGKLL------PV-NQKIN AYLKEIADLCGIKKRLTFHLARHTFATMSLSKGVPMESVSKMLGHTNIKTT-QIYARITNKKIEHDMEELA-
V6K333_STRRC  WLTHWVENVA-PLAVNDNTMVGYGVAVRKH---LIPGLGA-HRLDRLKPEHIEAFYAKMQAS---GSKPATAHQVHRTFR TALNEAVRRGHLGKNPVQLAKAPKTGEYEVEPYSVQEVQRLLKAAD-QH-----RNSARWAVALALGLRQGEVLGLTWED VDLEGGFLVVRRSRHRTNPELSTTKSRAG-RRAVGLPEQLVDLLRAHLKAQEAERTKL-EENGLVFPDEHGRSPSHRRDW TEWKDLLAEAKV-RDGRLHDARHTAATVLLILGVPERAVMGLMGWSTTAMAAR-YQHMVDAVRTDIARQVD-
A0A0F3M6M4_ORITS  NENRIKERER-KANFKELCYRYIEEYAKIY---TI-NWEEYKKISQIRMSDIQQIFNDISKEG----KYATANALLATLR TIFNKAIKWGLIENNPTLGIEPHKMQA-RERRLSYDEMGRFLDVLC-GE--ATPLIRDFALLALYTGARKTNVLEMEWDN IDFKRKIWHIPKT-------------KNGKAQNIPLTDQAMEILQARKSIS---------TSKWVLQSSESGHL--EHPN NSWHRICEKASI-KNFRIHDLRRTFGSCMGDAGASQIIISTALNHRNSDSTI-TYTIACMELVRQYMSKAT-
Q094Q7_STIAD  FAPRFLTYS--ENN-KHSSVVTKRQLLEDH---LLPFFGH-MALSAIGPAEIEDFKAIMRKKKPKSLSLKTINNVLSALS KLLALAEEQRVIPQAP---VRL-KLPKPT-DFLTFGEAERLIDAAE-------PEWRTLLLVALKTGLRQGELIGLQWSD LDLTQGRLNVRRTV--WR----TDLPKGGRERTVDLPASAVDALKAHRHLR----------GRFVFCQEDGQPLTAGKMA QPLRRALHRAGISERIGWHDLRHTYASHLAMRGIPLKVIQELMGHVTIEMT-ERYAHLSPDTRREAVGVLDP
R7KDE0_9CLOT  LYAKKN--AQ-RPNVKKSTQQGRKYLMEAL---EQDKLGA-RSIDSIKPSDAKEWAVRMKE---NGFSYKTINNYKRSLK ASFHMAIEDDYVRKNPFNFQLSEVIEDKPKVALSEEQEARLLDFME-QDRTYQ-KYHDDVLILLKTGLRISELCGLTRSD IDFKNHAIRINHQLL-DGFYIAEPKTKSG-FRNVPMSEETEKAFKRVLKRKQKPTL----KHNFLFISPSGKPMQESNYK SVLNGVVKKYPL-PRITPHSLRHTFCTQLAQKNMNPKNLQYIMGHASITITLDLYAHASEAGANREMRSL--
Q82H38_STRAW  WLPYWLKHYV-EPRRKLSTYDKYEVQVRLY---LVPLLGT-RRLESLSVADVRRFITRVQNA----HTAATAKESHRVLR TALTAAVREELITRNVASLVEPPRVKQREIRPWSLEETLSFLEAAR-SDP-----LYAAFVLAIAMGLRRGELGGLRWSD VDLDNRVVHVRQQTQRGTLYDDDPKSRR--IRVVPMPALCIAPLRWHRLRQRETFAVA-CEAGYVFATRNGRPVEPRNVY RSFTRVAADAGL-RVVRLHDARHGCATLLTAAGVAPRVIMEILGHSQISITMDVYTHVVHDTQREAISHMD-
A0A0F2T5J7_9ACTN  FAVAWLRDR--K--LEESTRERYAITLRQY---IEPGLGH-RSLAEITPARVRSWRSALLEN---GAGEPSVVKAYQLLR AIMNTALDDELIQRNPCRIKGADTYDVPE-RVLSITEVFAVANAIG-------PRWRALVLLTAFTTLRFGELAALRRRD VDLANRLVRVQRNQAEGRLYDKAPKSRAG-FRPVAFPAEIVDDLAHHLDRYAG-----PGPDGHLFIGPRGGKLRRSNFR DDWIRARTAAGV-ADAHFHDLRHTGNTLASQNGASTRELMTRMGHSSTRAAL-IYQHMTSDRDRAIADRMG-
R5BBB1_9BACE  YFKQKCRQK-----------QKWDCVLTIY---C-K--GK-CTFGDLTVDFCKGFRNYLLTAQGKPISHNSAAGYWSTFR ALLKITYQEKYIRENLNDFLEKIEWKEVKKEFLTLAEVKQLVATCK-------PVLKQAVLFSCMTGLRISDILQLSWEH IQMGQDGYLIRLC-----------TEKTEEETNLPISDETLALCGERSE-------------GLVF------KLKRHMVN HPLKEWIKSAGLTRRITFHTMRHSFATLLAANGVDILTISRMLTHKSVKNT-QIYAKVVDERAREASQVIS-
A0A0G0W6I0_9BACT  TNELFIDYLTS-RKRARATIVAYKKDIEQMLAFLESM-G--KSIKEVTFDEVSAFLKKL-AS--DNYTPKSVSRKINSIK TFFRYLKGAGKITSDPAGEIEHPKYEVKPPRILSKLEYRALRDACR-GD----VRMYAIVELFLQTGVRIGELAALTTSD V--KGNELHVA-------------SQEGHEERNVPLNKAAQEATSKYLAIR-GD----GTKNNALFITKTGRPLLIRNIR TAIDRYFRVAGI-EGAKVNDLRHTFIAHHLMAGTPITTLSKLVGHKRLSTT-EKYLELVKG-KQS--EKLE-
Q12EN0_POLSJ  LVERYLEHVRVEKRLASRTVELYALDLHKLEANARQA-G-V-ALTEVHSTHMRRWVAQM-HG--AGRSGRGIALILSGWR GFYAWLGREGLVPANPVQDVRSPKVAKPLPKALSVDEAVQLASYQSDDDPHLEARDQCITELLYGCGLRIGELVGLDVGW VDMDAAEAHVL--------------GKGSKRRSVPVGRQALQALHAWLALRG-DWAGEGAAGQALFISQRGARLTPQHIR LRLKRRSLKAGLATPVHPHMLRHSFASHVLQSSGDLRAVQELLGHANITTT-QVYTRLDFQHLAKVYDAAHP
I3YWV1_AEQSU  SFQAFTNYLQLEKKFSPHTVIAYLRDLEDFQVFASTE-YQYDEILGVNYSIVRSWIVSL-VD--SGISNRSVNRKISSLK TYYKFLLKTSQIEINPLAKHKALKTSKKIQVPFSEKEIVNVMELLQAENNFEGLRNRLIVELFYSTGIRRAELINLKVND VSFAQKTIKVL--------------GKRNKERIIPLLPSVLRTINEYLSYRDELEK--IVDTDQMFLTKKGIKIYETLVY RIINSYFSKASEKVKKSPHILRHSFATHLLNEGADINAVKELLGHSSLAST-QVYTQNSIAKLKEVYKNSHP
D9TCN0_MICAI  LIEEFLTAR---RKPSPHTLAAYRRDLTTVAELVAAA-GDALPVSTLSPKVMRAF-ARFAAP----RAAASVHRAWSTWN SFFTFLVAEGVVPGNPMPAVGRPRTP-PRPKPLGEDTPEELLAAVARRQDPWPERDLAVLALALCAGLRLSELLALRVSS VAGRERRVDV--------------AGKGGRPRTVPIEDGVDRVLAGYLDSRR-RFG--VRPDAPFLVDRQGEALRRGGLQ YLVESCYRRSGIGRGARLHALRHTFATRLAEDGASAAEIMRLLGHASLASS-QTYIEVTAGQQRAAVARLS-
V5RSV8_9BACT  VITQYLEYCEIEKNLSQNTLKMYHFYLTDFIEWLGAK-KEKVTPGDITDENIKKYRLDL-NR-NMEFKRSTQKTFLVAIR ALLKYLVEEQLEIMSP-EQIILGKSDDRVPKVLNEEQMKRLFDGQD-LSKRSGIRDRAILETLYSTGLRVSELTKLNRDD VNLDSGEFTVI--------------GKGRKARTVYLSPVAKEWIKRYLGLRGDS-------FKPLFLRGESLRLTVRSVE RMIKKYVSNSGISVDATPHTLRHTYATGLLQEGADLRSVQELLGHSSVSTT-QIYTHITNRQLKNIHKLYHK
A0A0A0Z398_9ENTR  LINLWFERHG-ITL------EKRKSTM-LW---ASDCMGA-PLATEFTAQLFTAYRAKRLDGH-TKVSPRTMNLEHAYFL AVFNELKRLEWEAPNPLENVRQFRTEESEMAYLTGEQIDRLLKECR-SS--SAKDLEIIVRVCLSTGARWGEAEKLKRSQ I-SAGKITFIK--------------TKGKRNRTIPLDADLIAELPK-KN-------------GALF----------TPCY YAFRTALEKSEIPAGQLTHVLRHTFASHFMMNGGNILVLQKILGHTDIKMTM-RYAHFAPNHLEEALK----
A0A0G3XNH6_9SPHN  HLSIYREHLPRERAVSPHTVKTYANCFVLLVQFAADRLKTDLEIEDLGTDMIMAFLDHVENG--RGSCVRTRNGRLAAIR SFFRYIEYRIPACLDQVRSIPTKKTDKALIDYLDRAEIKALLDAPD-PRTRLGTRDRAMLHLAYAGGLRVSELVTLQLRD FPDRFLTVHI--------------MGKGRRERVLPLWKETQFALRAWLAIRPD------AQAAEIFLNASGQPMTRDGFA FRLAEHVKRASIGKRVTPHVLRHSCAMHTLAATGDIRKVALWLGHASIQST-ETYLRADPEEKLQILAAHGA
D3VFH9_XENNA  PAIAYLVSL-----GSKRSRQTMKSFLNIVAKMLGYQN-CT--WGAMRRHHIQAIMEML-SD--AGKAPATINTYLSALK GVALEAWTMKQLDTDNIKQIRSVRGN-RLPK-LERYEIKTLFFTCE-NDVTKGLRDAAIIGVLLGCGLRRSEIVSLDMKH IIRREQALRVM--------------GKGNKERLSYMPEGTWDRLTRWVEVRGD-------HAGPLFTDVTDNRLSDQAIY HILETRRIESGV-EKFAPHDLRRTFASAMLDNGEDIVTVKDAMGHSSITTT-QKYDRRGDERLRNAARNLDF
W5Y0U9_9CORY  LAQGWLDHLAVEKGSSPNTVSNYRRDLKRYVHWLAAA-G-VTSLRDVTTQHLEAYVADL-RRGQKPLSGASTSRALIVAR GLHKFALSEGDINVDVAADVAPPSPAKHLPDTLTVEEVTALIDAVPTYATAVDIRDKALLEMLYGTGARISELLDLVVDD VADGPDILTVT--------------GKGSKQRLVPMGSHARKAIEDYLVRSRPQMSR-GK-THALFLNTLGKPLSRQSAW AVIQQAVERAKVGKKVSPHTLRHSFATHLLQGGADVRTVQELLGHSSVTTT-QIYTHVTADSLREVWRVAHP
W5W9C0_9PSEU  -LE-FFAAR---RKDSPHTTAAYRRDLAVITELLVAE-G--VPVEQLTAPALRAF-GVFADS----HAKSSVLRAWSTWN QFLTFCVADELLAGNPMGAVARPKTPP-VPKPLGEDTPERLLASAAAKADPWPERDVLVLALGLVAGLRSAEMRRLSASS LVGRSGRLHV--------------HGKGSRDRSIPVQPAMERLIEGYLDSRR-RFP--FGRSSPLLRDRSGEPIGRGALD YLVKSCYRWAGLNVGANLHALRHTFATRLAEDGASASEIMALLGHASLATS-QNYIEATGREQRAAAARLD-
J7IZQ3_DESMD  FAQDYINHLAV-INKSKNTQYAYSNELRLFFQFLCDSLSNLLHMDKIGHRDIEAYLSWASIK--RNNGVRALARKQAVIK SLYRYLLREDMISKDVTIKLDPFNVNQKLPKALEPNEIADLTDALETGQVYTEKRDYAIVLTLIGTGLRLSELCNLDISK TNLNKGFFEIL--------------RKGNKETVIYFNDDVAKALNDYLQNERPRYV--RKNLDPLFLSIQGNRISKRAVQ NLISKYMKTLG-NEGFSVHKMRSTFATLLLRETDNLAIVQDALGHSDPRTT-RIYAKVLDEQLKRAADLIK-
Q12S88_SHEDO  LFARFERYLTSERQLSPYTVRNYLFELRRAEPYLAQT-SAIEQWLALSHEALQALLAKL-HR--QGLSPRSLSLCLSALK QFFEYLLAEDCITHNPAKGLSAPKQAKPLPKNIDVDAISHLLA-ID-GDDPLVIRDRAIMELFYSSGLRLGELASLNYGD IHLGLQEVKVL--------------GKGGKERRVPVGKLAMEALALWHTQRL-LLV--QADEPALFVSNQGKRLSHRSIQ ARMAKWGQNQALSVPVHPHKLRHSFATHMLESSGDLRAVQELLGHANLSTT-QIYTSLDFQHLAKVYDGAHP
A0A0F5FRX1_9RHIZ  LVEAFLEMMSAERGAARNTIEAYRRDLTDYAGFLARK-G--TRLSLAGREEVAAYLAAL-EA--EGLAASSSARRLSAVR QFHKFLAADGIRGDDPTRIVSSPKARRNLPKVLSHQEVDKLLALAEAARRRAALRLYVLLELAYATGMRVSELVGLKRAA VMRDASFLTIT--------------GKGGKQRIVPINDRARDAVRAYVGTLP--------PGAYLFPANEDGHLARQIFG RDLKGLAGRAGIAERVTPHVLRHAFASHLLAGGADLRVVQTLLGHADIATT-QIYTHIVDEKLRELVETHHP
C7PUZ0_CHIPD  YLKGFRSYLQLERSLSANSIEAYLRDVEKLVQYLQSV-NIQPPPDQVSLSDLQSCVRWI-AT--LGMTATSQARIISGIK AFYRYLALEDVVRQDPTILLEAPKTKRQLPDVLSFEEIEQIIGQIK-AGTPEGQRNRAILETMYSCGLRVSEVTNLQISQ LHFDAGFIRVV--------------GKGDKERLVPIGSDAVKYINIYKDEVRVHVPK-KGQEDILFLNRRGSALTRVMIF LVIKELTAAAGIDKQVSPHTFRHSFATHLVEGGADLRAVQEMLGHESITTT-EIYTHLDREYLRDTLQRFHP
A0A0F5L951_9RHIZ  KITLWMRELGSVKRLAPKTLEAYGRDLSQFMSFLAGHLGSLESLRDLRGADIRAFMARR-RE--ESLGSRSLARVLSALK SFFAFLEREGVLTTEALNAIRTPKIPRSLPKALTVIEARQTIEATDEDRPWVAARDMAVISLCYGAGLRISEALALTKGD LE--SDVLRVT--------------GKGGKVRMVPLIAPVRQAIDTYLSLSPFKLW----AEDPLFRGVRGGVLSPRLIQ LRMQQLRSALGLPPSATPHALRHSFATHLLGKGGDLRAIQELLGHASLSTT-QIYTAVDTEHLLESYARAHP
E1QHZ8_DESB2  ATEAFCARLSA-EGRSPATIAAYRRDLALVARVAGEA-G----I--VCRAVTAGFLDQVFSDG-RGRSAASVHRMKAAVR AFFAWAVEVGVVDDNPARSIRMHRLPRKLPVFLTTAEKKRLLKELKGRTDFSALRDRAMIEVLLGTGIRLGELAALDMDD IDLDAKHLRVR--------------AKGNVPQVKFIKTDLRTLLRRYLAERRRH--G-RPEMEALFLSNRDGRLCQRQIA NRLAHWLRKAGIEKELTPHGLRHTFATHLYSATNDLLVVQRALGHRDVSTT-QVYTHLVDGQLEEALE----
B9DNS5_STACT  VIEEYLKFIQIEKGLSANTIGAYRRDLNKYKEYLVLK-K-INNIDFIDREIIQQCLGYL-HD--DGHSAKSIARFISTVR SFHQFALRERYAAKDPTVLIETPKYERRLPDVLDVEDVLALLETPD-LSKNNGYRDRTILELLYATGMRVTELIHVRVED VNLIMGFVRVF--------------GKGSKERIIPLGETVIDYLKKYIETVRPQLLK-QTVTDVLFLNLHGKPLSRQGIW KLIKQYGVKANIKKKLTPHSLRHSFATHLLENGADLRAVQEMLGHSDISTT-QLYTHVSKSQIRKMYNEFHP
G4KPA1_OSCVS  YLKLYEKYLTAEKGASANTVSAYLRDVTQFQDFLRAE-E-DSDLRRAAPEMVQRYMDWM-HG--KGKSAASVTRFLASVK SFYNYMVFSGAVAANPAKGLTAAKVERKYPEILTNKEVELFLEQPQ-CVDAKGFRDHAMLELLYATGIRVSELIALDVDD LNLSAGFLRCA--------------SRG-RERIIPLYPVAVKALRDYEINVRPEIIA-DMDDRALFVNMNGERMSRQGFW KIIKYYQEKAGIQKDITPHTLRHSFAVHLLENGADLRSIQEMLGHADISST-QIYTHVVKNQLKDVYNKAHP
C5AN58_BURGB  LIAAY---LN-R-TDAPNTLRSYRRELERLLLWVER--G--TALSSLRVEDCEAYKAFL-ASPWRPMSLDSQRYAIRTIR AAFDWLVRIRYLAGNPWAAVTDR-KRAA-DRALPLDLWTRVRAEIASESAARWRAAQALLLLMGDSGLRVSEAAAASREQ LEVPATWLQVI--------------GKGRKERFVAVSDACVAALRAHWADRGQFDSDQ-AAGAPLVIPRTLRAVRGAAVA WVLKRLQATRRL-ARTSPHSLRHTFGTQSVASGMTLDVVQQLLGHASLQTT-SVYVTAEQ-RRQRIEAAKFH
U2ST31_9FIRM  WMDFWYQTYI-KSGLRPATQNTYESTIYQH---IIPQLGK-IPLCQLTQKDLQQFYAYLKKKGGKGLSDRMVRMCHAKCR AALDQAVQENLIRTNPAVGCKLPPKRSPEMQVLSRQELQRFLIQAK-ADGYF-----ELFLLDLSTGLRRGELLALQWSD LDLDTGTLSVTKQVYEGKMQLSVPKPKAS-IRKLVLPPAVVEVFREYRKT---------AKSRWLFPSNLDMPLTPGSTL RRLYIILERAGC-KQIRFHDLRHTFATMALENGMDIKTLSAMLGHVSAATTLDIYTHITSDMLSEAAAKID-
A1ASA0_PELPD  LLATMAAEIKV-RHYSRKTLKTYANWSRQFQRFLKDK-----SPQELATADVKEYMTYLAVQ--CKVAASTQNQAFNALL FLYRHGLKREFGEL---RDVPRAKKSLYIPVVLSRPEIDAILAQL-------SYPFNLVVKLLFGCGLRQFECLQLRVRD FNFDAGILTI--------------HGKGKKDRTVPLPESLVPELRAQIKVVGELLSAGKKAEQWFFPQKNGWHLHESELQ EALYPAVRRAKIPKRVTSHTFRHSFATHLLQAGYDIRVIQTLLGHSSLKTT-MIYTHCVPVTVKEPKSPLD-
R6FRN3_9BACE  LFREHNEEFK-KVDRIKESYDSYLRSYSAF---VQEKRED-VLLRSLDRVFYDDFELFLRTDR--NLSPKSVHEHLYRLK KMTMRAVSQGTIRRDPYCRLHP-ELPKRKSRHLKLEDLKTLLTTVE-KP----QFVRDMFIFSTFTGLAYTDLKKLRVND ITQSEDSWWIHIH-----------RQKTGTLSSVRLLDIPLKIIEKYREQR---------KDDKVF------NL-RTYFI MLAHQLGEVYGF--ELTFHKARHNFGTITLSLGVPIETVGKMMGHMRIETT-QLYAKVTDRKVDEDMKRLK-
B4EKQ4_BURCJ  LVRAW---LA-R-VDTPATFQNYRKEAERLLLWIAC--G--KPLSSLTHEDLVVYRQFL-LAPWRPLSAASQRQALVILN VMFSWLVQAGYLAGNPLALSRQ--QRRP-TRHLGQPLWQAVKDAIAARDRFHADRARWLFTLLYLGGLRITEAADTTMGR FDGHERWLDVT--------------GKGGRQRLVPATDEMMTELARYRRAHGPALPVD-GEPTPLVLPVGQ--LTRAALH RIVKQVFRHARL-EQASAHWLRHSAGSHMADGRVDLRLVRDNLGHVSLTTT-SQYLHADDDWRHRETQAKHR
W0BCL4_9GAMM  FALNF---LK-S-NGSLGTFNSYRRETERLLQWHVK--G--ATLPELKRDDIEQFIRFC-QNPWKKLSQGAIQEMFAILS TLFNFLIAEEYLVSNPVALMRQSKRKHQ-IRRLSLLQWEAVLQAAENTEPEKHERTRFILSMLYGMYLRISELAASTMNN FDSNGFWFTTV--------------GKGNKERQIAVSEAMLNSLIRWRTFLGSPLPSP-ADNSPLIPRLRGHGMSTAPLR RLVQQCFDLADL-ADATVHWLRHTGISEDVK-IRPREHVRDDAGHSSSATT-DRYIDVELQERYRSAQKKPS
B1VP32_STRGG  --------IV-KPNLAPLTHVSYEGYVRLY---IAPQLGA-KRLDKLTVRDVREWLTKLATLCESYPSRRVVQGSRDALR AALSHAVTEEEISKNLASLVKVPKPRRRRIKPWSATEASLFLAAAR-DDHLF-----AAWVLVLTLGLRRGEVLGLTWKS IDFETGELYVDHQIQRRAILHRETKTEDS-DDFLPLPAVCLKALRMRRAQQLGDRKEL-QGHDLVFTTKYGTPIEPGNLT RMFALRSRRAGL-RVIPLRNTRHTTGSLLVVLKVHPKVAQRILRHSQIATTMDVYADAADEEVREAIGKLS-
A0A0F7FP82_9ACTN  YGESEWALAM--RGLEAKSMDPYGAGWRLR---IVPTLGH-LEVRDIFAGTVDRAAYGWIADG---CGMSTVKNTLAALV RVMEQAVRDGIIDINPARITGWNGRAEDELRSLALRDWQALLQALV-ERADQYAGWGSAVKFTACTAARIGETSGVRTKD IDTRTWEWDVCRQTT-GGLMDKATKGKR--RRTVPIIPQIRPVIQRLEA---------YRPMARLFTGPRGGRITTAVLR DHWDEVVVALGY-EHLRRHDLRHTGLTWMADAGVKVHVLRLIAGHGSLATT-QRYLHPDRRAIGEAGMALA-
Q1GLB2_RUEST  LCERFFEAHA-KERCKPSTQKEYRRAIDLF---IVPALGS-FKVVDVERRDIAELHHKFRDK------PHQANRTLGVLS KMFNLAEIWGLRPDNPCRHVPKYREVK-RERFLSQSELQRLGQVLT-EVGSETPHMVAAFRLLILTGCRLGEIQTLKWGY ITANGMEL--PDS-------------KTGAR-RIPLPQPARDVLAR-LPRT--------PGHPYVIEG-PGQYA--TDLQ HPWRRIRDRAGL-CGVRIHDLRHTYASNAVSAGMPIQMVGRLLGHTQIQTTM-RYAHLADDPVRQAAEENA-
R6EX53_9BACT  VFRKHNEDYA-KKMKSQRSYWKYRVVYEEF---IKQRYED-IALKELTPAFITDFEVFLRIEK--GHCTNTVWSYMMPFR SIIFMAINNGWLARDPFYAYHI-SKEETKRGFLTMEEITKLINGFT-KK----ELVRDLFVFCCFTGLSWTDMRNLTKSN IQTSFDHVWIKTS-----------RQKTGVESDIRLLEVAKHIIDKYEGLAK---------DDRLL------PV-YSVCK YDIKQVAKQCGIEKNVSWHSSRHSFATVCLSNGVPIETLSKMMGHTSIRST-QIYAKITAQKLSDDMEKLS-
R5JU63_9BACE  LFREQIESYK-EKGKAESTYRGLVADYLLF---MKTKKED-IAIDELEKSFIEDYYTWMLGTA--GNANATAFNRVNTLK WLMYIAQEKGWLRVHPFTSFEC-KPEYKKRSFLTEEELQRIIHVLK-YK----RAMRDMFLFMCFTGLAYADLKAITYDN IHTDSDGTWLMGN-----------RIKTGVAYVVKLLPIAVELIEKYRGEKK---------DDSVF------PV-YNTML LSLRIIGKKCDCHTEVTPHIGRHTFAVLAILKGMPLETLQKVLGHNSILST-QVYAELINPKVGEDTDKLC-
A0A0A2DZ62_9PORP  RYDRMFEEME-KVEIKASSLYSYRSTRQRF---ILHQFSD-IAFGQIGDDFLSQLEHYVKGVS--GLSQGSYRRIALYSK KILRLAYQEGLIDRLLFDTVEIERGENRAPRALDKISLEKLRALFD-AHSA--ETARDLFVFSCFTGVAYCDMVTLGREH LFTDDEAWWLKFR-----------RQKTDTLCRVKLLPEAVRLIERYQSEER----------ITLF------AP-YSAYL AQLKALQLRAGIAVPLSAHVGRHTFATITLERGVPIETVSRMLGHGSIKTT-ERYAHVTPKKLFDEFERFL-
C5CWK1_VARPS  LIDLHVTDM---KEVLRAP-RRSKAFTLDA---LNTKLGK-LKLKDLTRERLIQFGKDRAKE---GAGPVTISMDIGYIK LVVSHAAAVGVVPVEPIKRLGLVGKGRERDRRPTLDELQALADYSN-SR--QIIPLGRIMRFAVATAMRQDEICRIRWED IDAKTRTVIVRDRK--------DPRDKNGNDQKVPLGFDAWAILEEQ-FS---------GNSSLVF------PYNGRSVG TAFRRACKELKI-KDLKFHDLRHEAASRLFEAGFTIEQAALVTGHKDWKMLK-RYTHLRPEHLRGVRP---P
F9D1S8_PREDD  LSTEELKAQ---ESKSEGMYSNNRCSDNAF---VRSR-ED-IPLTALTIDFFDDYRFHLKKE---GYAPATINGHLCWLS RLMYRAVSQGTIRLNPFEEVKY-EAVECKPRFLSKGDVAKLLAFLQ-EE----ELSRRMFLFSVFTGLAFADLQSLRASQ IETNSERRYIRKA-----------RQKTEVESLIPLHPIAEQILSLYTKEKSKR--NDTLPDTKIF------P-TKGKLF TYLKSVGLACGIRTPLTWHVGRHSFGTLTLEAGIPMESIAKMMGHSSIAST-QIYAQITDQKIANDMERLI-
R6SV81_9CLOT  YCEKWLLMRS--GTVRTNTLEGYARMVNRY---IVGPIGQ-MYMDEVTTDDLRLLMVPLSK-----GSSGMYGQLNMLIK NIFNSAEESKVIKENPSKTICARGKPAKRREALTDEQTAILLDSIR-EL-----PPYVFVMIGLYAGLRREEILGLKWDC VFLDEKYISVRRAWHVGEVVNTLLKTPAA-KRDVPIPKCLVACLKEEREK---------SESEYVISNSKGTVLTETQFV RVWKYITVRSSIKPRVTPHMLRHTYITNLIYKGVDPKTVQYLAGHENSQTTMDIYAKVKYNKPEELSSVVN-
Q8Y821_LISMO  YINEFLPWY--KTQVKLRTYENRIPTIQKH---F-PYFYK-MAVSDIEPINVQDWQLKMTKN----LKPSYVRAVQGLFS VAMDRAIVLGITTTNPSKIIGNVKKVKPKVEFWTKEEFEKVLSLIY-KEDYYQNFLFISLWFLFMTGMRIGEATAIQWED IDFETGVVSITKTLYYIDYKFVEPKTKAS-VRHIVLDKVTLSYLADWREVQQNV-----VKTNFVM-SYNGIPTQKHTIA HAIDRFSKMAGI-HRIKIHALRHSHASLLISMGENPLIIKERLGHEDIETTLGTYGHLYPNSNFEVASKLN-
A0A0C4Y5Z9_9BURK  VVLRYLEWLASSRKLAVHTLTNYARDLSVLQAHAARHAG-I-ALLSLQTHHIRAFAARM-HG--GGLAGTSIARTLSAWR GFFLWAARHGLVEANPVDGVRAPKSGHRLPKALSVEHAVALVSHSA-GDGAEGRRDQAVYELFYSSGLRVSELVQLDAGW IDMDGAEVTVI--------------GKGSRRRTVPVGSKAMEALRAWLAVRP-ELLRPPDDAHALFLSVRGRRLPARTVQ LRIKQQALRAGVPTDVHPHMLRHSFATHVLQSSGDLRAVQEMLGHASVATT-QIYTALDFQHLAKVYDKAHP
R2SK29_9ENTE  FYKYFFPWY--KLGTVEKTYVKTDKTLKRA---L-AYFGN-MQMEKIRPIHIQEFQQYLVEKCTRPLSNNYIKQIFNKLR IIFKRAVVLEVIEENPVDTIGKI-TERSVVEFWTVEEFKKVYACPY-LCDFQETFYKRMMRFLFVTGLRSEELFALQWPD IDLKKSTCSVNKSLYITDYEFSDTKNASS-IRTITLDQQTVEDLKEWQETQKLIGE------GFVFTF---LPPSPKTFL GRIKKLAEVAGV-KSIHLHGLRHSHVAFLIEHNKNIYAVSKRLGHSSIKTTLDKYGHLYPETNQSLADEF--
A1WRJ6_VEREI  QVQRYLEHLRVEKRLAARSLTLYRLDLEKLARFAAGL-S-L-PLLQLTDAHIRRFVAQM-HS--AGRSGRGIALILSGWR GFFIWAGRQGLIGRNPVLGIRAPKSPKPLPKALGVDQAMRLADFDGAADIWLQIRDAAMAELLYGSGLRAGELAGLDAGW VDLQAGEVHVL--------------GKGSKRRSVPMGRAASAALRAWLALRA-KPFGAARLDAALFVGRRGARLTTLSIW RRLRQRSQRAGLPSPVHPHMLRHSFASHLLQSSGDLRAVQELLGHASITST-QVYTRLDFQHLARVYDATHP
Q7M7A0_PHOLL  LLLRFVAWRQE-RNWSETTLKVQTHHTYHFILWATDR-G-LYYAADITRPILERYQRYL-YQ-GEPLSIRTQRTQLQPLQ VWFKWLTKQNLILANPAADIELPREEKRLPRILSIDEIEHILSLPD-PNTLQGARDRALMELLWSTGIRRSEAARLDIYS IDGSRKTVTIR-------------QGKGNKDRVLPLGERALNWLQFYQQQVRPQLLV-TPDIQSLFVAMDGDGLQPNGIT NAVSGYI-AAGIEKKGACHLFRHAMATQMLENGADLRWIQAMLGHASVEST-QVYTQVSIRALQAVHASTHP
R5T9J6_9CLOT  WFEYWISMK--KRTVRPNTVRNYTERYHRN---IKPVIGK-KILGSVNTIQCQTVMNRMADE---GYRTSTIYQARITLY NMLDYAYQNDVIMKNPCNKMVRP---SEKKEALTLQYQREFCNVIK-GN-----AYEYQYRFLLQTGLRTGELVGLKWSD IDMDRRTMTIRRSMEYKEWRIGEPKSKAG-YRTIPLTEEAVEILRQQKMKNNALKVME---SEFVFLCRKGTPVKNSTYD TMLFKLCDKAKI-PKFSMHVLRHTFATRCIEAGMKPKTLQTILGHSNIGITMNLYVHTTEEQKQKEIDQIA-
E8TMK0_MESCW  LFSAYRDILW-DDG------KYNVSSF----------IGE-ERFSAFDQSTLDNLIG------QRGNSNATINRKMAALS KLLRKAHKMDI---HSLPEFRRQKERAGRIRFLERDEEARLFAAIK---S-RSEDAYRLSVFLVDTGCRLGEALGLIWND IQEHRVSFWI---------------TKSGRSRTIPMTERVKEVIKL-RR--------------------PKGPFTQAQFR AIWNDAKAEVGLDDQVVPHILRHTCASRLVQGGIDIRRVQMWLGHQTLSMTM-RYAHLATNDLDGCVIVLE-
X4R989_9ACTO  FVDVYATEI--RPRIREHTWLTKEYMIKDK---IIPFFGK-MRMSEIKPIDVVRWQNQLIDHKGKPYSATYLRTINNQLN AIFNHAERYYDLTGNPCRKVKMGSKKGGEMNFWTKQEYLRFSEAIM-DKP----LSFYAFEVLYWTGIRCGELLALTPSD FIFETSELSITKSYQRGIDTITDPKTPNS-VRRIAMPKFLAEEMKEYLEDFRDD----LGPHDRIFD------VTKYYLT HEMERGCKESGV-KRIRIHDLRHSHISLLIDMGFTALAIADRVGHESIDITYR-YAHLFPTRQAEMANKLD-
J7LJ21_NOCAA  ARAAFLDHLSAERALAGNTLAAYRRDLRRYIDHLEES-G-VDDLGGVTSARVGRFLSVL-REGHGPLSAASAGRTLAAVR GLHRFAVREGWAAEDPAVEVTPPSTPMRLPKAVPLEVVEGLLEAAGPRPDLLALRDRALLELLYGTGARISEAVGLDVDD VADRVGLVRFR--------------GKGERERLVPLGSHARRALGGYLTRARPTLAASGRGGPALFVNARGGRLTRQGGW ALLSAVAERAGV-EGISPHTLRHSFATHLLDGGADIRVVQELLGHSSVTTT-QVYTLVTVERLREVYASSHP
F4F1H5_VERMA  ----WL----RNRRLSEHTRDAYRRDVANWLAWC-TD--HLDPLR-VNFLHVNEYARTL-ESTGRPLTPATVARRLSALS SWYDFLVKLRAVDTNPVADADRPRVDRDHSA-LTPDEVDALLTAAD-ADTPTAARNRAAIALLADLGLRVGELVALDITD LGAE--SVRFV--------------GKGGKARRRALTPSTAHAVDTYLAGVQVN-----ELTGPLLVTASGARLDRHSVF RLVRRLARSAQIWAHLSPHSLRHAFATTARAEGVPLEDVQDAMGHADPRTT-RRYDRDRHNLDRDPAYVIWA
A0A0B4XJN0_9GAMM  LIEQWLDDVWMEKGLSDHSLISYRRDLTQFAGWLAVR-H--SSLMACSVEDLKAFRTLQ-QE--RGIKKTSVSRQLSALR GCYRWLLREQHIQEDPMLGMENPKADRPLPKTLTEADVEALLAAPD-VDTALGLRDRTMLEVLYAAGLRVSELVGLTLHQ LNLRQGLVRVV--------------GKGDKERLVPLGEEALAWVERYLRQGRGLLLG-TVQSDMLFPGRGGGVMTRQTFW HRLRHMATEAGISKPLSPHTLRHAFATHLLNHGADLRVVQLLLGHSNLSTT-QIYTHVARERLKSLHAEHHP
K0JV00_SACES  FMRDWDRSL-RSANRPETTRYNYLLAVSQLARFLADE-----AVTDLECVAALFQVWMIES-----RSAATALNKHKGLQ QFFKWLLDEEEIERSPMERVRQPKVTRRLIP--------RVLATCK-GKEFVHLRDEAIIRLYYNTGARLSEVGDLRLED VDL-DRDTVVY-------------RGKGGKERRVRFGPRTGRALSRYLRARDRH-----VAAGLLWLAERGRRLAPNGIK LMLKRRGRAAGV-AGVHAHRWRHNFAHEWKRAGGDTGDLMLLLGWESEDMP-RHY---GASAAAESQTRMGI
A3DDD4_CLOTH  IIKDFLSYMETIRGKSKNTIHEYYYDLRLFFRFMKIHFGDIKDIKKITLSDIYSFMSFLSRE--RDNTASSRARKVASIR SFFNYLTNKKLLEQNPAAELESPKIMKRLPRYLNIEESKRLLGSID---GEHKERDFAIITLFLNCGLRLSELVNINLSN IKND--VLTVV--------------GKGNKERTIYLNAACKKALDAYLKVRPVDGVK---DKNALFLSSRKQRISNKTVQ HIVKKYIKAAGLDERYSTHKLRHTAATLMYKHGVDIRALQEILGHESIATT-EIYTHVDSQQLKNAVE-SNP
R4KIT1_9FIRM  VLAKLKFDVEL-RGLSKHTQAEYYTKVKLFQDHF-DK-----PATELGVEDVRQFLHYLTTK--KKLAPESVNTYNSGLR FLYGATLNVNINPR----QIPRHRKPRKLPDILTQEEIQALFNVC------DNLRDKCILMTLYGTGLRLSEVASLKVSD IHSDKMQLFIR-------------NAKGGKDRYALLSEANLEILRVYWKAYRPK--------EWLFYSRNGTHITPRAVQ NIFHKYVKKAKIIKNVTVHTMRHSFATHLFESGTSIYHIKQLLTHTPLLTR-ERYMSLGKS-----------
A9IG18_BORPD  HIEQY----LRAKRAMGCKFACEDRQLRLLDRFLDDR-G----VECIEAECLQAFLDSRHR-----TNPRSYNNLLGDVR RLFEWMVGQQVLVGSPLTARAQPQTARRLPFLFSDDTIRRLLISARARAQLRGAY-EMILALLAGLGLRVGEVARLQWGD VDLVREVLEIR-------------NTKFGKDRLVPFGPKLAARLRGYQAQREQRGYAC-AGAHYLFSWNGRTPISTNSIR NTFRDLLPQLAL--VTPPHCLRHSFAVRTLLPTDRLHHLSTFLGHLNPSST-AVYLTITSELLDAANQRFE-
W5Y637_KOMXY  ARDAFLQWMETERRAAPLTLAAYRGDLDRFLAFLTTHMGDIGVLAGLSLADLRAWLAHE-HA--AALGARTRARRVSALR SFYRYLARHHGVDNPAPGLLATPRTRRPLPRPLPQTQALEVPEGVSDHTPMARVRDGALFMLLYGCGLRISEALTLDVRD LDQADGVLRIR--------------GKGGKERMVPVLPQVMQALARWLGAHPLP-Q----PDAPLFVGVRGGRLQAGIAQ RAMRTWRHMAGLPDHATPHALRHSFATHLMEGGADLRVIQDLLGHASLSTT-QRYTLADEARLMDVWTRAHP
A0A0F9YZF6_9BACT  HLSDFLDYCEVEKGLRDNTQKNYQRYLNKFFNYLKYK-NDSLLPHQLTQEHIWDYRLYL-SR-KKTLKKSTQHYYLIALR AFLGYFVAKDVLCLPP-DKITLPKQDEKTVKFLNLEQIEKLLSSTE-ANTANGLRDRAILEAFFSTGLRIAELIALDKDQ FNLKSKELGII--------------GKGGNPRTVYFSERSLGFIKKYLEIRKDK-------EKPLFTNINSSRLTARSIE RIIKKYAIISGIPIFTTPHTLRHSYATDLLTQGVDLRTIQEFLGHKSILTT-QIYTHVTNKRLRDIHRKFHG
A0A0G1S0N1_9BACT  LAEEYLLLLKT-QNYSPETLYNYERDLKQFENFLADE-N--VTFSKINKEDLLKYKAYL-TSRAGRLAPGSINRNLSCIR NYLRFLVDMDKPVPVPPDAIKMVKMVKKHGQVAELDELIKLVESPTKKDVQIALRNRAMLELLLASGMRISELVGLNRNQ IDG-TGRIFVR--------------GKGRKERFVYMTPRAREWLERYQEARQDG-------VQALFVPLRGRRISTNYLQ AKIKEYREKLRLNLPTSAHSLRHGFATYLAESGANPAAIQVLLGHESLDTT-TRYVHASDKFAEETHKKYHP
R4YUS9_OLEAN  FLNSIRQNIRM-RGYSMRTEKTYLYWIRDYIRFHRLQ-----HPKDLTGEHVVAFLSYLANR--RDVAVNTQRTALNALA FLYNQFLNQPLGD----LGFTYAKRQRRLPIVLTMQEVQLILDNLS-------GRDKIIFSILYGSGLRITECLRLRVKD IDFQHGGITVH-------------DGKGGKDRQTILSPSLTAPIQQLIESAISLNKQGKKAQMFIFPSSGEHHLHDSVPR KALQKAVQACGLNKKISCHTFRHSFATQLLQNGRDIRTVQELLGHTDVATT-QIYTHVIGQHFAGTSSPLDN
A0A0G1NJQ9_9BACT  FLEDYLKYLEVEKNRSIKTMENYRHYLERFLLWAK-----IQEPKDITADLVREFRLYL-NR-NRGLKKITQNYHVIALR NFLKYLRKRDIETLAP-EKIELAKVALREIEFLEETELERLLNAPQ-GGGLSDSRDKAILELLFATGLRVSELCGLNRQS VNLKQDEFSVR--------------GKGDKIRVVFLSETAKNCLKNYLDKRVDV-------DEALFVRNADLRLTSRSVE RIIKKYAAKAGIGKKVTPHQLRHQFATDLLRNGADLRSVQTMLGHSSITTT-QIYTHITDRQLKEIHKKYHR
Q3IDS2_PSEHT  PITLFSDYLKFERQYSAHTVNQYVSQLGFAALYFSKL---CDDWFSVQGEHIRRYSMAL-RS--KQLSGRTISLKLSCIR SLYKFLKAKNIAKQNPAVGIKGPKFAKPLPKNLDVDQMARLLEIP--DDEPLAIRDKAMMELMYSSGLRISELVGANLQD ISAANGEILVR--------------GKGNKERLIPVGSKALNALKKWLIIRP-QFA--NPDEVAVFLSSKKNRISVRQVR LRMQEWGIKQGISSQVHPHKLRHSFASHILESSGDLRAVQELLGHSSLSAT-QVYTHLDFQHLAKVYDNTHP
D9QL15_BRESC  ALAAWLEHLAHERRLSPRTLEAYGHIGRQYLAFLERHRGRLPDLGTVTAAELRAHLAER-RSGDHPLNARSLSQTLSAIR TFHVFLDRRCDTPAPQLALVRGPRVKATLPRPVSADQARGLLAEPGLVEPWEALRDTAVLSLLYGCGLRISEALSLTRAD APLP-ETLRIT--------------GKGGKTRLVPVLPVVRSAVDAALAAQPFPLS----PPDALFRARRGGALSARHVQ ATVQRLRGRLGLPASATPHALRHSFATHLLGAGADLRSIQELLGHASLSTT-QKYTAVDAAHLLGAYAAAHP
L0RW56_MYCC1  YFQNWIYVYK-KGSIRSVSFKKYELSLDW----IIKLAPN-LKLCDINRMEYQKILNDYAMF----HERQTTMDFHHHLK SSLLDAFDEGLIDNDPTRKVVVKGPKKKAKKYLSQFELQLLLKTLK----KEKLNSDWLLLLIAKTGLRFSEAIAITPED FDFSKQTLNISKTWNY--GGFLPTKNKSS-IRKVPLDWLTISQFSGLIKDLPS--------NKPIFLK---EKIYNSTIN DTLSRRCKSANI-PIITIHGLRHTHASILLYAGVSIASVAKRLGHSSMNTTERIYLHIINELENKDIDVVM-
W2CRR2_9PORP  PVKMYEIYLRLERGLSKNTVEAYVSDLDKLFRFVAAE-G--RSVRDVTYADLQQFVAQL-YD--AGISARSQARIISGIR SFYRYLVLEGYLQNDPTQLLESPKIGRRLPEVLAVGEIDRILATID-VSTPSGRRNRAMIEVLYSCGLRVSELTGLRYPD VHFDEGYIRVL--------------GKGKKERLVPISRTALNEIRNYLPDRLA-IAA-KGFEDILFVNPHGRSLSRVMVF KIVKEYAALAGITKTISPHTFRHSFATHLLEGGANLRGIQMMLGHETITAT-EIYTHLDREALRREIIEHHP
A0A089XYI5_9LACO  LLKLFISYLQNERHYSPKTILSYQTDLTEAKKFWQEN-GGFNGWNNIDRRDVEIYLQNL-SD--RNLARTSQSRKMSSLR SFYHFLTKRNIVKIDPTQTIVLRARERKLPQFFYAPEIKQVFDSLT-GNDPLTLRNLALFELFYTTGMRVSEVRNLKIKQ IDLDLKIILVH--------------GKGNKDRYVAFDEQTKSALTRYFDNSRQKLLGNQEDLNYVFLNNAGKQLSDRGIE YIMQKVFNGAGINGKVHPHELRHSFATAMLNNGADLRSVQELLGHDNLSTT-QIYTHVTMSHLQANYEKYFT
E6X7H8_CELAD  SVVAFIAYLSLEKKYSLNTIKAYENDLNEFILFCKDT-SEVVNIDEVSYVMIRNWIVAL-VA--AKIVNRTINRKIASLK AYYKFLLKTETISVTPLAKHKALKTAKKIEIPFSEAEMNEILVAIPFSEDFEGIRDKLIIELLYATGIRRIELVNLKVVN VDLRQKTIKVL--------------GKRNKERIVPLVASLVLLFQEYLDARSSVVS--VGAKEFVFLLKSGGKIYETLVY RVINHYFGLVSSKVKKSPHILRHTFATHLLNKGADLNSVKELLGHASLAST-QVYTHNSIAELKKVHLKSHP
Q036N0_LACC3  YFKQWIELYK-EGAVRPVTYQKYQMSHKH----LVTLAPD-LHMDELKRRTYQELINEFAAN----HEKQTTLDFHHHLK AAILDALDEGILEQDPTRKVVIKGSRVHKVKFLNQHELTKLLALLD----DHGLDWDYFLLLIAKTGLRFGEALGVTPMD FDMAKLTLTINKTWDYATGSFAETKNTAS-VRKVPLDWQVAMQFAAQIKSLPQ--------DKPIFVT-DGQRVYNETAN DILERKCKRASI-PVISIHGLRHTHASLLLYAGVSVGSVARRLGHANMSTTQKTYLHIIQELENQDNDKIM-
J0S9V0_9EURY  CLDHFEIYLKM-RNYSPRTIKSYEETVRHFARYVSDE-GGLDSPAEVPTSVVNNYLSWLAER--RSYKPRTLHRMISSLS SFYSYLYAQGAISADPMPAVERPRVKNQELKYLKHSQVVRLLKSID-DD-----TDRLIVRLIYATGVRVSELCSIDIGD IDFEEHTIRVK--------------GKGDKIRTVFVDEETLAEIEGHIGNT---II------GPLFVGQQGKNLSPRTVQ RIFQRYA-----PPGITPHKIRHSYASELYRRSKNLRVVQENLGHSSIKTT-EVYLHTDLDERQAVYRQYFP
A0A0G1A860_9BACT  AHKNFIKHLET-EGRSPSTLVAYGKDIEQLVDYLSKR-G--NEVKDIKLVLLEDYMGKL-LK--ENYTAKSISRKTNSTK TFFKFLQTKGDLTDNVADQLKHPKVEVKAPRILSKMEYRALRDAAK-ED----IRTSAIIELLLQTGITISELADIKLEH LDMEPGSLFIP-------------KKNAKESRTIPLNKAAMESVKKYIEKERPE----IERAEHLFITKTGKALLVRNIR STIERFYKAAGV-ENAKVNDLRHTFVAHHLAQGTSMLQVSKIAGHKRISTT-ERYLQYIDKEVDE--EELG-
Q3J8Y3_NITOC  HLERFLNALWLEEGLAENTLAAYRRDLERFSRWLHSQ-G--RTLIGAQREDLLAYLAHR-LE--GGDKSRSVARSVSSLR RFYRYLMGEKIRDNDPSDRVESPRLGRLLPESLSEEEVEALLAAPK-TEDSLGLRDRTMLETLYATGLRVSELVNLTLPQ LNPRQGVVYLS--------------GKGNKERLVPLGEVALSWLDRYCREARLGLVR-SQVNEILFLTRRGGAMSRQAFW YLIKRYARQSGIQKALSPHTLRHAFATHLLNHGADLRVVQILLGHADLSTT-QIYTHVARARLQQLHQQHHP
A5FDJ2_FLAJ1  LLDAFDSFIKV-RNYKTGNSRMYQNTLIEFLVWLEES-G-ISRIQELTSKESIKYFEYLIAR--RGLSQKSIKFHLFVQG LFLLNLMENKEIENIPSYE--GGN--EKARNTLSVEEIKSLYKNAE-NE-L----ERALLSVAYGCGLRRSEISALDLKD VKLATGMVVVR-------------SGKNSKRREVPMSDTVMGYLKKYIQEERSQRLNQ--TEEAFFINSKGRRSTGENLN DILKKMIEQTKIQKDITLHCLRHSIANHLAENNAGIDFIRRFLGHSDINTT-YIYA------LKN--KKRKP
E8SG68_STAPH  IQEQFLDMLKRERFFSDHTLKAYHDDLVQFNRFLAQE-Q--LSLTAFKYIDARNYLQTL-YD--LGLQRTTVSRKISTLR SFYAFWMTQDHEIVNPFVQLVHPKKERYLPTFFYTEEMEALFQTVM-QDAHKGLRDRVILELFYATGIRVSELVSLKTED VDLEMCWIKVL--------------GKGGKERIVPFGEFCRQSIEQYLAEFAP-IQ--NVQHPYLITNLKGQPITERGVR YVLNDIVKRTGV-TSIHPHKLRHTFATHLLNEGADLRTVQSLLGHVNLSTT-GRYTHVTNQQLRNVYLQAHP
A0A0G1JU73_9BACT  LKTEFLEHLEIEKGRSVRTVENYAHYLERFLNFSQ-----AKNPADITDETIRKFRLWL-NR-GGTLKSKTQNYYLIALR TFLKYLAKRKIVSLPA-ERIELARVGERQLDLISQEELERLLAAPE-GNDLRTLRDKAILELLFSTGLRVTELCSLPRD- LNWRAPEISVR--------------GKGEKIRLVFISPAAREAVQRYLMARKDM-------EEPLFLSNKNTALTRRSVE RIVKFYAVKAGIAKKVVPHSLRHLFATDLLRNGADLRSVQALLGHANIMTT-QIYTHVTDKHLREIHQTFHA
A1AN46_PELPD  YLDLFLGYIAVERGLATNTRQAYSRDLGRYLDFLAER-G-KNEPAEVTAADIASFLVRL-RD--EGLAPASRARCLSAIR MFHKFLMIEKYCDDNPSAILEAPRTLHKLPAFLEPAEVDRLFSACA-GTSGEDLRDRAMLELLYATGLRVSELVTITLRQ VNLDVGYLMVV--------------GKGDKERLVPIGESARGRVRRYIEEARYRLDP-QGRTPHLFLSRLGDAMSRQAFW NLIRKRAKLAAIAKDISPHTLRHSFATHLLENGADLRSVQIMLGHADLSST-QIYTHVTRERLKRLHQEIHP
A0A0G0Z2B4_9BACT  AIATFKSHLAS-QGRASATILAYSKDIEQLANFVAKS-N--NNLSEVTKEDIDAFKDSL-SA--TNYTTKSISRKINSIK SFFSYIVANGAISENPATNVTHPKYDIKPPRILNKIEYRALRDACR-ED----SRMAAIVELLLQTGMRISELANLKITD LDFTGNQITIR-------------AYESHPERVVPLNQPVKESLTRYLETR-PK-----SGNTFVFITKTGNAFLIRNIR SNLDRYFHLAGI-ENAKVNDLRHTFIAQQLTSGSPLVYISKLVGHKRLSTT-EKYLEFISEKPAK--DKLI-
A0A0G0KE63_9BACT  LLERFVAFLKD-QGKSKFTIVAYKKDIEQFIGYLAGR-E--TDIRDVRKDDIEGFIQNL-LE--KKYTKKSASRKLNSIR TFFRFLKHEDVITANPAFDISHPKYTQTPPRILSKMEYRALRDVAK-ED----IRTYALVETLLQTGMKIGELATLQLED I--KDDMLHIR-------------KYGKNIEREIPLNNAVKQALANYVQERGNN-----GASDHVFITRTGKQLLIRNIR QIIDRCFQEVGI-ENATVNDLRNTFIAHQLRNGSTLEYISNIVGHRRISST-ERFLNLVKQEA-E--RKLG-
A0A0G0T0R1_9BACT  YLNKTIRELKL-RNYSPKTIKAYLLCIELYLKHK-KV-----DFCKLDGENIKNFLLLL-KE--KDKSPQTINLYLNAIK FFYNQVLKIYKR-----IDLKFAKRNKSLPIVLSREEINKIIENI------TNTKHRLMVMISYGSGLRVSEVVNLKVKD VNIDELLIHIK-------------GAKGMKDRITVFPEKILNEIKNAIAGKDKD--------DFVFESERGGKLTTATAQ KVFIKSLKKSGINKPATFHSLRHSFATHLLENGVDIRYVQELLGHSNIRTT-QIYTHVTNPAIKNIKSPL--
R6FH36_9FIRM  -IEKFERHL-RGTNLSENTISSYMFAIKQYGEQY----------DDVTQKKLREYKVWL-IE--N-YKPKTVNLRLRAIN CYLECIGKE---K----WKLPFVRVQQKTENVISEADYEYYKSCLK---NDDEMFWYFVIRFLAATGARVSELIQIKAEH VKLG--HLDLY--------------SKGGKLRRIYIPKELQNEALSWLAEKQ-------QESGFIFLNKYGERITTRGIS GQLKKLAVKYGINAVVYPHSFRHRFAKSFLERCNDIAFLADLMGHESIETT-RIYLRKTATEQREIVDTIV-
V9VXP3_9RHOB  LRQRMIEDMNI-RGLAEKTQKAHIRNVKHFAAFL-GR-----SPDTASPEELRSYQLKMTED--G-VSASTFNVRIISLR FFFGVTCGREEMKR----FMQFHRKPRKLPVVLSAEEVADLLAAVP----GPGLKYRAALGISYGAGLRASEVCNLKVTD IDSDRMLIHVD-------------DGKGGRDRKAMLSPNLLAFLRDYWRVSRPE--------GWLFPGKPKNPLSPRQLN RAFTSAKHMAGIKKAATLHTLRHSFATHLLEANTGVRVIQVLLGHARLSTT-ARYTQVATKTIRSTVSPYER
B2JXE2_BURP8  AVALF---LRDR-SRSPHTLRAYRAELRRLVAWTRQ--L--GPLSDLTRHDLLAYRQAL-RQP--KVSEATQSRALAVIA SLFRYWTETGFLTANPAAGLVRG-RSRA-QRMLPPALLAACDAWVA-TSALVAARRRAIWTLYRYAGVRLVELVWSDDAH LIGTEQTLHVL--------------GKGRKPRAIPLPAVCVPVLRTYRQLRGPPQPPP-FEQAALIHGLKGGSLKGSGLY DEVKAIFVAAAL-RQASPHWLRHGYARALVVHQVPLPAAQALLGHASVQTT-AAYAKTDLSQLRTFVDATFA
A7IMK8_XANP2  LFDRFITDYS-ESRNKPSTVKSNRGFGKRH---ILPALGH-MKVPDVTRSDIANLMKKMSKS------PVNANRVLSAVR KMFNMAEVWGMRPDNPCRHIPKFPERG-KTRLITDAEMRKLFEYLD-RAGLEHPFIILAIRLQFEFAARMSEIIELEWSW VDFDNRRVVWPDS-------------KTGGM-SKPMNAEALRLFET-APLL--------EDSPFVCPSDPKKAMSPYTYY QGWKRILKRAGL-PHVGTHGIRHRSATDIANSGVPVKVGMALTAHKTVTMFM-RYVHTEDDPVRAAAEAVT-
R5AWV5_9BACE  FASDYSRNRI-GYMNGKSGMNMFQEFLKRT---YKN--DS-IYVGEISVELVDEYITWRREVK--QNSDATINHSLTILK AMIDVAINARIQRIAPKVSLSI-DEKEFDGKSLSQEEFLKLLEFKN-DTPR--KEFIEMFLFAHACGLRVVDVMTLQWGH LDFDKK--ELRKV-----------MVKTNKRHVIPLSESAIEILKKWKEKRPD--------TKYVF------DLVTKCIN QSLNVVGEKLELNFSLTMHVARHTFAVLALNKGLSMTVVSRLLGHASTDVT-EKVYAKFLETLSAEMGRLS-
D3ID44_9BACT  IYQAVCESKE-EKTIGKATVRAFRDSKVQF---LKTR-ED-CLPKEADKDLIESYRLFMLSDL--GNKESTVSNRLRHLH QVIRKAQQERYIREDPFELIDI-ETPTYERNALTSDDLHKLLSYPH-R-SV--NHCRLIFLLGCFTGLAFSDLKKLRMDD VYTLDDRRYISLC-----------RTKTQNRSIVPLLPIAEEILTIVNDGR---------KEGLLF------RF-NSHFN RKIRDIIIKAGLHTEATSHTARHTFATICLENGLPIETVSKMLGHRFISTT-ELYAKVSKSKIAREMQPLIT
E6K9H0_9BACT  EARLFIKEKR-PITVAKPTFVNYIYATESY---LRERLED-IRYSLLNYGFIEGMDFYLKSER--NLSLATIQIVVIFLR KLIGIGQQKKYIRIDPFADYKA-ELPHRTRRYLTTEELQRVLQTII-D-KQ--ERARQLFLFCAFTGLARVDMQRLKPKH IIHNADTEEIRIK-----------RQKTNVEAIIPLLPIAKQILSLYKDKK---------ADELIF------PN-IRKAS FACVNIGQICRIEKGLTFHMARHTFSTICLSNGISMETLSKMLGHSNIGTT-QIYGKITDHKIQEDMTALT-
R6NH83_9CLOT  YLLGWLEIV--KVRVKPTTFGSYESMVRQT---IEPYFRN-KTLKDLEARHIQQFYSEKLKT----VKPNSVIHYHAVIH QALKYAMKTDLVAQNVAMKVDRPKKNDFQPVFLDAAELQHLFEVVK-GT-----KLELPVLVAAFYGLRRGEVLGLKWDA IDFERGTLTIKRTVTSGKIEQESAKTKSS-IRTLPLVGRFKEYFAEVKAAQELNKQNC-NYDGFVFVDELGERMRPDYLT SQFPAFIQRHGM-KKMRFHDLRHSCASLLLANGVPLKQIQDWLGHSDFSTTANIYAHLDYSSKLSSAQAMV-
E4RTC2_LEAB4  VFKDQNEDFE-RGKRSQNTYNKYKTVYSEF---IRERYED-MAFRELTSDFIREFDFFLRIDK--ECTHNTVWVYTMPVI ALAELAIKKGLIRQNPFEDYEI-SMEETDRSYLLKEDVERLMLLPS-KS----ELVKDLFIFSCFTGLSYIDIQKLKWSN IQSFFDHQWIISR-----------RKKSDVASNVRLLEIPKRIIEKYRGVTR---------NEYVF------PV-NATCN SHVKKLIEEAEIEQKVTFHTARHTFATMFLTEGVPLESLSKMMGHKNISTT-QIYAKITSQKISKDMDLVS-
A9IG16_BORPD  SVPGFFPFLLKEKGLRQTSIHNYTFTLRPFDSYLAQA-G--ISLDKLTPACITEFIN---RA--KTLHKSGMLNTAGALR VFLRYLHREGIIANDLVRSVPRGRRQASIPRAIGWADVERLLASID-RRSDLGKRDYAILTLLTSYGLRAREIVALCLDD LDWAHGQIGIP-------------MRKGGHSTRYPLSAAVGEAIIAYLHVRRTD-----IDDRRIFLTVRSTPMNHWTVS SMVAGHLRSIGIQARAGSHTLRHSCVQHLVEADLPFKVIGDYVGHRHPAST-LVYGKVAVHKLREMV-I---
D4JRF3_9FIRM  VYELWK--EL-KRGLKNNTFENYKYMYETF---VRHQIGS-KTVSSLKKTDIKRFYNYLTDE--RQLKPSTIDSIHTVLH QILDMAVDDDYIRNNPSDNVLRELKQAEKRRALTRPEQELLLSYLK-NTPAAQ-YWYPIFAVLVGTGLRVGELTGLRWCD VDLENGVIDVNHTLVYCYFNVNTPKTPAG-KRKVPMLSFVKEAIIMEKERQELLDL--CTATDFIFINRFGNPQHQGTLN KAIRRIIRDCLL-PHFSCHSLRHTFTTRMCEAGVNVKVIQDTLGHKDISTTLNIYTDVTKELRQSEFEGLD-
R6LK15_9BACE  AFDRENEAFA-KKDRAVRTYRKYLTVRAEF---IRSHYSD-ISMNELSEDFIRDYCLYLRNEV--GLAQSSVWIYSIPLK HVVTAAHYNGKIPRNPFALYRV-DPDFKEREYLTEEELRSFASILA-NA----AQARDLFMFGAMTGISFIDIKNLTTDN IV-EMNSLWVVSK-----------RQKTKVPFQVKLIEEALRIIKCYEPFRK---------DNHLF------NI-YDMVN RRIKKVAEKCGISKRISFHLSRHSFAVMALNYGMPIESVSKILGHTDIKTT-QIYAKVTCTKLDHDISQFE-
A0A0A2DQ14_9PORP  TIQEHNDQCR-AKDYTLITVRRYETCKAEL---IQRRYDD-LLLTEINGEFVRAFEFYLKTEK--ECKQNTVIRYMKCLK KITNLALANEWITKDPFIGIKF-HEKEVIREFLTLEELKTIYQKFT-VE----VLVRDIFIFAAFTGLAFIDVQQLSPEH LVRDDNNLWIRKP-----------RQKTKNMCNIPLLDIPQEILKKYENHPF------CHKKGTLL------PV-NQKMN SYLKEIADLCNIQKKLTTHTARHSYATVCLANGVSIENVAKMLGHSNIKMT-QHYAKVLDRSIMKDMRNVA-
R6FFY0_9BACE  YFRLFIRNFE-KINRTEKTLRAYRNSYVRF---LQMQYSD-IPFAALDRSFIEKYDLYLRTEC--CLASGTIVNLTVQLK TIVGEAIADGIITVFPFVGYEP-VHPKPEQKYLTSEELNRIMTTLH-DQ----YHVRDMFLFSCYTGIPYSDMCLLTNEN LSLAEDTWWIRSS-----------RKKTGVDFEIPLMELPFHIIEKYRDMAP---------EGKLL------PM-NSSLN RYLKRIAEICGIGRKLVFHAARHTYATITLSHGVPLETVSKMLGHSRIETT-QHYAKVTDNKIDTDTKALD-
A0A096AUG7_9BACT  VYAQHNEDFA-KGLRRDSTYHKYCTVYEEF---IKTRYSD-IALRELTPAFITDFDIFLRTEK--QCCNNTVWIYMMPLR RMITIAQNHGWIVRDPFVDYSI-SAESTERDYLTKDEIRQMMDLFR-RK----ELVRDLYVFCCFTGLSFTDMKNLTKDN VQTSFDKLWIMTK-----------RQKTGVESNIMLMDIPLRIIEKYDGMAK---------ENYLL------PV-YITAC KNLKTIIGLCGIEKNITWHTSRHTMATICLTNGVPIETLSKMLGHTNIRTT-QIYAKITHEKESRDMNSLS-
E5AKM7_BURRH  AL-EYVADR---EGMA--SIETTKTHLRW----LDKHLG--VRLVDIDRERIDA-IARIKRQEGRTVSEGTVRRVIGVLV AVLNAAVERGWLDRAPVRKV---KLVSKRIRWLTAAEADRLLAELP-------EHLADMAQFSLETGLRRANVTGLQWPQ IDLVRRVAWIHPD-----------QAKARKAITVPLSDTAVAVLQRQLPKKRKV------EHESVFV--QGAPVR-QTAT AAWKKALKRAGI-RDFRWHDLRHTWASWHVQRGTPLQVLKELGGWQTLEMV-QRYAHLSADHLMQWVTPLT-
R6ZKZ2_9FIRM  SLTRWLQVFK--PSVERTTYDRLECTAQHQ---VFPLIGD-KIVGDITAADLKSVLNHWMEQG---YAYTTVKKVYILLN EFFRYLTEEDFIQKNPMQSVPMMKKEEQEVTVFTPTEIAKF-EAAN-GK----YQQAAAYILMLNTGLRTGELLGLLNSD INLERRVLHLERGVKERDVKVGKLKSATS-KRTIPLNDTAIAMIQDLRKE--------FGEDTPLVPDEHGNYTRPVNFR KRYYRILAAAGI-EKKGLHSLRHTFASSLVNKSLTPRQVADLLGHSTSQITELYYVKKDTSRLHGITDGFN-
R4TIT5_AMYOR  AVNDWLANYE-LGERDPNTVKAVRSLVSNH---IIPDLGA-RRLVDLSAEDVDRWLAAKAET----LVTSTVRNLRSILR RVVSRAQARDRVKRNVVLLCDCPAGKERPSNALTLAEAEAVLTAAE-QS-----RMRAYIVLSLLTGARTEEMRALTWDH VDLTGANVKVWRSV----RARGETKTRKS-RRSLALPTRAITALEAHRREQDAAKASL-RDLGLVFTTSVGTAQDVNNVR RDFRRVIKAAGLPAKWTPRELRHSFVSILSDGGMPIEEISRLVGHSSTAVTELVYRKQIRPVVETGAVAMD-
U2SHC8_9FIRM  WLDRWLDEYK-AGTIRPSTMYGYRQYARNY---IKPILGD-KVISRITSTDIQRMYTKLKREGGYQLSDAMLSRIHAMLH HAMKDAVGAHLIAKNPTEGTVVPKPNYRPKQILNEEQLDTFLEAVE-QDE----VWRDFFYTELTTGLRRGEICGLQWED FDEADGTLKIVRSVSSGALEIGETKTNKG-RRTISLPDSTAQRLRERKRA---------AISQWIFPNHPEEPVNPSYAY HRLKTILKNTGL-PSIRFHDLRHTFATHALAGGVDAKTLSGILGHTNASFTLDTYTHVTGDMQKQAANIVG-
L8EXM8_STRRM  YALQWVAER-----LAATTDELYRRLLRLH---ILPTFGD-RDLDEITAPRVRTWRTERLAT---TEAPTTIAKAYRLLK AIMETAVDDELIRRNPSRIKGAGKESSAE-RIATVAQVDALADAVG-------PRWRLMVFLGAYGPMRPEEQAELRRKD VDLEAMTIRVRMAAPEGKRALGDTKSEAG-KRIVVLPAFLHIDLRRHLDWYSEK----KGAEGLLFVGEKGKPFRRSTFG RKWRKARERVGM-EGFRFYDLRHTGHTLATRSGATLKGTMVRAGQSSERAVLT-YQHSDVERQQEIAGGLD-
A0A068R017_9ENTR  YLDEYLKICV-NRNLSPSTIGGYKKC-------------K-NALSDLHKMPIVDLTPAILKNWKQTTVLKTIRNQLSFLR SAVDEAVTDGLVSVNPVSLVTASRYQTERTDPLSPNEVTALLSSAG-NK-----QWENLFRFAINTGLRSSELCALRWSD IDFIGKTAHITAASV-V-GVIKGTKTKAG-KRKVELNDQAILALANQKAFTFL-------KDREIF-DPKTNPWAGADAK KAWVPTLKKAGI-RYRNPYQTRHTFATKHISQGANLFWLASQMGHKGPEMLFRHYGTYLEAYSGNTERQIS-
E6ST74_BACT6  IPPGYAETLRQ-LRYSEHTVRAYTAYFREFQQYFAGR-----NLRYIRPEEINAYIVHLIDT--RGISSCQQNLRINSIK FYFEKVLGQERKCY----EVKRAKRERTLPDVLSKEEIKSILATG------PDIRLFCMFSLLYSAGLRISELLDLKPHD INVSRSLIRVR-------------QGKGRKDRYTLLSKPLVRKLTEYTKLYKPQ--------EWLFERYKGEPFTESIVS KKLKEAAKEAGITKRVYPHLLRHSFATHLIEQGTDLKIVKELLGHNQLKTT-EMYVHIADTFKSSIRTPLDD
R7XY31_9ACTN  LVDQYALAM---AGLSDGHIRNSRATVIEFARSM----T--GPL-EATCQDADRYL-AEQRQL--GRSVSTRAGKAGTLS VFYDFVIREGAV-EQPIDEYNRQSSLGNRP---SDEEVDTLFTAWR-ESKLPAARDYFAASLWRRLGLRINETVMLDIRD WRPDLGKLHVRF----GK----GSRGRGPKPRLIPAINGADQLIDWWLAEVRPH--ADTSPDAPLLPSERGRRARPDVLR RTLNAHVDQSG---RITPHVLRHYCASSLYAAGMDLKALQELLGHQWLVTT-SGYIHVRSDHIQRAWDQAN-
D7E5K6_NOSA0  LVEEVIRQYAGSQNREQTKRKYYRFGQKLLTW-----LKN-QGVRDLRLVQAPKLLEFI-AS---GEVSPYTKSNQVLIR SLWSYGHGENVGLRNITSSIDNSDLPKAE-RYLEDWEMAQLAD-AQ----RLREQYWLVFSLLFYSGMRVGEVGRVTVPG FSRGYYTIKF--------------RGKGGKYREIGLDHETSRIFKKYRGMAGEK-------M-PVFPNMSPRGLSDRAIK RLIQDISEV--AKVKFSCHWLRHSHASRA-VDSKSLFEVQDQLGHSKSDTT-KTYVRSKKDATGTVL-----
K9W5Y0_9CYAN  QTPDVLRDF-VADKRSPKTKSEYAKDIKDFFQFVTGN-QELDRFRAM--AIVLSYKQNL-IE--RGLKEATVNRRLAALR SLVNYAFKVGKCSWT-LADLKSERIK-AYRDGIKPSEFKKMLSLPD-LDTNRGRRDYAILRLLWDNALRRGEVSSLNIGD LDLDARRLWIL--------------GKGSQKEAIALSIPTVNALQEWLQARRET-----DINQPLFIASPGHRLSTTSIY KIVNAIALDAGITKKLSPHRIRHSSVTAALETGGDVRRVQKLSRHSNLNTL-MIYDDNRLSHQGEITDILAD
R6LU60_9CLOT  FCRDFFRGI---QTTTTKTRIGYASDLRTFFRFLFSTNETLSELESLKPVDIEEYMEYL-KY--NGKDERGIHRKIASLK SFYLYYQKRELISNNPTTVIDMPKLHDKEIIRLDSDEVAELLELVENKKEKNKLRNIAIFTLFLGTGIRVSECVGLNIED VDFKENRIKII--------------RKGGKEEYVYFGEDVAEALGNYIELSRCEIEK-EGHEHALFYSIQRRRITVRAVE ELVKDYAAQVTSFKHITPHKLRSTYGTALYRQTGDIYLVADVLGHNDVNTT-KKHYAAIDDDLKRAAGAVK-
A0A068QTN2_9ENTR  QLEAYLDTQAA-QGKAPRTLESYRERLLPFVDWCEQR-T-VRYPAQVTLGLLESWQRYL-RA-GQPYGHNGQRERLSTLR LWFRWLLQRHHILYNPAEQLVLPKEEKRLPAILSEGETARVLDSLD-DQSILGLRNRVMLEVLWSSGIRRMELRQLRQSD IDVERGAVIVR-------------QGKGNKDRVVPVGERALHWLERYLAQVRPELAG-QHDSGYLFISQKGRPLSPGHLT HIAAKAIQQARLDKPGACHLFRHSMATQMLDNGADIRHIQAMLGHEKLDTT-QLYTRVAIGQLKKVHQQTHP
E6S7H3_INTC7  LVDEYLEFL---QGRRPNTVVAAAYDLRVFFGVVGKE-----P-REVVPADVLGFITRLEPGPGEGVATSTVARRLSSIS GFFGYLQARGDVVVNPVRGL--PRRERQRPRILTPAEVDALTGALR---T---HRDRAMVAAMVLGGLRRCEVLGLRMGD VRVAERRLFIA-------------EGKGGHQRLVPVSSRFFTELASYLEAERPR----ATGTDRVFVVNRGNPLSVRGID EVLAGARRRAGL-AHATCHELRHTCLTRLREAGMALEQAQAQAGHDSIEST-RIYLHLADD-LASQYRKIDP
D3NQP6_AZOS1  HLDAFLDMLTAERGAAVNTRLAYERDLADLGRWLAQR-G--VALEGAGTEDLRAYLAVQ-GK--DG-APRTVARRLSAMR QFYRFLLSEGRRSDDPASPLDSPKQGRPLPKILSEAEVGAMLSTAEARGGPEGLRLVALLEVLYATGLRVSELVGLPMTA IMRDGRGLLVR--------------GKGGKERMVPLSDPALAALAAYIPVRAHFIPPGGGHSPFLFPSRAEGYLTRQRFA QLLKQLAIDAGIDEKVSPHVLRHAFATHLLDHGADLRSVQKMLGHADIATT-QIYTHVVTERLRKVMHDHHP
B9KG79_CAMLR  LIQELDAYVKKARNAGLSGVNTYFNPLKKLYEYL-LFYK-LYSLKQIDEELLVEILASI-SA---SLSDASKKNYRIAVI NFFAFLDKQNEEEQAHIKNWISGSRGVKLPEYMSEDEVGKFLDAIDTFKNNT-IRNRLIIKIIIFTGIRVSEAINIKLKD ISEENDIIRIR--------------AKGNKYRVVMIKKEIEHLLKD---VRV-NYL----SDGLLFVNRNGKALTQAYIS RIVEQILFKAGIRKKNGAHMLRHTFATLLYKKQKDLVLVQEALGHASLNTS-RIYTHFDNEKLKLAAEKLHD
R7K1L7_9CLOT  IYTRWSEEK---PTISSSNVNGYK---ASF---L-S--GN-KPFKDVKLDDLQRVVD--------GKNP-TLRKLLVLFH QIYEYALKHELTLKNYSEFVDILKYKNRNPKRLTKDEIDKLWT-MK-DD-----KYYQIVLMLIYNGVRISELLDLKKEN VHLEEQYFDVID-------------SKTNGIRKVPIANKVLEFYKGWFND--------GIDSDYLLHTDDGKHLYRNYYD SYFKPLMKNLDI-ER-TPHCCRHTCISMLADAHVDQTTIKKIVGHAGAMTTEKVYTHMDIGELVKAIN----
K9X6D5_9NOST  VVQEF----LRSNNFALNSRKLYERELKRFLGWTE------LHYHELRSRHLAQYKEYLMTE-DKPLSKSSINAGLAAIK SFFKWFI-TEIIATNPTLGIKLEKVPVP-PQSLTEKEMQQVWVALE---GETKQRDIVLIHIL-NHGLRAGEVVNLNVGS FD--GKLLFL-------------PDTKTNEPRLVPLRSYSREVIAEYLQFREEQ----LTS-SPLLISHKGKRLSYHGIY FAVEKIGEIAGI-DNLHPHAFRHTYATDLLLLGVDPSHARKLTGHQSEKAF-RRYTLRSEQEISRAIE----
A0A077FG79_9PSED  VIHGYLDYLPRHKGLQPSTIRSYRDSLRLFLVFVAGVHHSELELEHLDYHAVLAFLRNMEVE--RGNAISTRNQRLAALH ALYEYIGRTVPEMLPSVAAIPMKRCPLPEMKFLARDEVEALFASIP-AQDRLSIRDRALLMLLYNTGARVSEVAQLTVGQ LDLQSPQVRL--------------LGKGLKWRTCPLWSQTAKALQALLDERAAS----LGPAEPVFVGIGGAPMTRFGIY KRIRHLAQAWPFQVRVTPHVFRHTTAVHLLEAGVEVNVIRGWLGHVRLETT-NRYAEITIRMKTDALELCEP
M4NMS4_9GAMM  LLDQVRARLRL-KHYSLRTERAYVGWIRRFILAHGKR-----HPRDMGVAEVEGFLSTLAVE--GKVAAGTQNQALSALL FLYKEVLSIELPWM---ETVVRAKRPQRVPVVLSRDEVNRLLAML-------DGRFGLMASLLYGSGMRLMECVRLRVKD VDFELNQICVR-------------DGKGGKDRHVPLPRRLHEALQAQLERVRLVLAAGRKAEQYVFPSDQGHHVDEAGLQ RAVRNARLKAGIVKPATCHTLRHSFATHLLEAGQDIFCMP--ISCRDGALT-VLSSYSCQNCASSVRIQTD-
Q024R5_SOLUE  LLHSFHEWLVEQRNASHRTILAYRDAWRLFLRFVAQRRNAALSLEHLTGADVLAFLQYIEKE--RRASVNTRNCRLAALR SFFSFVVEHEPRVALQVLRVPFKKATRRATRYLESVEVSAILSQPD-RTTVGGQRDHALLSLLYNTGARIQEALDLRPQD VYFKSPHVRL--------------MGKGRKERISPIWPETANLVTALIRRQPR------KPDEPIFVNRYRSPLTASGFR FRLRQYVEAATIRKRVTPHVFRHSTAVHLVAAGVDVTVIRSWLGHAQLDTT-NHYAQANLETKRKALEQVDP
F6D312_METPW  MIEDYLMELEI-RNYSKNTIKTYRSIINNFYKFLLTE-D--LD-ERLVLRAFKRYIRHLKRE--RNVSQNYIYLVTVVVK KFFEFG---GIV----LKEVKTPKRTKSLPKSLSEDEVQRLIHAMDKHSMSLMFRNKVILALLYSTGLRVSELVNLQTNS LDLEERTIRIR--------------GKGEKDRIVLFDDKTGELIEGYIERRDS-------DSEYLFVNRSGNHLTPRYIQ MMIKDYAKAAGIKKRVTPHILRHSFATHLLKNGVDIRAIQQLLGHSNLSTT-QIYTSVDMHTLKNVYDKAK-
X5DCS4_9BACT  LIQKYTDRLYNQLEASPHTISSYRDSFRLLLRFAGEKTMTKLTVNDLDVEMIVSFLDDIERH--RKNSARSRNTRLAAIR SFFRYVAIHEPAYMYQILNLPGKRYVKRNVEFLNSTEMQALLNAPD-CSKWIGCRDHTLLTIALQTGLRASELINLRCCD VVLDTGHVRC--------------EGKGRKHRATPLRRETVTVIKNWLKRRGS------SDLEPLFPTIRGDKMSRDALE HLVKRHVKTASLGKRVSPHVLRHSTAMDLLHHGIDQTVIALWLGHESIETT-QIYIHADMKLKEKALARMSK
A1VX29_POLNA  PEAQWF----ANLD-SAQTRRAYQRAFMAFTGIVQPE-----EFRAVTRAHILAWRAEL-EK--QNLAGASIRRKLAALA SLYDYLCESNAVTHNPVRGVKRPKAETSEGK-LGDAQARALLGAPP-SDTLKGKRDRAILSVLLYHALRREELTKLLVKD -FAQERHLRVQ--------------GKGGKLRYLPAHPHSLRLVAEYLAGQE--------ADSPLFRRTRAPRAGALAYA DVVVRYMAQVGIGENMGPHALRATAATNALEHQADIAKVQEWLGHASISTT-RVYDRRGSRPEDSPTFKVAY
A0A0A7TVD2_9ENTR  ----WLKILSN-LGRASSTIKAYRSALTHFFAFCEIH-D--IAPERASFEDIAGYIR------PSPVASATLQLRISALR LWYDFLIYQDI---NPLGRL------TRLPVIPDDGQWLRFLKHVSA----ASLRDRLMLALAYYGALRRTEVTALRLED IDLAHRLIRIR-----------AETTKNRRERMVCYSADVARVLANHFQQLRLAGW----SGGALFRSNYGAPLSFWSWS KTVRKWATETDQ-PDITTHTFRHLRLTHLARAGWKLHELATYAGHRDPRTT--IYIHLSGTDMAARMAAAVA
H6MY09_GORPV  VLADFAEYLRFEKGHSEHTIRAYSGDVRGLISFAGAR-G--AAISAIDLGLLRAWLAEH-TR--RGAARTTVARQVSSAK TFCAWAVREGLLASDPSTRLQAPRAHRTLPAVLTAEQAAAAVSAASSDVGPIALRDRVILELLYGSGIRVGELCGLDLDD VDTGRRVLRVI--------------GKGDKQRTVPFGAPADHALQAWLSHGRPRLAT-DGSGAALLLGARGGRLNQRTAR TVVATAVAAIG--PRMGPHGLRHSAATHLLEGGADLRVVQELLGHSSLATT-QLYTHVSVERLRAAHQQAHP
A0A0G1WPN6_9BACT  HLNDFLEYCEVEKGLSLNTVKSYSRFVQKFFSWLKEQ-KERLSPEDLTESHVSKYRVWL-SR-FPTLHASTQIRYLIALR SFLSYFHEKNIQTLPT-EKIKLPKHKERLIKFLNIEQLRRLFESSN-VETLAGLRDRAILETLFSTGLRVAELTALNTKQ LNKNDFELGVI--------------GKGGYPRVVYFSDRALRWLKKYIQKRQDD-------DEALFIN-SSKRISVRGVE LIVEKYSKMAGTPFLATPHTLRHSFATDLMNKGVDLRIVQEFLGHRNIATT-QMYTHVTSKHLRDIHKKFHG
A0A0G0TTX1_9BACT  LVDEFLEYCEIERNLSPLTIRDYRHYLDHFCQWSVAN-SPISKPQDLTLEVVRKYRVYL-AH-GNPLKKVTQNYYVIALR SFLRYLVKKDLKVVTP-DKIELPKTESRSLKFLDRDQLERLLAKPD-VSTDRGLRDKALMEMLFSTGLRVSELCRLNTDQ VNLERREFGVI--------------GKGGRARVVFLSDRAVIWLEKYLTKRSDS-------FRPLFIRGEKMRLTPRSVQ RLVDKYVRKARLPVKASPHVLRHSFATDLLINGADLRSVQELLGHKNVATT-QIYTHVTNAQLKDVHKAFHS
F7V043_EEGSY  LIQEYLAHLRVERGSSPLTVSAYGRDLHDYAAFLHEK-G-IDRIDDIDRDVLVSYESDL-LK--RGYATSSIDRRISVLK GFHKFLVREGFTRRNPADTLQLPKAPERLPDVLSIDQMNAMLSQPL-ESGPLPLRDRAILEVLYGCGLRVSECTGLDLGD VSFDEGYLRIL--------------GKGRKERLTPISGAALRALVEYRDHARGELMKPAKPTSAVFLNARGGRLTRQSVH AIVARAGLTIGV-ENLHPHTLRHSFATHLLEGGADLRVIQEMLGHSDISTT-QIYTHVNRSHIRAEYLHAHP
K9ZC75_ANACC  PASVYLSSL------SPGSRPAMGQALNAIAQILTSNQ-LTLDWAELRYKHTATLRSIL-ME--R-YAPATANKMLSALR RVLREALRLELMDARDAVDIANIKVS-KELQ-LTEGEINALMQVCF-ADPPIGYRDAALIAILRGAGLRRGEAVNLNLSD L--HSGSIKIR-------------NGKGGRDRTVYLPDTAVTVVEDWLKIRGR-------AAGALLCAVTLRQLTPQAVL FILDKRGIEAGV-ENFSAHDFRRTFISDLLDSGVDIVTVQRLAGHASPELT-SRYDRRGEETKRQAVQFISV
A0A0G2ZZ56_9DELT  YLDAFIAFIRAERGLSGKTVDAYAADLAVYFADLKRK-G-ITDVVRVHQDDITGHLVTL-NT--RRLSRRSQARHLAAIR GFHRFLVAEKYVEKDPTEDIDTPRSARKLPVFLTLEEVEQLLAAPD-ESTPTGMRDKAMLEVLYATGLRVSELVGLGIND IQLGAGYLVAK--------------GKGAKERIVPVGTIAAEKVRTYLAGPRQLLLG-ERESKALFVTSRGDGFTRQGFW KLLKRYALKAGIRKPLSPHKLRHSFATHLVERGADLRAVQAMLGHADLATT-QIYTHVNSARLRAVYDNAHP
G8NRI2_GRAMM  LLREYMTHLRVERGLRPLSCEAYQRDLEMFAEFLEGA-N--ATLLTARQESVSGFMQHL-RE--HGIESRSVARKLSCLR GFYRWLLMDKRIPHDPTVNIESPSSWKVLPKSLAETEVNEMLERTGVAADGASLRDHAILELLYAGGLRVGEIVSLRQED LRLESASVQVR--------------GKGDKERIVPIGRSAIEALEAYVQRGRPELMR-SKSQRTLFLSVRGNPLTTQKVW QMVR------SVNSHASPHKLRHSCATHMVEHGADLRTVQTLLGHADIATT-QVYTHLAIDRLKQVHRLHHP
A0A0F0LQ76_9MICO  VAREWLVHLRDVRRLSPATVRAYTQDMVDLSHHLGEH----RSIDDIDTDDLREWMWAA-VQ--RGDAPATLARRRATVR GLFSWAFERGLVARDPAARLAAPARGRTLPRVATTTAVDQVLAAAAAERDPVAVRDHALLEMLYATGVRVSELCALRVTD IDRARRTARVR--------------GKGDKERVVPFGAPADRALGEYLDSARPVLRARADPGDRVFLGARGGALTPRGVY RVVSSALAPAGV-EHVGPHTLRHTAATHLLDGGADLRAVQELLGHASLGTT-QIYTHVSTERLTAAYRQAHP
R4PN55_9BACT  LIIDFIEHMEVERGRSAKTAENYRRYLERFIEFAGD-----ILVADISSELMRKYRLWL-NR-GEDLALITQSYHLIALR GFLSYLSKRNIASLSP-DKIELPKVHRKQVTFLHFEELQRLIESPS-TGKEQHLRDRAIIELLFSSGLRISELTALDRDH INTKRREFMVR--------------GKGQKDRPVFVSREAAAHVEAYLSTRTDS-------LPPLFLNGMYRRLTPRSIE RLVSKYAKLAGITKHVSPHTMRHSFATDLLMNGADIRSVQSMLGHSNISTT-QVYTHVTDTHLKQVYDQYHS
A0A0G0Z2Z8_9BACT  HIRRYLSYIEVEKNYSKFTIRNYSHYLKMFRDWFEKH-YAQEYIEKLTSEMVRRYRLYL-AR-GKRLSPTTQAYYVIALR AFLKYCAKKGIKTLSP-EKVDLPKGEEHQIKFLDRDQVERLLTSPD-TSTMAGLRDRAILEVLFSTGLRVSELAKLDIDK IDLKQREFGII--------------GKGRRARVVFLTDRCAGWLDKYLSTRTDP-------YRALWIRGERARLSIRGVQ RIVEKYRRMAGLPIKVSPHILRHSFATTLLQQGADLRSVQEMLGHKNVATT-QIYTHVTNPQLKQIHDKYL-
G4QFR1_GLANF  AINDFISMLWVEKGLSDNTASAYRTDLSKFSLFLQSK-SLTSDLVSVRKEDIQAYLTAR-FE--QKLSQRSTSRFLSSSR SFFKYAIAKKWREDNPTQGVSNPKLPSYLPSTLSEKQVDDLLAAPN-DDDPINVRDKAMLEVLYATGIRVSELVNLQMNE VSLLQGVIRVM--------------GKGNKERLVPLGEVAIDCLATYLKEWRPQLL--SKPSNTIFPSKRGSTMTRQTFW HRIKLHAKQAGIQVHLSPHTLRHAFATHLLNHGADLRVVQMLLGHSDLSTT-QIYTHVATERLQSLVKNHHP
F9UPI1_LACPL  YLTLFLKYIRVERQYSEETAAAYREDIQAFNDFLTAN-GGAKAYTEVDRLDVNVYLSHL-YD--RHLTRNSIARKVSSLR SFYNFLVKNDLAKLNPFVYVQLKKHAARLPRFFYQKELDVLFQTVYADDSVMGARNAALLEVLYGTGIRLSECVDLQLAD VDYDLKMMLIR--------------GKGDKERYVPFGRYAATALQHYETVCRQPVMAKGQTHQTVFINRHGGPITGGGIE YVLNQIVKKSSLTADIHPHMLRHTFATQMLNNGADLRTVQELLGHTSLSTT-QIYAHVTKEHLQQDYRQFFP
T2L6K4_9GAMM  RVEAFLAALAYH--ASPATVAAYQHDLAALCNFTERR-D-VTNPAALDTALLRAFLGSE-RS--RGLAPRSLARRRAALS RFADYLVKQGVLVDNPVGLLRTPKQPSHLPRPVDVDALARFLDTPH-DGSPLGVRDQAILELFYSSGLRLAELAALDLGD --LQNSRVRVI--------------GKGGKPRQVPVGRRAQQALAEWLGCRS-ALA--PITEQALFVGQRGQRLGHRAIQ KRLAQLSIARGLPEHLHPHRLRHSFASHLLESSQDLRAVQELLGHANLSTT-QIYTRLDWQHLATSYDAAHP
A1R7F6_ARTAT  AVDGFRRYLEGECARSAHTVRAYLSDVESLLGFAVQE-G-VQELRQLELGSLRRWLGAQ-SE--AGMARATLARRAATAR SFTGWALREELIETDPAVRLQAPKRDKSLPGVLQQQQVSRMVDDLNTDGGPMALRNRAMVELLYATGVRVGELAGLDIDD LDPDRRTVRVL--------------GKGNKERTVPFGVPAAVAVDDWLRRGRPAVVG-ATSGPALFLGVRGNRVDPRQIR AVVSELLQALGDTSATGPHALRHSAATHLLDGGADLRAVQEILGHSSLATT-QIYTHVSVDRLRKSYQQAHP
W8S262_9RHOB  LLEGWLTHERAIKGASGATVAAYGADVGGFLVFQAEHLGTPAALRRLGPREMRAWMAGQ-RA--RGVGARSLARRLSAVK GFYKWWAERDGFDASAILSMRAPKHQRRLPRPLTEEGASDMIASVGEARDWVSARDVAVVTLLYGCGLRVSEALGLDGGL IPL-PEALRIR--------------GKGGKDRDLPVLPAARAAVDRYAALCPHDLS----PGTPLFRGIRGGALGPRAVA RVMEKARLQLGLPASATPHAMRHSFATHLLNAGGDLRAIQDLLGHASLSTT-QAYTAVDSTRLLEVYAAAHP
A5CCN5_ORITB  FLEQFLETVLAEKNVSANSLLAYKRDLQDFSDFLKSI-Q-LQSSLAVTTKDIDSFIQHL-LS--KNLSFRSIARKISTLR QYYLFLLTENVVQPDLVTNIEVPRYSTKLPKILSIKEIKMLIDYCFKDTTAEGIRTLAMICLLYSTGLRVSELVSVKITD LKFDHNTIVIL--------------GKGNKERLVIMNDLTGDVISRYLPYRDP-FKN-AKNSVYLFPSKKQGYMTRQNFA ILLKNAAINAGLSDNVSPHILRHSFASHLLEGGADLKVIQELLGHVDISST-QIYTHVQPERLKHVIEKYHP
A0A0F4QWJ3_9GAMM  LIESFLDMLFLEQGLSDNTLAAYRADLDKFVRYVSGELD--KPLLTITGADVEAYLAYR-VD--QGLKPRSTARAMSALK RFYAHWVTKQVIAASPMTHIAQPKLSQALPKTLSEQEVEALLSAPD-VEDAMGLRDKAMLELLYATGLRVTELVGLRMEQ INLRQAVLLVR--------------GKGGKERMVPMGEEALHWVEQFLKVGRAQMV--KHANDFVFPSKRGIGMTRQTFW HRIKHYAMLADVKSPLSPHTLRHAFATHLLNHGADLRVVQMMLGHSDLSTT-QIYTHVASERLKSLHQQHHP
H0PRQ8_9RHOO  WLAPYLDYLASQRRAAPLTLENYRRDLQRLHALCDGR-----SPVDLTAHDIRRFVARL-HG--QGLGGRSIARVLSAWR GLYRWLIRHRRLQVNPVEGVRAPKSPQRLPKALSPDQAQALLDAP--GEEPLDVRDRAMFELFYSSGLRLAELAALDIGG LDPVESMVTVR--------------GKRNKMRTVPVGKPALAAVQAWLAERA-AFV--AEGEAALFVTRSGGRMSPGAIR SRLAAWAQKCGLGVHVHPHMLRHSFASHLLQSSGDLRAVQELLGHASIRST-QVYTHLDFQHLAKVYDAAHP
B0T8F6_CAUSK  WIDAFLEMMAVERAAARNTLTAYEKDLADARLFLASR-G---DLDGASAEAIEAYFADL-GA--RGLSPATAARRRSALR QFYRFVLGEGWRDDDPSRRVEAPKAGRPLPKVLSRDAVLRLIAAAAAKDGAQGLRLACMIELLYASGLRISELLNLPLAA LARDPAFLMVK--------------GKGGKERLAPLNDAARTAVKAYLEARPQFLPKGVKDSPWLFPSRKSGRLTARRVS QLLEDAAIAAGIDQTVSPHVLRHAFATHLLEGGADLRVIQTLLGHADIATT-QIYTHVAGDHLAEVVKSKHP
A0A0F0LUM4_9MICO  ALDRYLRHLTIERGLSPHSLAAYRRDLTRYLAWLETR-D-VTDVAALTANDVDGFLAEV-ASG-PRPAASSLARLQSSVR GLHRFALREGWAEVDPTTRLVAPKLPKRLPKALTIDQVDRLLDGAGPDASAVQLRDRALLELLYATGARVSEAVSLDVDD V-IDTEIVRVR--------------GKGSKERIVPLGSYAREALGAYLTRVRPALARRGRASARLFLGVRGAPLSRQSAW LVIQDAAERAGLDAHVSPHTLRHSFATHLLQGGADVRVVQELLGHASVATT-QIYTHVSVDTLREVYASSHP
R5HK82_9SPIR  NLEDFRTYILVERNFSKHTAKAYCSDILDYLLWLGDT-----QCEDVNFSKVREYLHFI-QK--FQYRKNTIARKIASLR TFYKFLYREKKIDSNPAMNLNAPKRPKQLPKFLTPYEVEQILNNTK-IETPAGYRNKAILELLWASGMRVSELSGLNFGD LNLENNEIRVF--------------GKGAKERIILITDRAKSYLERYIKTARALVAKGEGEEAPVFINNTGFRLQPRTIR NVINEIVEKIELPKHVTPHVFRHSFATHLIENGADLRVVQELLGHASISNT-QIYTHVSTQHLKDVYNETHP
XERC_ERYLH  AIEEFLAMLAAERGAAANTLAAYRRDLEGAEAL-A---G---DLATARRPALSR-LSAW-----SDLAPATVARKASALR QFYGFLVDEGLREDDPSSALPRPTMRRPLPKTLSHKEVERLFEQAERTSRPLPVRLLALIELLYGSGLRATELVSLPVAA VPRDAPFLTVT--------------GKGGVARMVPVSGRAREALQSWMGLRGS-------DSPYLFPS-RKAHITRVRLF QMLKELAVRADLNDKVSPHVLRHAFATHLLEGGADLRVLQTLLGHADISTT-QIYTHVDAARLVALVNERHP
A0A0G0WMW2_9BACT  SRQQFIGHLKG-KGRSSATILAYGKDVEQLVSFLEKE-G--VNPADVTLDQLNNFMAKL-AK--ENYTAKSISRKTNSTK TFFKFMKNSSLIEGDPAQGLEHPSFETKPPRILTKLEYRALRDAAR-GD----IRMSAIIELLLQSGIRIGELSKVRVED VKLDNPNVYVQ-------------PEEGSVERTIPLTKPASSAIAKYLEIR-PK-----TQSKSLFITKTGRPLLVRNIR TAIDRYFRLAGI-KGAKVNDLRHTWVSSQLASGISLVMISKLAGHKRVSTT-EKYLQYTPSRTSE--DKLE-
A0A0G3XHL5_9SPHN  QISRY----VALHRSLGRKFFEQERLLRKFGTYATGF-G----DSHTRIDRIYDWCRAT-------TSQNTARTGFTFVR NFCLFAHAEDPANQVPPAGVFGRGRPRPTPHIIQPEQVRAIMKAALDKGMISPFY-HYLFGLLAATGLRISEALALQCDD LVEDG--LIVR-------------DGKFGKQRLIALQPSIRQALEAYLATRARLGAT----GNDLFVTIRGRAPHKVRAH VVFVRLARQLGY--RGPTHDLRHTFAVRSLEVTHHMAALSVYLGHTSVANT-YWYLEATPVLLRDIAAASE-
F6IPJ0_9SPHN  LLEAWGTHLAQGRRRSPHTVRAYVATASRLLDTLGE---DWPQLASLDAAALRRQLAAR-RQ--QGIGNVSAARELSALK AFLIFAREKAGMTDAMPPRLRGPRIKKGIPRPVTPDEAVNLAVAVDEREEWIGARDRAVLLLLYGAGMRIAEALSLTASV LPL-RDTLVVT--------------GKGAKQRVVPLLPIIRDAVDDYVAKCPWPVAE-NHRKDPLFRGAKGGPLSQGMVQ KAVARARVSLGLPPSATPHALRHSFATHLLGAGADLRSLQELLGHASLGST-QIYTRVDAATLLDVYRNAHP
A0A0G2ZYA2_9DELT  LLEKFRSHLDDEKGASPHTVRNYMIDLVDFERYLVER-M-KLTLLSASHAAIRGYLGTL-AV--DH-AASSRSRRLASIK SFYKYLVRQKLLPGSPAKLVKSPKLPKSLPKVLPVDELFAILDMPS-QKTVLGLRDRAILEILYGGGLRISELCGLNLLD VDRSGRIIRVM--------------GKGSKERLCPVNAQAIRALEAYLARRDELLAREGQDAEAVFLNYRGGRLTPRSIG RHLDTYVVQCALQRKVSPHALRHSFATHLLGGGADIRSIQELLGHASLSTT-QRYTHVSWEQLQQVYDAAHP
J7IMP1_DESMD  LLKKFLTYLQVERGLSENTRQAYERDLRQLRIYLKER-G--TDLLACEGNDLFLFLLLC-KE--NGKSPRTIARCNATIR GFFAFLLDEGQRQDNPTTYLVTPKLNQQLPKVLSEVTLDKLLKSEE-ES-DLSLRNLALLEVLYSCGLRVSELIGLHLSD VSLDVGYVRCI--------------GKGNKERIVPLGEQAIQVLESYLSGSRKRLCG-KKTTDILFLNAHGRALTRQGVV YILKKWGKEHNLEQSISPHMFRHSFATHLLDHGADLRSVQEMLGHADIATT-QIYTHLTRRRLLDVFQKAHP
X2GJ86_9BACI  AIEDYIHFIQVERQLSVNTLASYRRDLENYVHFLQEE-G-MADFRTIERTTILRHLEQL-RM--QGKTSRTVARHISSIR SFHQFLLREKRTETDPTVHLEMPTIEQKLPNILSIEEIEALLAVPN-RSKPQGVRDVAMLELLYGSGMRISELIALDLAD IHLTMGFVRVF--------------GKGGKERIIPLGKSALSALSVYLDGARGTLQK-YPKTDAFFINQRGKRLTRQGCW KLMKEHALKAGIQHELTPHTLRHSFATHLVENGADLRAVQEMLGHADISTT-QIYTHISKTRLSEVYKQYHP
X2HGR2_9NEIS  PIESLLEHLWLSEQLAFNTLESYRRDLNKIARRIQAE-H--LNWLNVDPLSLAS---AV-FI--PSEKPSSQARALSACK RLFSWMHEYNRRQDIPTEQLQMPKKGQYLPDIISETQIDALLAAPD-TKTFLGLRDKALLELMYATGLRVSEAVNLRINE IDLQNGLLSTI--------------GKGNKQRMVPLGEEATDWLENYFTDARPALLK-GRACDAVFVSQKKTAITRQLAW MIVTKYANAAGIH-HLSPHGLRHAFATHLVNHGADLRVVQLLLGHADIGTT-QIYTHVANERLKQIVHQHHP
B2IXT1_NOSP7  LVTQF----LERHGLANSTIRSYESTLMPLLQLYGS-----WSLE-IDREILVEYLNNL-----NNVSYITHHRHQAVIT ALFNFAVEYRYIKSNPISHLKRRKPNPRIVRYLTQHQLSILYQAIK-KD----ARLNALVHLLHSSGARIAEILALDLSD IDFTARSFQV--------------IGKGNKQRWCFYNEDTDFCLNNYIKYYRP--------QNALFTAQKSR-LSYATAY STLVNSAKNIPL-EGVGFHQLRHTFASQRV--GMGVEELRALMGHEKIQTT-LRYSKVTSLRAQEVAHKIPP
R5E415_9CLOT  KINGFVEYLTNVKHASKNTIASYRRDLVKLNNFLTDS-G-CKSIKEITGTNLNSYILKI-EK--QGLSTATVSRNIASIK AFFLYMLKQGEIQEDPSESLKPPKIEKKVPVILSIEEVNLLLEQPS-GTSPKEVRDKAMLEVLYATGIRVSELINLKVAD VNLAMNFLQC---------------HDNNKDRVIPFTNETREALDNYLHNARSTMCR-EE-QEYLFINCQGTPMTRQGFW KIIKYYSAKAGIKKDITPHTIRHSFAMHLVSNGADLKSVQEMLGHSDISTT-QIYLKNNANKLKEVYEKAHP
Q7MC17_VIBVY  LYQQHLTQLKL-QGKRAKTISAYSLAVRRITEYF-DR-----CPDTLTIEDLRRYFSQLIGQ----VSWSTIKLDRCGLQ FFYKHTLNKQWEW----IGIIKPPKVKRLPNIISPEQVAQIINT------TREPRYRVLFLTLYTMGLRINEALNLTISD IDSHNMQVHIR-------------YGKGGKDRLVPLPHRTLHALRRYWCTHRHP--------KLLFPSK-GVAFNDQGAQ KALKQVVHECGIHKRITPHSLRHCFATHLLEQGLDLRSLQILLGHASLNTT-ARYTQLTQLKLHDANQALNQ
G4KVS5_OSCVS  VFSQAYDEVRL-RGLSPKTVASYLGRLKLFLKYFNDR-----PIEEMGEIEILEYLLYLLDS--GHSA-GSVNVCNSALR FVFGAVLGKSLNYQ----LIHRRREHREFPALMSKKELAHFFSSM------DNLRDRAMFETAYGAGLRLSEITYLRVQD IDSQQMRIFVH-------------HGKGGKDRYTLLSQRNLKVLREYCRPNHPE--------GYLFYLRKQKVLTPRSVA NAFRNCCKNAGLPDTYTVHTLRHCFATHLLESGAEVCQIKEMLGHTFIQTT-AFYLHIGNM-----------
B9M145_GEODF  LIDQFCRYLAIERNVSPHTVAGYRSDLTFFLSFLDRE-KVQADVGSISHLLIRRYIAGL-YK---DHQKSSIGRQLAAIR ALFKYLLRQGLVSKNPAELVSTPKKEKKIPYHLTIDEVTTLVEAPQ-QEDLLSLRDRAILELLYSCGIRVSELTALNVGE VEMNERLIRVC--------------GKGNKERIVPIGRKALEALADYLSARNT-----PPEEAPLILNARGTRLTSRSVA RIVDRYIVKIATMKKISPHTLRHTFATHMLEGGADLRAIQELLGHASLSTT-QKYTHVSIDRLMEVYDKAHP
R7QT34_9FIRM  EIENFIMYMHEERHTSENTELSYERDLKKLCQFLAEQ-D-MEDVEQISETMLNSYILYL-EK--IGRKASTISRSIASMK AFFHYLAREERIEHDPSENLKAPKIEKKLPEILTVEETERLLEQPS-GTSPKELRDRAMLELLYATGIRVSELIHLKISE INLNLEFVTC---------------KDAHKERVVPFGDKAREAVLAYLENGRPFLVD-DDACELLFTNCSGKAMSRQGFW KLIKHYGAMAGIEADITPHTLRHSFAAHLVSNGADLHSVQEMLGHSDIATT-QVYNALNQGRVREVYKKAHP
R7MB47_9CLOT  YLSEYLEFIEIEKGLSQNTVDAYRRDLSAFFDFLEKKYG-INEVSEITRNQINAYILKL-RE--DKFTPRSVVRKIASFR GFFKWLCANEFLSSNPAQTLEQPKLPKRLPKVMTVEEVSSILNS------NLDKREALIVELLYDCGLRVSELVNLKLNN IDINSKYIQCY--------------GKGSKERIVPFGKKAQHALKMYLKQRDMIILSNLKDTKSLFLKDDGTNITRQDVY NFIRKQGEL--IHKHISPHTLRHSFATHLLENGADLRVVQELLGHSDVSTT-QLYTHITKKRLKEVYFAINN
A0A0G0M5M5_9BACT  AKEKFCDFLKS-KNKASATILAYGKDIDQLISFLEEL-K--EHIHDVSNEDIQAFLASM-HA--RGYTPKSVSRKLNSTR TFYRFLKINEYITDDPSLLVKHPKYELNPPRILSALEYRALRDSAS-SD----PRIYAVIEILLQTGVRIGELANIRVED V--KDSSLTVR-------------PYEGHPARDVPLSKRAKEAVKRYLDSR-PN-----TTSDYLFITKTGNPFLIRNIR DALERYFKRAGI-ENAKINDLRHTFVAHHLKNGVSIVFLSKVLGHKRLSST-ERYLQYVKEAKNG--ENLA-
XERC_PYRFU  VLEEFATYLEL-EGKSKNTIRMYTYFLSKF---LEE--G---SP---TARDALRFLAKL-RA--KGYSIRSINLVVQALK AYFKFE---GL--NEEAERLRNPKIPKTLPKSLTEEEVKKLIEVIP-KDK---IRDRLIVLLLYGTGLRVSELCNLKIED INFEKGFLTVR-------------GGKGGKDRTIPIPQPLLTEIKNYLRRRTD-------DSPYLFVESRKEKLSPKTVW RILKEYGRKAGI--KVTPHQLRHSFATHMLERGIDIRIIQELLGHASLSTT-QIYTRVTAKHLKEAVERANL
Q7WXS5_CUPNH  CTQAYVEYLHEARALSKATIVNYVPFIREFLEDCFGD-G--IRLSRLRAGDVVNFVQC--QA--LRLHLKRAKLMTTALR SFLRYACYRGDMTLDLAAAVPVVASMQSIPRGIPPEQIQQLLVSIN-RRTAVGRRDYAIILLLARLGLRSGEVAFLELDD IDWNTGVLSV--------------RGKSGQRNGLPLPADVGKAIAAYLRDGRPQ-----STSRRVFLRAKAIGFRGASVG SIVRHSLQRAGIDPTTGAHQFRHGLACQMLSHGASLSEIGELLGHHHPQTT-KIYTKVDIKALRTLA-VPWP
A0A0G1RYD6_9BACT  CIQEYLEYLTVERQVSPFTIRNYRFYLSKFAAWLRKF-YPGKELGEVTSRMLKTYRVYL-AQ-GAYLAPVTQGYYVIALR SMLRYLLRQDYE-VVSPERLELPKGKEHSIKFLDYAHVTAMIDKAD-TTTIQGLRDRVLMETLFSTGLRVSELVSLNKTT INLESREFGVL--------------GKGKKIRVVFLSKSAANWIERYLRERNDH-------YSPIFIRGEKLRLTTRSVQ RIIGKYGRLAHLPYAITPHVMRHSFATDLISHGAGLREVQEMLGHKNIATT-QIYTHVTNPQLKSVHEKYH-
A0A0G0SCX0_9BACT  LKTQFLEYVEIEKGRAIRTVENYDHYLTVFLEQTK-----VTDPSEITDAKVRDFRIWL-NR-GETIKKKTQNYYMIALR SFLKFLAKRNIT-SLPADQIELAKVGERQIDVISQEELKRLLDAPN-KEPERKARDKAIMEMLFSTGLRVSELCSLTND- LDLRLDEFPIR--------------GKGGKVRVVFLSDEAKAAVKAYLALRKDM-------SDALFVKPTDEGLTRRSIE RIVKRYATIAGISKKVTPHVIRHCFATDLLSNGADIRSVQAMLGHANIGTT-QIYTHVTDKHLRDIHKKFHN
A8ZL79_ACAM1  MVEEFLRS----REIRPNTHKAYERDLKQLMDWTPK------GWHEITSRDLDRYKTYLKTE-GKLRKCATINRSLAALQ SFFKWLTR-DYITKNP--ALLLEKLKSDPPQEFSQDEVDNLYQAI--DRGFHSFRDRALLHLI-DHGLRASEIQGLNVGD YDGQ--RVHIR-------------EAKADSVGSVPLLSKARRAFDQYKQWREQQLE----DESPLFVSSKGQRLQYWGIY KIFKAIADIAEV-ENAHPHRGRHTLATRLVMKDMDSILARKVTRHKSEQSF-VRYSDRGIELEQEVHEMVKP
L8EZV9_STRRM  WLDSWFASKK-R---RKTTLNGYASHIRVH---LKPRIGH-LRLDRLHVGHLVEMFDAIALQNRKPNGPATRQAVRRTLR AALNAAIAQQLITFNPAAHVELESPKRSPVMVWTPAQFGVFLDAAE-GD-----RLYPFFHLVGTRGLRRGEGVGQEWTD IDLEAGLITPAKEIVVWAPYESEPKTDGS-AGTIALDSLNLGVLRAHKARQDAERLSA-QDSGKVFTQEDGSPLHPESVS ETFRRILASTDL-PPITLRDLRHVAATLTHGGGGDIHTVKEVLRHSTIALTSDTYTSLLPELDREIAERAA-
A0A0A7PUD3_9SPHN  HMAAYLAWLKQHRGATDETIRRYRADIRRLMP-MLGD------PSQWDAAVLRRAFQ---QR--SKETPGSASLLVTIMR SYIRFLVVQGVCRPALLHAIPSVQRLSTLPRHVNPATIEQIIGACP-TDRPVEVRDKAIILLLARLGLRAGDIRDMHLDD IDWRSGHLTV--------------KGKARRPDRLPLPQDVGDAILDYIATARPK-----TADPHLFVRAQARSFRSSAIA GIVARTHERGGIEVPTGSHIFRHSLATNLLRAGAGLESVGTILRHSSPETT-AIYAKVDLPMLMKIA-QPWP
R7MMI4_9FIRM  YIEQWLAAV--RQNLARTTFNSYRSANKRFVEYLDEHYPD-LTLGTLRYTHVQEFLNHKLDE---GCKGICAKQYYLAIH SALAYAVRMEYIPVHPMDKLVVPRAERYEATFYNKDELSKLFEVFK-DD-----KLELIVHIAAYYGLRRSEVLGLRWDS IDFTNKTITIQRKVVSGRYVENRLKTNST-RRTLPLIPHIERMLLERKELEAHFKKIS-DKEGFVCRDSFGKLIAPEYVT TRFHYVITKAGL-RHLRFHDLRHSCASLLLANDVPMKAIQEWLGHSNYTITANLYSHLEYNAKV-SAETIA-
D6DF52_CLOSC  LLEEYCSVYG-VNNWAMSTYRSKKGLMYNY---IIPLIGD-VKLDELTPRLMDKFYQSLLKVKNEYLTVHTVREIHKFLR SAFNQAVKWELMTRNPVLNATLPKEEHQKREIWTAETLMHALEVCD-DD-----ILALAINLSFACSLRMGEMLGLTWDC IDISEESLKENNAIQRTSLVLKTPKTKTS-VRKIFLPSTVAQMLLERKKQIDEMKEDE-LDYDLVFCHSSGRPMEGQVIN RALKKLIQDNDL-PDVVFHSFRHASITYKLKNGGDMKSVQGDSGHARMDMVADVYSHIIDEDRRYNAQKFE-
R6EX55_9FIRM  LLTEYVSLYG-KEKWALSTYEGNVSLIRNY---IEPMIGT-VKLSEINTRFMERFYQGLLQTKNEYVSASTVRDIHKLLR NCFEQAIKWEMLEKNPCIYATVPKHKSQKREIWTAETLMYAMGVCE-DQ-----RLKLAINLSFSCSMRLGELLGLTWDC VDISPEAIEENRAVQRTVQILKTPKTESS-IRKVFLPKSVANMLVEWKAEQDEVKEEE-IDYNLVMATTFGNPIGTGAIR GQLKKLIEEHNL-PPVVFHSLRHSSVTYKLKNGGDIKAVQGDSGHSQVDMVTDVYSHIIDEDRRRNAELFE-
Q9F2U6_STRCO  YIEKWAEAMLVRKGMAPRTVYSWADEVAA-LAWLERK-S--LPTSALDRMQVRAALDALTKK-GTTAAASTIRRKRAIFH NALGYAVDAGRLTDNPLPQVKSPQVAEELPASVDPRQALALLDAVR-TQSPRGRRLVAFFGCMYYAAARPAEVIGLRLQD CDLPRRTLRLRET----R----PRSGSAKAVRTVPIPPDLVNLLRWHVTAYGV------APDGRLFRTQRGG-IQDTGYG EVWAEAAAQASL--AKRPYDLRHAAVSTWLSSGVEPQEVAARAGHS-VAVLFRVYAKCLDGGAATANARIE-
E6K9G9_9BACT  SFGEYLTQTK-EIDRALKTFELRTYQLREY---VQKKHSD-IPLSQLDKAFIEGFEYYLTIDR--RLKRSSISSALSTLQ TIVRMAVKKGVLDFYPFLDYGY-KRPKGEPRSITKEELERIIDLIE-WE----RIVRDLFVFSCFSGLAISDVRNLREEN IVL-EEELCIKGR-----------RIKTKTPYRVQVLPPAWAIMERYRGKR----------AGFVF------DV-TDIIL NGMHYIQRNIGMESPLTFHMARHTFASITLSAGVPIETVSRMLGHTSLRTT-QVYAAVSSERIHRDMQAIQ-
Q8ZQI9_SALTY  LADKWLKL-K-EMEISKNTMLRYESIIKIS---VSLLGGR-VLASSVTQEDLLFFRKELMTGHPKGRSVATVNSYLGVVS GLFQFAARNGYIPQNPFNGITMLKRAKAEPDPLSREEFARLIDACH-HQ-----QIKNLWSLAVYTGMRHGELCALAWED IDLKAGTLIVRRNYT-QAKEFTLPKTQAGTDRVIHLVQPAIDALKSQASFTKLSLRRT-HSCTFVFNSGKSKHYAAPSLN RIWESALRRAGL-RHRKAYQSRHTYACWALAAGANPNFIASQMGHSNAQMVYTVYGAWMADNNQSQVDILN-
A0A0F7KXR1_9SPHN  FVETYWDDL---SRVKPSTIKRNRNAWRLS---IEPEFGA-MRVADIMPADIHRWRDGCSGE-----GETSFNRAVPVLA SLMKYAEALRMRRKNPCRGMPRFKRPK-MERYLTPAEYRRLGAALR-EA-AEHPIPVSILRLLMFTGARLGEIRFLRWGM VKPP--RLVLPD-------------SKTGPK-VIWLNSQALEVLAGF-ERE---------DDALVFVNSRGKPVN---IE PWWYNLRRRCAM-PDLRVHDLRHSFASTAIMDNVPLATIGKLLGHVLPETTAK-YAHLSDDVIGDAAERIS-
Q7UTA2_RHOBA  LRLRLSEDLHL-TGKAKRTHDGYIRAVRQLSDFA-GC-----SPDQVNEQHVRQFFLHLKND--RNFAYGSLRVAFSGIK FFFTHTCKRDWEII----KMLKLQNITTLPEVLTIEQVHELIGSA------TTQRMFVYFWTVYSLGLRLNEALHLQVSD IDAERGWVHVH-------------RGKGAKDRYVPLPTTTVRLLRNYWASHRHP--------SFLFPADGKTPMSETAVQ GAMKQITKNLRFGKKVSIHTLRHSYATHLLEAGVGLKVIQKYLGHSSLQTT-MVYLHLTDTAEANAREEIER
V6KI42_STRNV  YVERWMPGV---RG-EAKTRKGIDERIRLH---VIPHLGD-VSLNKVSAAELRAYIVKLESS----CSPQYARSILSTLS SVLETAVDDKRLARNPMRSVRWPKLPDERREAWPEALARRVRDEIS-------QRHRIAVILGLGCGLRQGEVFGLSMED VDHARGVLHVRRQVQIGRKYFTLPKGGK--TRVADMPRSVADELVKHARAYPGD--LPESDKGLVLTTKYGNAIAANTWN TIWKPALARAGVAPK-GFHVLRHTYASLVLEAGESVVTLAKWLGHSSPTITLDHYAHFMPEAGKKGRRAID-
Q2JGT4_FRASC  FLTYWLSDIV-TPACKPRTVQGYEVIVRNY---LIPAIGK-KRLNKLNGVDVRNLLKRVRGTCHQAPSARLVQQVHSVLR NVLGAAVREELVGRNVAKLAKVSGPTYKVHRGLSADQASHLLKAAA-HD-----RLYALYVLALYLGLRRGEILGLRWED IDFEDETLAVRHSLQRGHLRVVAPKTRTS-ERTLPLLPLIAKVLREHQARQDAEREVN-RETGFVFTTAIGTPIEPDNLR RSWLPLCGVLGL-EGVRFHDIRHTCVTLLLNAGVPPHVVREIAGHSAIDVTMEIYAHASLDDKRAALQKLV-
S1NBA5_9ENTE  FYEIWIDAYT-ARNTKSPTIANTKDIFRLH---ILPMFGK-YTLNYLNKAFVLKIMT------QKAAEYANFKILRSYVN SIFDWAEELEYIERNKLEKINATKAKKEE-DYLSFEQLQEWLTAVQ-SDESGQLQDYVLFLTTFFLSDRKSETYAIKWKN VNFTASQITIGKALDK------NEKSTKGNKTTIHIPNELKQLLQQWKVQQKEELAIE-TEEQLLFTDDKGQRLHTDYLN YRMKSIERRKHL-THATPHKLRHTGATLAKQAGVALEQISEALTHSDTNIT-RTYVNTPNVIQMPIGEIAY-
R5KU81_9BACT  YFNDIIGKRH-P-NSSNSIIVNWMRVGKIY---SNG--NP-IPFKSISVKLLEDIKMFLLRAPKGTISQNTASTYFSIVK AGLKQAFIDEYLTVDISAKVKGISLIEKPRVALSMNEVQMLVDTCK-D-----DTLKRAFLFSILTGLRHSDIKPLKWKQ IQQTSKTWQAVVV-----------QQKTKKLDCKPVTAQALQLCGGRPD----------DDERLVF------EL-ISWIS HPLKEWIEASGIKKHVTFHCGRHSFASLLLENGVDIYTIKSLMGHTNVKTT-QIYTHIVDAAKEKAANTLH-
Q481C6_COLP3  PLEQFIFLTY-IRNKSAHTYERFRNDVERFLLWIVK--K--KPIDQLRKSDLLEYADFC-WQPWFRPSQQTLSSMFTAII VFYNYLMAEDFCIGNPAQIAKKCRIIDS-IKRLTGSQWQFVLDTAVEDEA-MFERNLFVIASLKTLFLRISELSERTMGH FDDDENWLKIF--------------GKSRKLRDITVPIDFLPFLERYRASRGLGLPSS-NENSILVEKVRGQGMTSRHLR RLVQSVFDQALL-KEASAHWLRHTGASMEIERGRPLKDISEDLGHASMATT-DTYVQSENKKRAESGKRRKV
A0A0A2EHU0_PORCN  HLEEYLARFR-EIDRSERRYKCLLQFREAF---IKHRHGD-VPAPKADRAFIEDFEGYFSREL--GYKLNTTAGYLSMLA SLLKDLHKRHIIDSYPFLGYSI-RWDVGSPRYITKEELLRIVALET-QLDY--LVSRDMFVFSCYTGLSYTDIYHLTAEH LI-EEGMTWIRKP-----------RVKTGNMCHIPLLPEASALIEQYKGNRAFR----EPPKGYLL------PI-ADTVN IHLKKIAKLCKISKRLTFHMARHTFASMTLSEGVSIESVSKMLGHSQIKTT-QVYAETSPERVFRDVERIL-
F0P2Q4_WEEVC  FYEQFLSDYE-KGLRVNGTRSKYKILLRNF---ALTKYSD-VSFNDLTPDFVQEFDYYLRDAQ--SLAHNTIWLYMIGFT TLCRLAMSRKHLAFNPFSEYKN-TKKDKDRGYLLRNELEQLVTFCE-KK----ELVKDLFVFSCFTGLSYSDMKGLRNSN IQDFFDNQWIIVR-----------RKKTATSSNVMLLDIPKMIIEKYAGFAK---------DGKVF------PV-NTICN DSLKRISQLCLKEKKVTFHLARHTFATLFLSEGVPLESLSKMLGHKNIATT-QIYAKILNEKVGKDMQKVS-
A0A0B5DUU6_9RHOB  LLTQY---AK-RHLKSLKSGATVKRELDRF---VGAEWGD-RDIHSITKRDVIDLLDEIADSG----RTVTANRVRAYLS KFLNWCVERDILPMSPATGVKLKE-KS-RDRVLSDDEVCWFWQACD---D-LGFPWGPVGQVLLLTGQRLGEVVGM--SD SELMGDLWHMDAGR-----------TKNGRAHDVPLSKPVRDILAGVERTAD------KGRVQFIFTTETPLSGFNKGRN HAAIASKEAVTI-PHWTFHDLRRTAATGMARLGIAVRVTEAVLNHVSGGIVA-VYRHDYADEKRRALGAWA-
W0B8J0_9GAMM  LILHW---YT-NYIEKHRAQLQIWQHIKVD---IIPLLGN-KKLEHLKTREITQALDKIVGRG----SPVHANKVLSTLK QAFNYAVSRGEMLLNPAMTIRAGIEKP-RERYLTLDEVKTLWQFLD-S-G-TSFQIRAALKIILLTGVRTGEIRVAKWSE FDFENSLWTIPAEN-----------TKTNIVMRIHLTEMTKKVLRELKA-H--------SNSEYVITGDQSILSDRAMPR ASRVG------I-PHWTAHDLRRTFATQLGEALIDPVVIEKCLGHKMPKIMA-TYKNEMLPQRKEALIRWE-
D4LVI4_9FIRM  VFDRYM--SL-KSNLKPTTKSNYLYMYDRF---IRDTFGK-RNIAEIKYSDVVQFYNHLIEK--QELQINTLETVHTLLH PTFQLAVRDDIIRKNPTDGVMAELKKNGVRHALTIPQQRAFMEYIA-THPIYY-HWWPIFTVFLGTGCRIGEVLGLRWED INYEKRIISINHNLTYSENHIATPKTEAG-MRTIPMLDTVKDAFEMIWEEQKENGW--TDATGFVFCNRYGNVMNAQSVN RAIKRISSAYLL-PNFSAHSLRHTFCTRLCERETNLKVIQSIMGHKDIQTTMDIYAEATEEKKQETFEHLA-
I3YQT2_ALIFI  TFDEYLADFR-KKDRAYSSYEDYCKRRASF---LEYEYKD-IAFKELKRDFIEKFVVYLSSVQ--GMRSGTIHSTLKKLK LMTYTAYKNGWIAADPFAGFYV-KAEYAERRYLSASELQAVMDVLP-NY----GINRDAFVFCAFTGLSHADVVKLTHAD IHTDDNERWIIDK-----------RQKTGTQFRVKLLPAAEMLYKRYKDTYR--------TSEKVF------PLKYKTLN MSLRHVARHAGLSFNPTIHMARHTFATVTLTQGVPLETVSKMLGHKRITTT-QIYAKITNDKIGQDMAALS-
A0A0F0L4E1_9MICO  YVDRW-------RGLDTSTVDGYRLGLRLR---VLPALGH-LPLSQITAGMIDRTIDQWETQ----HSASTIKNTIAPLV RVLDEAVRDDLLPSNPARN-SR-RKSKESPRVHALKDLATL-TALA-DRGEVHQSYSDFVMLCALLAARGSEISGLQVGD IDWDQRIVTIRRQTY-GGLVTK--QTKGRDIRHVPILQALTPVLERLTGDRE--------PDERLLTGPRGG-LTTASVR DKWDQLVTDLDL-TSLTRHGLRHTGATWLADAGIPLHVLQGILGHKSIETT-RGYLHPDTRHLTDAAARAN-
A0A0F7KYX6_9SPHN  FLKEYWTRWS--PRWKVSTLDSHTRYRRLY---LDDAFRG-VFIDEVNEEHVTKWFAELNNRT----GPGAANRTLEILK HMLNKAEAWGYRLENPCRSIRPNRKRQ-CERFLTVEELGRIGIELA-KLDLTARCEGAAITLLLLTGCRKGEILNLHWGD V--KGNRLNLRDS-------------KTGPR-TVWLGSAAREVIGG-IPRH--------RKLPWLFWN-YRRHM--RDVA WAWKGIRERAGL-GQVRIHDLRHTFASHAAMNKETLPMIGRLLGHANHQSTA-RYAHLDDGHLLDAAQQIG-
B0T6R9_CAUSK  LLADFETYLAKQRGLSPRSIPHSVGFARRFLDYRFGK-A--PDPGRLCPADVIGFM----EH--VLASARRDKTVATHVR IFLQYLFARGATATNLALSVPKTAWAARMPRHLSPDGVEAVLASVR-DNHLHGARDYAMLLVMARLGLRAAEVVAIQLDD IDWRAGELMV--------------RGKGKLHDRLPLTAEVGDALSRYLREERGP-----ATCRTLFVAHRARPFKDGTVN AILKDALKATGQKPYVGSHLLRHSLATQLVNTGASLDEVGDMLRHRSRSST-MIYARLDIDGLRSIA-QPWP
M1P8Q8_9CORY  MLNAMWEADMSGRGLAPATREAYGRITRSYLGYLEDC-G--SCLDDATPATVPGFFASL-LD--HGWAPSSLFWQVANFR PFVKFTGR-----GDLVDAIGLVGRSHTIIPVLSDDDAQRLVTACA-SADTVSRRDAAITLLALMTGLRACDIINLRLTD IDWRAQTISLV-------------QQKTSNPVTLPLPGLLVNPLADYLLTQRPD-----SNDDHVFLRSLATQLADHAVY RITAETFRKAGITVKAGTRFLRHNAASRLLRASVPLPTIAAVLGHASQEST-NVYMSVDQQRLLDCV-LPVP
Q3ICL4_PSEHT  LLYQF---LY-VGRKSEATYSRFRSELERFYLWLVA--E--KSVFDLKREDIEGYVDFV-VEPWRIASQQTLSAMFTALN VFYKFAILEEKTFANFVPVVKKSPVVQS-PDTLSDIQWEYVFGVTRDEQP-DLERNLFTLACLKGLYLRISELSERVMSH FDNDGFFLRIM--------------GKGNKLRDVTLSDDFVEYLKRYRLYRGPALPRV-DESEPLVHKIRGQGMTVRQIR RLVQQSFDLSEL-EAATAHWLRHTGATHDAQ-TRPLKHLSEDLGHAKIATT-DQYIQTNIKERAKSGLKRKI
W0EM87_9PORP  AGEVERENLK-IQIDSTSSYRQSKMYHGEY---IRSL-ED-MLFTDITEEFGTNFILYLKTNY--PHKPSYRNHCLCWLK RLVYLAVDNGILRYNPLDGIKY-EKKPTKLMYISKNQLQEIMSHKP-D-PL--ELARRTFIFSCFCGLAYVDVRNLYPHH IGTTAERKYIRTY-----------RKKTSVESFIPLHPVAEQIISLYNTT---------DDSQPIF------PL-RSMIW FEIHELGFSLQFKHNLSYHQSRHTFGTLMVSAGVPMESISKMMGHTNIRTT-QGYAKVTDDKISEDMDKLI-
F7YQK5_VIBA7  FAELHYLPYA-MMN--KLTAKSDAGSLKLH---FYPKWGK-KPLTDIGQQDIQKLLDGLLEGR-----PATVNRLRSLVL RMFRLAMEWGYVDSNPGQHIRKLKENNVRQRFLSRAEVSAFIKACN-EE--PNRTQSNALKFALLTGMRIGEITSSKWDC LTVDNWSLFLPHT-------------KSGLSRTVLLNQLAKEVIHDRRFQQ--------PKNPYIFAG-PGRPI--AHPK KAFARIKKAANI-DNFRIHDLRHSFASILINSGATLYDVQHLLGHQSPQTST-RYAHLASSRLREVSANVA-
Q0S139_RHOJR  -VEEWLESHR--TLWSPNTVRGYATALAQWWTFLEQR-D--EKWRDVGVPAVTGFLSWL-RNGEQVPGASTLEARLAALM SFYRWQEAVFGVPVGA-ARLARPSHRTGRPPLLLPGQIQAILNGCAVGEN---LRDRFLFALLAETGMRLGEALGLRISD FVMGRGGVEIVPR-H-NA----GARVKMMRPRRVYVGADLERLFADYLTELGLPLR----VESPLLVNPFLSSLREGTVR DKTNALRRRGI--EGWSPHWFRHSHATALLLAGTPEWVVSRRLGHAHVQTT-LLYGWVREDALRAAANWRSY
R6XED5_9CLOT  FVEIWKRDYG-EKELAPSTYTRYLGMLNSR---IIPYFSH-FHVDKIKPTDIMQFYDLLSKDTGKPLSSKTIAEHHRLLH AMLQKAVYWQLILANPAERVQPPKTRKPKRRYYDDEQSKALLMELT-EDQFKY---KVAIILTLFTGVRLGELMGLEWND INFKDGIVCINRSSQYKGVFTKTPKTENS-IREVGIPEFVVSLLEEYKLWYDNQKEEL-IDSNRLFVQADGKPMHPSTIS KWFERFVERIGL-PVINFHGLRHTNATLLIAQNIEVPIVSARLGHAQITTTLNFYVHPIIAHNKTAGFALE-
D2SF19_GEOOG  WADRWLASQ---TGVKPSTLYRYGNLLRTH---VLPTWGK-HQLADVTHADVAVWVAKLLGQ---GSAAGTVRQAHRVFS LLLGLAVRDGRIPRNPAERVPLPRVIRSEPRFLTHDEVERLADAAG-------AE--DVIRLLAYTGLRFGEMAALRVRR VDFLRRRLTIAEAVTEGRLEFGTPKTHQ--QRTVPLPATLAEPLARRCEGKQG--------DDLLVTTASGTVLRLRNWR RVFDPAVRAAGL-SDVTPHDLRHTAASLAVSSGATVKAVQRMLGHASAAMTLDVYSGLVDDDLAALADRMD-
R6FMI9_9BACE  FFRHEID-----SSLRDSTKHNHRSTLQEF--------KN-VTFGELNFDFITAFEAFMRNK---GYHTNTIAKHMKHLK RYINVAINKGYLEKYAFRKYKI-KMVASSHTHLLPEELERLEQLLD-GKSK--RKTLDAFLFCCYAGLRFSDFTNLTSDN IQSIGKKTWLMYT-----------SVKTGIEVRLPLYLLALLILQKYVNNLTD-----------FF------CL-NSNVN KTLAILMQLAGISKRISFHAARHTNATLLIYKGVNITTVQKLLGHKSVRTT-QVYTDIMDMTVIQDLEKHQ-
I3TZN0_ENTFC  LYNEWITHQ--RTSVKASTIAISVRYANNQ---ILPAFGK-LKLSNISVPYCQKVVDEWHSK----Y--ESYDYMRKQTA QILRYGVAMQYIDNNPMEKTLLPR--EKNRKFYSKEELNNLLDAFK-DFG---MKQYAFFRLLAYTGMRKSEVLALQWKD IDTFNKELHVNKTLAVGKVIIQSPKTRAS-RRVISLDTETLSILNNWKLQQKEEYLYNSSKEQHVFTTVKNTLYIPNTVN DWLRYILKKYNL-PRITPHGFRHTHASLLLEAGESVKVVQQRLGHENSKVTLDIYAHITNNAPKKTGQDFA-
S0KF82_ENTAV  VGEQWFKYYR-SNEQKETTYDKREEQLK-I---IVRWIGD-KKLSDLSPECLQELLFNLKERGNVGYAKNSLQSLIQVLN MVFKYCQRKNLISENPMKSVRMPKLKEAEDKFLTVDELRTFLNGLV-HE----LPMSVLFHVLFYTGCRVSEALALQPED IDFKRNEILFYKTVVKKDFRIETTKTISS-ARRVPVTPLVMEKLQHLIEALDEMRQFN---ETYLFVDKRGVPYRREYVN DHVKRCVNRSGINKPFHTHLARHTMASLVA-EYCSWDVLKDRLGHTD-RTTSKIYRHLTSTEKVKPLIAFS-
G9WEX7_9LACT  LAKEWLAMK--AKEVKPSTYKKIEERYKLH---IQSYFKG-IYLDELTPIKAQKFVNGLAAK----LV--GYTDSLDIVN QVYKKAVQYGYVKANPFTNVDKPRPSSASVKFYDVEQLRRFLNSAY-QLAKDYYSRYLFFRLLAFTGMRKGEALALNWSD VDFSNKTLSISKTVVTGEVISDEPKTKAS-NRLMTLDDETVSALAEWKLRQHDLYKYS-SPCSYVFNSEVNSFISLSRPR AWARAIAKAAGL-PAIIIHGFRHTYATLAVQSGMDIKQLQYQLGHNDVHTTLQIYAEVTKKQKTETAKIFA-
R2QN80_9ENTE  WLVYWLDHLI-VRQIKQSTYASYQTKMRKH---ILPYIGK-KKLLHIEKKDITALML------DKELSLTTIHNVLTIFK SAMNKAYLEKAIPENPCDGIVLPAIRKKDIAILTREQQRILEKAAL-KEPGCS-----PIIIALYTGMRIGEIGALTWSD INLESKTIQVVRTIQRTEIVFDLPKSKSS-VRKIPIAQNLLTYLTKKKAE---------AVSTYVIN-YKHAYAEPRLIN YWFKKTLAKADI-EPIHFHALRHTFATRCIENGSDIATLSRLLGHQSIKLTLDTYASSLWETREKAISILD-
D4K2B1_9FIRM  LAELWLASFA--QGVKESTLTHYQYTLHKY---LLPVLGD-LPVSELNESTLERLFLQILSP-HKPLGTSSAQECFGMLK RICKYAARLHLMP--PLELVKLPRQKKAEPRPLSLAEQAALRSFLL-DPPTPR-K--IGVLLQMELGLRIGEVCGLKWSD FDLKNGILTIQRTVCRTKLIVQTPKTRKS-TREIPLSTGLVAILRKLSKD--------VTPDTWFLSGTESRPVEPRCYR KSIRCYLKRSAL-RTIHPHVLRHTFATTCLQAGCDIKTLSELLGHANANVTLQRYVHSDLNRKQKALQRVY-
R5VP17_9FIRM  YVTITFRGIEN--TTSTRTRLGYARDIKIFYEFLCEHNGKTDDLSRLEAEDIEEFLDAM-RL--NGRGEQALKRKLSALR VFFAYLYKNNRIDSNAAEKVDMPKIHEKKIIRMEPNEVADFLDNVEYRQEKNKVRDLALLSLMLSTGMRVSECVGIDIHD IDFDNMRIKII--------------RKGGKEDFVYFSDEACEALIKYLE-ERKKLVE-SGHENALFLSSQLKRISVRSVE NIVKKYSLTSVPLKHITPHKLRSTFGTELYRATDDIYLVADVLGHSDVNTT-RKHYADMDEDRKRFRNEVQL
L0G3Y7_ECHVK  FYKEKMEEKA----NSEKNYGVWTSAFKNC---V-S--SN-FLFDEVDDSFTKRVRRYFDEKADLPLSMNSKYSYFNKFK ACLRSAFDEGYLNINYAARVKSFEQAESQREYLTFSELQALTNTCK-Y-----KVLKKAFLFSCLTGLRWSDINNLTWSE VRDEDDTFRVNFR-----------QKKTDGVEYLYISKQARDLLGERQT-----------PHDRVF------YL-SAVYN NEIVRWCNRAGVFKHITFHSARHTNAVLLLENGADLYTVQKRLGHKEIKTT-AIYAKIVDEKMRESAHIIP-
A5N8Z9_CLOK5  -VLKYIRYKDN-AGAARNTLRAYCYHLKLFFQFLDQE-S--LDYRDIGLDEMASFMRWL-QNPTSTRTAQTINIVLSTVI GFYDYIMRHEDYSVRQIFKFDRSYAPKSKPKTISKEKVGILMDAC------SNIRDKFLIQLLWESSIRIGEALALWLED FQIDAGKIHIRDR-E-SN----AEIKTVCSPRTIDVSSDLMNFYMDYIAEYHTDEV----DTNHVFIKNKYQPLEYQDVV SLFNRLKSKTG--IDVSPHILRHTSLTELRRAGWRDEHLMKRAGHAHVQTT-MMYIHPSDEDIRKDWEKAEE
F3ZZD3_MAHA5  FLDEWLEEYC-KPKLAPKTYKSYSDTIRLY---FKPILGR-IELAKLKPITIQRYYNMLKEEG--KLSDTTINYHHRLLS KALKQAVKWQYISKNPCDAVDTPKKRNVEMKIWNIENVKKAEQVFA-NSPIF-----IHVMLAIYTGMREGELCGLRWED INFKDGTCTIRRTAQRKELIFKEPKTDTS-TRVVALPQNIIEMLKQEKKKQAENKISA-DNEGYISVWEDGHFKEPDYVS KKFHKMLAATEL-PMIRFHDLRHTHASLMLASGANMKVVSERLGHSQIGITMDLYSHVPIELQKDAIKKLE-
D4J609_9FIRM  -LSKYLMHKIK-CKRSPNTVKRTAFSICYYMKYMAEK-E--MELTEVQTEHFVEFLYWL-KAGKKCPNEGTCNAYLKDVF RFYLFIEAEYEYGSQIIVKV----EEEHRGRTAKENQIITILQAC------TNRRDQLLLLMLAETGYRIGELLGVKYKD IDYRNHMIRVCFR-E-NE----EARAKNAEYRSAKISNDTFEFLMDYLAKYRKILQ----HQDYLFVNNIGKPLRVDSVY DMLDRMEKKTG--VKITPHMLRHYFANMRKQAGWELEMISQALGHKHLDTT-IYLDWLDDELIEASNEFYAQ
Q8AB77_BACTN  YFKKLADKK------N----SKWQHVYRTF---T-Q--GK-CTFGEINVDLCNRFREYLLTAPNRKLHINSAANYWSTFR ASIHTAYRDRKIKENPNGFLERIETIPTDKEHLSQDEVIRLASTCS-------PALKRAFLFSCLTALRKSDIKKLTWEE IQYGSDVMYVTTR-----------MQKTKDIVHNPISEEALELIGYSPD-----------KRGKVF------PFKDSMTQ APLKNWLKDAGITKHISYHCSRHSFACLQLDAGTSIAVVQRYLGHKNVATT-EVYAKISDAQKRASVGCIT-
A0A0C5WB84_9FLAO  YFEEQTNKR-----NSTGNYGNWDSVLIKY----KG--ED-VLFSQVDSKWLEGFKEYLKNTAEQPLSQNSCYSYFNKVK ACLKQAVRDKMISYNPAIEVPGFKQGETEREFLTLEELKAVTKACE-------PMLKTAFIFSCLTGLRWSDINKLVWQE VQHSEEGWYIRFR-----------QKKTQGVETLPISKQARDLLGEKGE-----------NEERVF------KL-SAWHN VKLQQWMMKAGISKTITFHCARHTYATLQLTLGTDIYTVSKLLGHRELKTT-QVYAKIIDKKKVDAANIIP-
A0A0F0EYT3_9MICO  DVRGWLDHVRVEKGASDNTLKSYARDLRGYSTFLAAR-G-IDDAGRVSEADVTDFLASL-RE--RGLAASSAARSLVAVR GFHRFLALEGEVASDPAANVAPPKPPARLPKAIPVEAVERLLAAASVGDTPESLRDRALLEVLYGVGARISEAVGLDVDD LETGVGSVRLH--------------GKGGKERVVPVGRYALEAVTAYLVRGRPALATHGKGGPALFLNQRGARLSRQSAW AIIQRAASRAGL-EHVSPHTLRHSFATHLLDGGADVRVVQELLGHASVTTT-QIYTMVSVHRLREVYAGAHP
E3J1K8_FRASU  LLGRVTDYA---AARAASTWKAYDADLRHFRAWCAAQ-P--GTPVAVSALTVAGYLAAL-AD--AGYKPSTIRRRLAALS VAHQLAKAP----VNPASVVAT--DGRRVPEALETTLLTRVLAALDEAAALAAVRDRALLLVGFAGCLRRSELVGLDVAD VEVTADVLSVRSSTA-GA----VGVAYGSYRPTCPVR-----SWQAWTAAAR-------VEDGPAFRG-RHGRLHTSSVA RIVQRRARAAGLDADFAGHSLRSGFATAAARAGASDRAIMRQGRWRSASSL-DSYVRAGRL-FRNPSSQV--
A0AWK8_ARTS2  MLTGWRNQQ-LSRNLQFDTIDKGIESVRRFVNHV----N---EP-NWAPEQVEEYFGDLRSI--HQLKHSTIRGYQSTLR RFTSYVSPEGTHPSQVFFDWNTATQEEKRP---TKTELQMLFDHADDKG-QAAYRDAVMLKVAYSYGLRFNELRHLQTID FARRFGVCKVRF----GK----SRKGSPHKPRSV--FDWTAGVIEDWLANGRGT--TL-----DLFPSERGGLICESTLL RRLRRYLNELGLPMDLDLHSLRRSYATHLLEDGWDPRFVQHQMGHEHASTT-GIYQFVSDDFRNTTLRAALD
C5AR39_METEA  AMRGWREALARERRMAANTVEAYERDLRQFLIHRAARSGTIAGLIALKPRDLRAFMAAR-RA--EGIGGRSLMRMLAGLR SFARFLEREGHGSVAALGAVRSPKVERRLPRPLPISAALAMTAPETRRAPWVLARDAAVIALLYGSGLRISEALGLTARD APMPIDEVRVT--------------GKGGKVRAVPVLPAVAEAVAAYLSLCPHPLD----PEGPLFVGVKGGPLSPRVVQ YAVSALRGALGLPESATPHALRHSFATHLLARRGELRAIQELLGHASLSTT-QIYTKVDAARLMSAFEDAHP
C4Z3U2_EUBE2  FVDIYLTDL--EPKIKRNTFLTKKHIIETK---ILPYFGK-RKLDDIRTSNVIQWQNEIMKLKGELFSPTYLKTIHNQLS AILNHAVNMYGLKDNVARKATMGKEENKEMEFWTQEEFQAFLECVV-DKP----ISYYAFEILYWTGIREGELLALTLGD FNFEKKTLRINKSYQRGKDVITDQKTPKS-NRTIAMPDFLTIEMEDFIKNIYGI-----KMDDRIFT------ISKSYLH HEMDRGAKLAGV-KRIRIHGLRHSHISLLINLGFSALTIGERVGHESVDITYH-YAHLFPTVQTDMAAQLE-
E0SAL2_DICD3  IIDLWFSLYG-RTL------KRMMAKL-DI---ICTGLGN-PKARELSAADFAHYRELRLAGQLAVVKPRTVNLEQRNLS AVFGTLKKLHWDAPNPLSGLPTFKIAQQELAFLAPNEIKRVLDACA-ES--ANPHLLLVTKICLATGARWSEAEGLSGQQ V-TPYRITYTR--------------TKGKKNRTVPISRELYDEIPR-KS-------------GKLF----------SPCR KAFERAINRTGIPDGQCTHVLRHTFASHFMMNGGNILVLRDILGHADIKMTM-IYAHFAPDHLEDAIT----
R6VQJ5_9FIRM  FVEIYINDL--SNRIKENTMQTKICLINDK---ILPYFKD-LKMNEISVSDVTQWQNELLAYRQEPFSPVYLKTIHNQLS AIFNHACKRYGLATNPARNANMGKERAKEMNFWTKEEYLKFSEIMM-DKD----CSYHAFEMLYWCGLRMGELLALTPSD FDFEKKTLRINKSYQRGRDVITDPKTVKS-NRIIPIPVFLAEEMQDYISRLYRI-----GKNDRIF------PITKSWLH HEMDRGSKEAGV-KRIRIHDLRHSHVSLLIEMGFSALAIANRVGHESIEITYR-YAHLFPARGQEIADKLE-
C4XK17_DESMR  LTQLYINAKKA-EGKSLRWIKELAVLVKTF---I-PAFAQ-RPVDEIR-EEIVEIIGKVYAD----RSQTTRSRYLSYLK MVFQYGVDYELTTKNPLKRWKKPK--ER-PRKLTYTDLMKIKELAR-------PHLAWAIEVAWNLGVRTSELLALTWND IDWDDSSIKVY-------------ATKTKTTRVIPIAPEFLDRLQLMREKA---------QTGYII--EQGKPL--RKFR RSLKTAAEKAGL-TPVVMYDIRHLFATTLLREGGDVAAVSKLMGHASVKMTVDQYYHLLGGEKRRTIAKLPP
A1UPH8_MYCSK  VMAGFVLAR---AGMADTSIGNDLVDLEQIREWF----G--APL-QMQPRHADEYLGKVLRN----SAPATRHGKAGTLS LFFDYLERKGIV-ECPVDEMNRPAPAASRP---SEAEINTLFAGWR-NDKAPMARSYAAAQLMMRIGLRINECCYLDLDD IRWELGKLHVRH----GK----GSRGRGPKQRVVPLINGADRTLRWYVEDVWGH--DGDQPGTPLFPSERGSRVSREPLR AALSQAVERKG---RLTPHVLRHYCASEVYRSGMDLVAIQELLGHQWVATT-MRYVHVHREHIEDAWLKGQ-
J9R773_RIEAN  AFERFQEHLKL-KRYSLNTLRTYAVEFAQLLYVLKDF-----PVDELSEERLRSYFLYCFEN--LKLSEAEINSRINAIK FYFEQVLRKKM-FF----DIPRPKKKKQLPKSLNKKQILKIFEVT------TNLKHRCMLQLCYGMGLRVSEIVNLKLED ICSETMRVRIE-------------NAKGKKDRMVPLPESILPELRAYYREYKPK--------KYLFEGQYGGMYSVRSVQ SVFKTAMRKAGINKTVGIHGLRHSYATHLLEMGTDIRYIQEFLGHNNIKTT-QIYTQVTSEHQRTIKSPLDG
Q9HR66_HALSA  PIGYFLEDM---HGKAKRTRDAYARVLRSFEAFLSNA-G--QPV-DAGRRDCLTWVHHLREQ----YAESTVATYASYVN RFYSYMQQVGVVDGNPMALVSQ-EMDEA-PRDISVAAMREFIA------DITHPLERAVIVGLLKTGLRVGELCNLDLRD VNLDAPAVGVRGQLTYGE----SASNKRKRATLVPLDRELKTELVRWLAIRPD-----TSPADPVFVSTQGKRLTPEMVR GMVRRHAEPRGAAENVTPHYFRHFFTTHLRNRTGDRGVVKYLRGDVADDII-DTYTHNWGDRVREVYLNIY-
F7V1L3_EEGSY  FVKRYSEDV--RPRLKLNTWLTKEHIIRTK---IVPFFGS-KRMRDITPKDVVDWQNRMLGSYGKPYSGTYLRTINNQLN AIFNHAVKYYGLGKSPATPTKIGERKGSEMRFWTKEQYLMFSEEIM-DKP----ASFYAFEILYWCGLRVGELLALEPDD IDLKRCLIHVTKSYQRRRDVITSPKTPKS-KRDVVMPEFLADELADLLRSIPEE-----RRACRIFC------FTKNYLH HEMKRGCAACGL-EPIRIHDLRHSHVSLLIEMGFSPLAIADRLGHETYEMTLR-YAHLFPSKQSDMAAALD-
C4Z093_EUBE2  FCTQYFDSLEF--NKQPRTKIAYAMDIKGFFEFLIECISKPSDLEKIDGTDITRYLRHV-KL--NGRSESAAKRKLCALR RFYEYYCRYEIISLNPTIKVDMPKIHEKAIIRMEPNEVAEFLDNVESTQEKLKTRDLALLTLMLGTGIRVSECVGLDIND VDFDNDRIRVI--------------RKGGSESFVYFGDEVREALLNYLE-ERKNLTD-EGHENALFISAKKKRLCVRSVE LLVKKYAQTVTTVKHITPHKLRSTYGTNLYQESQDIYLVADVLGHKDVNTT-RKHYAEIVEENKRARNIVKL
D7BH71_MEISD  LLELLEAYLILKKRASPKTLETYRLGVRDFLAWAPAP-Q--VQI--LTADDLDRYIADL-QT--ESLKPSSIATYLAGVR ALYKAL-EADA--ATLPMGVRAPR--DPTPAALPVSLYRHLLAHLE-TGEPHHRRDRIAVRLMAEAGLRISEVVHLQVQD IHLAERLLEVK-------------RGKGSKSRSVPLSKSLVAELQDWLRIRLAH--AA-AGEGRVLVNRKGRGMTVRGLR EILNRHYRTLGFPARYSAHLLRHTAGTRFYQVSRDLHATARLLGHSNINTS-AIYAKMDLQGLFEVVDKLEV
Q6D1P6_PECAS  YTTAYLAHLTA-TNHSPRTVEGYGERLRPFVTWCEER-G-LMQAAQVSLAALEAYQRHL-HG-GKPLAQGGQLNRLTSIR MLFRWLLHRHHILYNPAEQLTLPKAEKRLPAILSEEETEAVMDAQD-TDTLTGLRNRAVLEMLWSTGLRRSELAGLMLDD VDVGRGVLVVR-------------QGKGNKDRVVPVGLRALVWVQRYLDAVRPRLTT-RHDSGYLFVTIWGKRLGRATLT ILAGRAINDAHLKKAGACHVFRHSMATQMLENGADTRHIQAILGHEKLETT-QIYTRVAIGHLKQVHEKTHP
F8D845_HALXS  TVEYFLQDI---HGRNERTAAAYQRVLTDYESFLAER-F--KAPPEASYRDCMAWIHELR----STHSESTVATYASYLN RFYSYLERVGHTDENPMTVV--EEMSES-PRDITLPEMRSFVA------DVRHPLHRAIVVTLLKTGIRAGELCNLDLID CHLEHEAQ-PRAHISFGE----TASNKRKRETVIPIDDELKEVLVRWLAVRPD-VASRAAATEPLFVGTAGQRLTPNVVH HVVEQYARERGASENVTPHYFRHFFTTHLRDRTGDRGIVQYLRGDVASDVI-DTYTHNWGDRVRETYLEIY-
K9UQA7_9CHRO  LISAFTSFIVAAGGASGETIRTYWCEAKQYLLWCENQL---QPL-DVTRDAIKIYRHHLVQQ---QYKPATIALKLVAVS RMYDAAMEYGLLSHNPVWGVKPPK--QR-PTYLSAAEAETFLQAAK-STTLKILRDRFLLGLMTLEGVRSIEAHRANVGD IRRDPT-VGIM-------------VTSKRQQRVVPLIPDLVDLLDRYLLARRQAFS--TAAAEPLFINREDRRLSRRGIR FIVDSYLKALDLKRTLSAHSLRHTAGTLAIQNGASLRQVQDLLGHADPKTT-AIYTHIGDR-VNNAL-KLNP
S1NZQ4_9ENTE  FFENWIHIIK-KNDVKETTFQNYQRTSQ-V---VKKLFGD-IQLKDLNDIVVQRKIDKYAET----HSRKTTHEVLLKIK TALRDAYARGYLATDFANLVKTRGD--KRNRALSITELKKLRTYVI---NHRENEFNILVLLALETGMRRGELLGIRPED L--FEYGIHVRRSLS-PTSEDTSLKTKNS-RRDISINQEVYDILKS----VPIK------DNGYFFD------PDGFQQS AKLARLLKKLDI-PKTTFHGLRDTHASFLFSQDIDIAYVSKRLGHINIQTTQNYYLELMPEKKHQQDADAL-
A0A0E9M9A6_9PROT  AY-KFLMET-----THKATHKDDKSRLRW----IQPYLG--KVLRDIDREMISR-IGEIKAK---QSSPATANRILALIR SIIRRAALEEWIEKVPR--IRLYKEAKRRVRWLTPEQVKTLLVELP-------PHQQDMVLFALSTGLRQSNVVQLEWSQ VDMNRRVAWIHPD-----------QAKARKAILVPLNSVAMGVLTRQVGKHP----------ERVFT--HGKPVA-AN-T KAWTGALKRAGI-ENFRWHDLRHTWASWLAQQGTPLNVLQELGGWESESMV-RRYAHLSQPVLIEHSE-LA-
U5WUU3_MYCKA  VARDYHSYIPKTRGLSPKTVEAYRISLECFLDYLAEAEHEHVSFDRFDRPHLKGWLAWMTDQ--RHYTPKTVTLRLSAIK AFLAYAAYEDLTLVALAKALKAPAGPRRPVEYLTEAQTRAILAAFT-GQTAKSRRNRMLLILLYDTAARVGEITGLTLGD LRLTEPHILL--------------TGKGNKTRVVPLTDKTIGHLHVYLDEFHPNIT--LPARRPLFYSLHRAELSADTVA AVLKQAAESASIPANIHCHLLRKTKAMDLYQQGIPLPIIMRLLGHENASTT-AAYAFATLDMMRQAINAATP
A0A0G0CYI4_9BACT  AILRFLEYCELDRNLSLKTVKMYGYYLNFFKEWLSST-GAGIRVEEITDETVRNFRLFI-SH-KGVLKRQTQNYFLVALR SFLRYLIRQKMAVLSP-EMIELGKNRDRNIKFIAEDELKKLFNAVP-LKDKSGLRDRAILEVLFSTGLRVSELTGLNRES INIENGEFGVI--------------GKGGKARVVFLSKNAKEWLSRYLKSRDDP-------YQPLFIRSEKLRLSARSVE RMIDKYRKISGLLFRIGPHVLRHSFATDLLNHGADLRSVQEMLGHKNISTT-QIYTHVTNFRLREVHEKYHS
C5BFY2_EDWI9  LILRWYELHG-RML------AGRKGKL-DA---ICRRLGD-PLAGDFDKGMFARYRERRLNGE-KRLQEATVNREQAYLH AVFAELRRLEWEGGNPLDGIRQFREGDQELAFLYADEITRLLAACD-AS--SKADLGGIVRVCLATGARWSEVQSLRQSQ V-LPGRLTFTH--------------TKSKKNRTVPISERLQALLPT-KQ-------------GRLF----------TPCY EAFKAALARAGLPKGQRTHVLRHTFASHFMMQGGNILVLQQILGHSTITMTM-RYAHFAPDHLDAALA----
R5EMF2_9FIRM  VLREFLIYHENIKGQSPLTISEYYLDLRMFLRFIKLMRNDIKEIRDIDTSDIFDFLSYLAND--RGISPAARARKLSSIK SFYKYLTTRKQLQENPVADLEYPKLRKSLPKYLTMEQSAALLKSVS---GQNEKRDYAILMLFLNCGIRRSELVNLNLSD VYED--RIRVI--------------GKGNKERFVYFGSACRKAIDAYLPERNQKVLT---DNRALFGSRDNNRISVTAVH RLVKKALLQAGLDTQYSAHKLRHTAATMMLSGGVDVKTVQEVLGHENLNTT-QIYTHIESTELKIAAE-ANP
B2VHB7_ERWT9  LVDAWYSAHG-ITL------IRRQQAM-HH---AFGCMGE-PLARDFDAQMFSRYRERRLKGE-KEVSPRTLNLELAYFR AVFNELNRLEWKGENPLKNMRPFRTAEMEMAWLTHDQIALLLDECK-RH--DHPDLETVVRICLATGARWSEAESLKKSH L-AKYKITYTN--------------TKGRKNRTVPISKELYESLPDDKK-------------GRLF----------SDCY GAFRSALERTGIPAGQLTHVLRHTFASHFMMNGGNILVLQRVLGHTDIKMTM-RYAHFAPDHLEDAVR----
F8JCZ9_HYPSM  VVEGWLDHIVIERGQSAATREAYARDARQFLAFLKSYLGCLADLERLDARTLRAFLANR-RK--AGLTSRSLARSLSALR TFFRWLEREDTLQNQAVLQVAAPKIPHSIPKPLTVEGAASLIERDASEKEWIAARDTAVLLLLYGAGLRISEALSLTPKT APINRDIMHIR--------------GKGGKERLVPALAVVSDAITTYMGLCPYPLE----ADGPLFRGTRGGPLSPRLIQ LAMEKLRRTLGLPDTATPHALRHSFATHLLSAGADLRQIQELLGHASLSTT-QVYTEVNRDRLLAVYDQAHP
D5TZQ3_THEAM  ILQEFIMLLES-TGASKDTVKAYQSAISDFLDFIGDK-----PLKEVTLRDVLAWRNER-LK--SGFSQATLHYYTLFLK RFFEWLL-Q--------LRVPSVKKPSSRITVLTDEEVGKLFQA------ARNPLDKLILRLLLDTGLRSKEVLNIKVGD IDFDGRTIRVV-------------EGKYGKERYVTASNETFKLIEAWVKLNN--LG----RDD------R-VDLTYGGLY KKLKRLAAKAGIPEKIRPHVLRHTFATRALRLGISLPSLQRLLGHTDIRTT-QVYLHLTIDDIKKEYRKFET
F8IBI0_SULAT  NLTAFTGYLPGERGASPHTIASYRDTFRLFLAFAHAQKGDRLTLGQITKDLVVEFLQWLEHE--RRSSAATRNVRMAALH SFFRYLQYQSPEHLAEILAIPVKRTEKPSIHYLSVEGIRLLLDTPN-QSTRQGRRDLALLSLLYDSGARVQEIIDLTPSM VRLDPPTVKL--------------MGKGKKVRIVPLLEQQVKFLRIYMTEQKLL----FANRYPLFSNARREKLTRAGVN YILTKYANQAALPETLSCHGLRHSKAMHLLQAGVNLVYIRDILGHSSVQVT-EIYARTDSQQKREAIERAYS
A4VPT0_PSEU5  LVQAWLELL---LGRAPATLDAYGRALAHYLLHCEGS-G--LKPESATFEQVTLYIRELLPG-KSAVANSTLHQRLTAIR LWYDHLVFQGLCEHNPVVRL--PR---KLPDIPTDEQWRHFLSIAA----RSSIRDRLMLSLAYFGALRRAELVALRIED LDVAHRLISVR-----------AETTKGKRSRVVCYSPDIAPVLIEHLHALRGAGW----MRGSLFRSNRGSPLSRWAWS KTVEGWAKEAKL-SHLSTHTFRHLRLTHLARAGWKLHELTTYAGHRDPKTT-LIYLHLSGADLTAKMASLDA
A0A0E3M7B9_CLOSL  LIQDFLDYCSY-KNLSNKTIKSYNQTLVLFMRYLEEE-KNITDINKIDKDIVQEYITFT-KDRGEQVSDATLNNYLRNIK VFFNWLEENHIIKENTVSKCKFLKTERKSKDQLTDDEFNRLIKSMD-ITKFHEYRDHVICNLIMDTGMRLSETLHLTLND VDFTRRTILIPA-----------KINKGRKDRVVFYSQTMARLIQRWIRFKD--FQ----ETELLFPTHRNTILAVSNFE RNFRIYVKRAKISKKVTPHGLRNNFARRFLLASNDIHTLSKILGHSSVTVT-EYYLDLMDEDFRKKYQRFSP
S5YQG6_PARAH  ALKRWLDSERSTRDRSDHTITAYQGDLLAFLAFIGQHRGLPGNLADLDQTDMRAFAASE-RA--RGFGARSLARRLSAVR SFIRWLSDREGFEASKVLNSRGPRYTRSLPRPLAPAQARNLLDMAAEETPWVAARDLAVLTLLYGSGLRISEALNLNGRD WPFP-EALLIR--------------GKGGRERQVPVLPVARRAIEDYLALCPWPRL----ADEALFRGVRGGRVGANIIA SAMRLARERLGLPQTATPHALRHSFATHLLAAGGDLRTIQELLGHASLSTT-QVYTGVDDAHLLAVYRAAHP
L0JUD2_NATP1  AMQMYLNER---HELADATIQSHRYRLKQFVQWCEQD-G--INLNEFSGRDIHRFRVKRRNE---DLVTASMKGQLATLR MFLRFCATIDAVEPGLDEKIILPTEDDARTELLNPERAQQILKFLN-QY-RYARLEHALMEVLWHTGLRIGAAIGLDIDD YNSDEQYLMLVHR---GS----SLKNGRKSERLVALSDSICEVLDDWLSVNHPGVR----DQEPLFATKIDRL-SRTRGR TIVYQYTNRA-LPSSLSPHPVRRGAITHFLKSDVPENVVSDRLRH---------YQRSEREKLRR--RRLP-
R4KKG8_9FIRM  AIEGFAKYMHL-IDRSQETIRGYAIELKGFNNFLTVKHN--VYLEDIVLQDLEDYLLYE-KE--RGSASASRSRSLYILR SFYNYCCKKDLCTKNIASLLEPVKIKQKEREFITEDELRELVAAIE---Q---PVIKTVVQAMFYTGGRISEMINLKLND VDLEGKVLHII-------------DGKGGKDRDVPINDKLHQILTHYLKHIRKA------DSDRFFALARTGKVSDSYIN RCIHDAVEQLGWSKTISAHVLRHSFGSNLLEKGASVVSIQKLLGHSSLRVT-SRYLHQDTGKLTEAVN----
A2SKV7_METPP  DVVGHLQHLRVERRLSAKTLLNYEEAFRRLGEAAQRD-G-V-ALRAVQPHHVRHWMARL-HA--GGLAPRSIAIALSAWR GLYRWLGHEGRVALNPVEGLRAPRAAKPLPKALSVDHAVALADHRQVGDARLEARDRCLVELLYGCGLRVAELVDLDVGW IDRADAEAHVL--------------GKGSKRRSVPVGRAALAALDDWLAQRG-SVA--QVDEPALFVSRHGRRLTASQVR TRLKERAIQAGLPTHVHPHMLRHSYASHLLQSSGDLRAVQELLGHANITTT-QVYTKLDFQHLAKAYDAAHP
R5NDX3_9CLOT  YLNSFLEYSLAYQRKSPNSVEQYNCDLVMFLRYMKYHFKQIKDLKRITQEDIHTFITYLSIN--RRCGPATCAKRISTIR IFFKYLTITNMIPNNPAQNLETPKLNKRLPKYLTLEDSEKLLNSANDEENKNKERDFAIITLFLNCGLRLSELIGINISD IKFDDYRLTVI--------------GKGNKERTIYLNKACIDAVNSYLSVRPNNAKKDKNSDKALFLSSYRQRISKRTVE NVVARELQKAGLDTKYSTHKLRHTAATLMYKYGVDIRALQELLGHQSISTT-EIYTHVDNEQVRNAVE-SNP
B2TNZ3_CLOBB  KAQLYLACKKL-EGLSSKTLYNYKLFLNKLDQYFTK------PCSTISTMDLRMFLALL-GK-GKKAS--TVNGYITYLK NFFGWLQNEEYIIKNPAFKLKQAKVPKVILEGYKAENLEKLREA------CETKREKALFELLDSTACRISEIQNIKLQD INWNEKSIKVT--------------GKGSKERIVYFSTRAKLALENYLKSRNDD-------NNSLFISKKNRTLGVRSLQ KTIKKIKERSGVTERVHTHKFRRTQATRLLNQGMRIEGVQGILGHTTPTTT-QIYAQLSQENLKNEYRRLV-
A0A0G1CF14_9BACT  ALRQFLEYLEIEKNRSPKTVHNYEFYLQRFINQTD-----IKNPADITLEVVRQFRLWL-HR-GREIKTSTQNYHLIALR SFLKYLSKRDIKTLAP-EKIELAKMPERQISFLEGGDLDRFLEAPL-QKELIKLRDKALLEMLFSTGLRVSELANLKKDD INLNKEEFSVR--------------GKGGKIRVVFLNNQAKYWLKKYLDSRQDM-------SPFIFVPGKNNGLTPRSIQ RMIEGYARAAGITKKITPHVLRHSFATDLLHNGADIRSVQAMLGHSSITTT-QIYTHITDKGLRDVYKAFHG
K9QML7_NOSS7  PAEVYLRSL------GEGSRRTMREALNNIAKLLTNDT-STLDWSKLRYQHTAAVRSVL-ME--K-YSPAMANKILCALR RTLKEAWRLGLMSTDEATDIESVRGK-SLLKALDVEEISALWDDCR-EDNTLGARDAALLAVL-TVGLRRSEITHLDLSD FKPRSRSLTIR-------------EAKGRKERIVYLPEAGVRAVQDWLHLRGK-------EPGPLFYKIIPRRMSEQGVL RALQRRGEHAGV-ENFTPHDFRRTFIGNLLDAGADIVTVAKLAGHASPSTT-SKYDRRGEAAKKRAIDLIDV
R7CPI2_9FIRM  MLAKSLNSL---GTKAKNTIDAYRSDWDDFCDWCKYH-K--QT--SFTAETIVNYINDL-AD--YA-KTATIRRRVSAIS ENYNAAITSGIKVENPCEWVKE--TGTRLQTPIYGDQLCDMIKCID-TKGLGGLRDKAVLLLGFMGAFRRSEISGLDVTD IKRVHQIVTVRQSTQ-GQ----VGIPCISDDDFDCVK-----AVEQWITAAN-------LVDGPLFRS-KNNRLSSKSIN LIVKKYVSMIGLNDLYGAHSLRHGFATYAALNGVEERLIMRQTRHRSVEMV-RRYINEADL-FVNPISAIFN
A0A0G0DXD0_9BACT  LKREFLEHVEIEKGNSLKTVNNYDHYISRFFEFAK-----ISDPSDITDDKIREFRLFL-NR-SGTLKKNTQNYHLIALR SFLKYLMKRSITSLAP-DRIDLAKIKERSLDLISTDELNRLLKAPE-SSNLKVLRDKAILELFFSTGLRLSELCSLNRD- LDLSKDEFSIR--------------GKGEKVRVVFLSNSAKDAIREYLKNRKDL-------DEPLFIQGKDGRLTPRSIE RIVKYYAIKAGISKKVTPHVIRHSFATDLLSNGADIRSVQMMLGHANIATT-QIYTHITDKQLRDVHKKFHS
A1A2B1_BIFAA  ALDGFDAYLKANRGLSANTRRAYRSDVEECLVALRKQ-G-CVDLNEVTIEDLRLWMAE--SS--KNHARSSMARKTVAVR GFFAWAYDHDMASANPAASLQTPKIPDTLPAVLNETQAQQLMDRVDEKKQAIALRDAAMLELLYATGMRVAELVGLDVAD VTFGNRTVKVT--------------GKGDKQRVMPFGAPADKALRDWLEHGRPVLCG-DMSDDAFFLGSQGGRIDQRMVR KVVHDRAREAGV-PDISPHALRHSAATHMLDGGADLREVQEMLGHSSLKTT-QRYTHVSIEQLKARYGQAFP
I3ZEF5_TERRK  LADRFITMLDGERGASEHTVRAYTREVQAFATYLAATLG--EDPKSIEHTHIRGYLAVL-YD--RGLTRASAARALAAVR SWFKWMAKEGIVDQNPATLVATPKLPKHLPRVPSAEEVNRVLDGIEGTDTGWPERDRVIWELLYGCGIRNSELVGIDLAS LHWANDAILVR--------------GKGRKERYVPLGDAAAEAIRNYLPHREAKLQAAGKAAGPLLINQSAARLTTRSVG RIVKSIAVARGLPADVHPHTLRHAFGTHMLEDGADLRAIQELLGHERLSTT-QRYTQLTVSQVQQVYDETHP
R6ILB1_9CLOT  PVQDYLLYLEAIKGHSELSVIEYASDLRTFFRYLAKEKNDLRQIKTITLSDAYQFLIYCKNQ--RGNAEATRARRVIAIR RFFIYLTDNHLLEENPMKVLDAPKTKKALPKYMTLEEARHLLSVVD---GKHKERDYAILTLLLNCGMRLSELVSIDYND IKS-NDTLVIT--------------GKGNKERTVYLNDACKAAVSAYMRVRPHDGVK----DKALFLSSRNQRISPKTVQ HMVYAYLDKAGLGRGLSVHKLRHTAATLMYQNGVDLLLLKEILGHENLGTT-EIYTHISDDAAKAAIE-ANP
C5ARE8_METEA  P-QLFLDMLAAERGAAANTLAAYRRDLDDYLGYLAEG-G--IDPEEAQAEQVRAYIASL-EP--RGLKASSAARRLSCIR GFHRFLYAEGYSETDPTAPVAAPRRAKGLPKVLSVAEVDRLLATAREAEARAAARMLCLLELLYATGLRVSELVALPRSA AATRERYLVVK--------------GKGGRERLVPLTDLAREAMRTHVAHLTA-------EGSWLFPAEESGHLTRQAFA RDLKTAAAAADLRDRVSPHVLRHAFASHLLQNGADLRIVQELLGHADISTT-QIYTHVLDERLKGMVRDLHP
A0A0G0HQ34_9BACT  YKIQFLEYLEVEKQRSPKTIENYDRYLEKFLVWAK-----ISDPKDVNDDLIRNFRLYL-NR-GQNLKKITQNYYIIAIR CFLKYLAKRDVKTLQA-EKVEIGKTPEREVDFLENTEVERILDAAG-GVSFKSLRDRAIMELLFSAGLRVSELTSINRDR LNLKSGELSVR--------------GKGNKIRVVFISDTASTSLREYLKKREDI-------DPALFVRDNNLRLTPRSIQ RIVKYYALKAGIVKDVHPHTLRHSFATDLLMNGADIRSVQAMLGHASINTT-QIYTHVTNPHLKEVHQAFHA
A0A0G1F175_9BACT  LKREFLEYLEIEKGRSLKTVENYDRYLTRLIKQAD-----LKRTEDLTDEVVRTFRLWL-NR-GLGLKKNTQNYYLIALR VFLKYLAKREIKSLVP-DRIELAKTPARDLDLITEAELARLLSAPS-GSDIKDLRDRALMELLFSTGLRVSELCRLDRDS INLAREEFSVR--------------GKGEKVRLVFISDGAKAILKNYLAKRKDL-------DPAMFVGNEGGRLTPRSVE RIVKHYAIKAGISKRVTPHTIRHSFATDLLQNGADIRSVQMMLGHANVSTT-QIYTHVTDKHLREIHKKFHN
C6XG52_LIBAP  ERQNWLQNLEIERGLSKLTLQSYECDTRQFLIFLAFYTETIQTIRQLSYTEIRAFISKR-RT--QKIGDRSLKRSLSGIK SFLKYLKKRKITTESNILNMRNLKKSNSLPRALNEKQALTLVDNVLLETKWIDARNSAILYLLYGCGLRISEALSLTPQN IMDDQSTLRIQ--------------GKGDKIRIVPLLPSVRKAILEYYDLCPFDLN---NIQLPLFRGIRGKPLNPGVFQ RYIRQLRRYLGLPLSTTAHTLRHSFATHLLSNGGDLRSIQSILGHFRLSTT-QIYTNVNSKNMMEIYDQTHP
A4X4I7_SALTO  AADDFANHLAQVQNRSTHTVRAYVADVISLLDHAVRA-G-ARTPADLTLAQIRSWLARQ-RT--TGAARSTLARRSAAAR TFSAWAHRDGRLPVDVAAGLASPRAHRELPAVLPVDQAAALLETAHAAADPVRLRDQLLLELLYATGVRVSEACGLNVAD VDPGRRVLRVF--------------GKGGRERSVPYGVPAQRTLDAWLRHGRPRLVG-AQSANALLLGARGGRLNPTTAR GIVGRYTTAAGL-PRTSPHGLRHTAATHLLEGGADLRTVQELLGHSSLAST-QIYTHVSVERLRSAYRQAHP
K9T8J1_9CYAN  LLDRVRDTLRL-KHMSLKTEKSYVYYIKEFILFHNKR-----HPREMGVEEIRAYLSHLAIN--KNVAASTQNVARNALL FLYKEVLQIALPFI---DGIQPAKRPQRLPVVFTREEVQAILANLK-------GVHHLMASLLYGSGLRLTECLNLRVKD IDFGYQQIVIR-------------DGKGHKDRITTLPKLTIEGLKLQLENARYLLAQGQKAEQFVFPANNGHHIYPDSLQ RAVKTAIRQAGITKHASCHTFRHSFATHLLEDGYDIRTVQELLGHKDVRTT-MIYTHVLNRGGRGVRSPLD-
V4JNY4_9GAMM  IMDAFLEHLACERRVSPHTISNYRRDLSRMVDFLRNH-G-LTHWADLREADVRRHLAER-HQ--AGLAGRSLSRELSSLR SLFEYLLREGLAKQNPARDVRAPKSSRTLPDTFDADQINALIDAGPDDRNPLSLRDTAMVELFYSSGLRLAELIAVNLGD IDPADAMLTVI--------------GKGAKTRRVPVGSAALQAIHAWLAVRG-LLA--NDDETALFVSSRGNRIHPRTVQ MRLQQWAQVRGASRDLHPHLLRHSFASHLLESSGDLRAVQELLGHADIGTT-QIYTHLDFQHLAQVYDQAHP
K9T4A3_9CYAN  FVEDILQEL-LADKKSPNTRRTYAKSLRDFFQTITGD-NSLDRFSAI--SLVLKYKGML-VN--KGLSPATINVRLCAIA SLVNYARKIGKCDFT-LEDVDGLKVQ-NYRDGIEPESFKTMISLPD-TNTLKGKRDYAILRLLWDNALRRNEIRLANVKD FDPDGGRLWIQ--------------GKGSQKEAIDLSPQAIAAIQAWIAARGKV-----NNSQPLFCATNGHRMSGNAIY KIVRNTAAAAGIKKIISPHRIRHSAITAALDTGGDTRKVQKLSRHADLNTL-TRYDDNRLRHQKEVTTILAD
A0A0F9YIX7_9BACT  LFDDYLLYIKT-QNYSDETVYNYERDLETFRNFLDSGLS--TQFNKINKQVINEYKAYL-SSSVKKLSSYSLNRILSSLR SYTKYLIEMDFESPISPNSVKLVKTEKKHSKVAEFDQLVNLIESPERKSPIIGLRNRVMLEVLFSTGMRISELCNLKRVD IDG-SGKIFIM--------------GKGKKERFVYLTPRAVDLLDSYLKIRTDS-------LENLFIPLRGKKISTNYLQ AKIKEYRQKLRINVPTSAHSLRHGFATYLAEQGASATAIQFLLGHESLNTT-TRYLHASDKFAEETHRKYHP
H8H401_DEIGI  LIQVLTAYLHAGNGASPKTVAAYQLAVRTFVPWAQQS-G--MQL--LGHRDGGRYLAHL-QT--SHLAPASVAQYFAGAR ALYRAL-RAGVTQLDPFTDTSAPA--DPTPGPYMEE-IEQVLPYCT-P------QLRALLLLCAHSGLRVSEALAA--HS WDQTGNELSV--------------TGKGGKVRLVPLGRRVREALLAL--------------PGPYF-----PGLSYNTAA RQMRRTFERAGLAGRFRFHAARKTSGTMLYEATGDFTRVSLFLGHSSVDTT-RRYVAVRRNDVAAEVENF--
R5P6R7_9PORP  AIESYKTFLILEKSLSANSVEAYLNDVRKLATYCEET-LKVKGPEKISYDMLKDYISYV-NE--AGVTNRTQARSISSIR SFFKYLAYDGVLENNPAKLLEAPKIGRKLPSVLTVDEIDAILRAVE-MYKPEGQRNKAIIETLYSCGLRVSELISVKISN INFRGGYIKIE--------------GKGNKERIIPLSKNAKEEIKLYMKGYRSYLDE-PGYEDVLFLNKRGTALSRVMVF NIIKHLTTRAKITKQVSPHTFRHSFASHLVSGGADLRAVQDMLGHESILTT-EIYTHLNNNFLKETLSKYHP
D9SD86_GALCS  YLQGYLAWLLGERRYSKLTAESYARDLAHLFELST---G-L-ALNELKVSHIRRYIAQL-HS--SGLGGRSLARLLSAWR GFYNYLLRDHGFTDNPCVGLRAPKSARALPQVLSPDQAVRMVDLP--TDAPDSIRDKAMFELFYSSGLRLMELIDLDAES IDITAGEVRVT--------------GKGHKTRIVPLGGCAISALHEWLAVRP-TLA--NIGERALFVGARGARISPRVVQ LRMKQWGIKQGITSSVHPHMLRHSFATHVLQSSGDLRAVQEMLGHASISTT-QVYTHLDFQYLSKIYDAAHP
A0A0G0M937_9BACT  YIQEFLEYLEIEKNSSKLTIRNYRLYLARFSDWFEKN-YSGKGIKDININVVRKYRLFL-SN-GMTLKRVTQSYYVIALR SFLRFLIRNDHETLSP-EKIDLPKSESKSLKFLEKNHLEDLFNSVD-ISNEKGLRDRSILELLFSTGLRVSELTKLNRDN INFDTREFGII--------------GKGGRARVVFLSDSAAHWLGQYFEKREDP-------WKPAFIRGEKMRLTARSIE RIVDKYVRLSQIPVKATPHTLRHSFATDLLSNGADIRSVQEMLGHKNISTT-QIYTHVTNPQLREIHKKFHQ
A0A0G0VS32_9BACT  AHKEFIEHLKG-RKRASATILAYGKDIEQLIGFLQEL-Q--AHVHEVTADDIKSFLAKM-QN--SGYTLKSISRKLNSTK TFFRYLKVQEYITDDPASLVDHPKFEAKPPRILTPIEYRALRDAAR-DD----TRIAAIIEVLLQTGIRIGELANLRTDD VFMREGHLYIR-------------PLENRGERTIPLNKAAETALKRYLEIR-TK-----TPNKTLFVTKTGKPLLVRNIR TAIDRYYKRAGI-TGAKVNDLRHTWVAHHLSSGASLVLISKVAGHKRLSTT-ERYLSLIQTPKGE--EKLE-
R5FHV9_9CLOT  -LQYFHDFL-QRRGSSANTIDSYLTSVRHFHSLY----------RDVTVENLQSYKAWL-ME--R-YKPSTVNTRIYGIN QYVAALQSGGDMSTTPAYKLPSVRHQQKPNNVISKRDYERLKRGLK---RDNNMFWYFVVRFLGATGARVSELIQIKAEH MQIG--CMDLY--------------SKGGKVRRIYFPEKLCGEMLSWLDSRQ-------IQTGFIFTNRQGNPITPRGIS SQLKVLAKKYRICDTVYPHSFRHRFAKNFLTKFNDISLLADLMGHESIETT-RIYLTRSSDEQRELIDRIV-
K9VRB2_9CYAN  PVAVYLSLL------APGSQPTMRQSLDAIASLLTEGQ-MTLNWATLRYQHTAAVQGAL-IA--Q-HSPATAKKMMCALK RVLKESLRLDLMSATDAIDLPKIRTS-DKLR-LSADEIATLFEVCH-NDSPAGARDAALLAILR-VGLRRAEVVKLELRD FSARTGAMKVR-------------GGKGNKDRTVYLPGDAVKVVEDWLVVRGR-------EAGALLCRIHIRPLTPQAVL VILQKRAIEAGV-ESFSPHDFRRTFCSDLLDAGVDIVTVAELAGHSSPAIV-AKYDRRGEERKRLAVELLSI
H8L629_FRAAD  RIAGFIERIWSEHGLAERTLEAYRSDLLGLGGWLAGR-H--RELVSARREDLAAYQ----GS--APLSVRSMARRQSAFR RFYADLARRQPGFDDPTLLLERPRLPRGVPKALGEGQIEALLQAPD-ESTSLGLRDKAMLELMYASGLRVSELVELPLAG LNRRQAVLRIT--------------GKGGKDRLVPVAELSQRWVERYLDEVRPMLAG-PRQPEALFLSRRGEGMTRQMFW TLIKRYAVQVGIADKVSPHVLRHSFATHLLNHGADLRSLQMLLGHSALSTT-QIYTLVAKEGLKRLHAMHHP
Y4RB_RHISN  AVQEY----IEMRRGLGFKLRETERGLIDFAAFLEAN-D----TPHITTELALAWAQRPSRA-----QPSHWATRLGYVR VFARYRAAADPRTQIPPSGLLPFRPKRARPYLYSKEDIQRLLSAALERCKLRPWTYYCLFGLLSVSGLRLGEARNLKLAD VDFDAAVLTIR-------------GTKFGKSRLVPMHASTCAVLRDYLKRRRQHCA--QAASPYLFTSQLGNRLDVGDIH RTFYALSRQIGL-RG-ATHDMRHVFATNTLVPERLLPILSTYLGHVHVADT-QWYLTGSPELMKEAMRRLE-
A0A0G0JTN7_9BACT  LVKDFLEYLELEKNSSQKTIRNYHHYLERFLEFAGP-----IEPKQIDLNLIRKYRLHL-SR-GDGLKRVTQNYFLIALR AFLRYLARMDIETLSV-EKIELGEQEASPLKVLDQESLDKLLSSPL-VTTRDGLRDKVILEMLFSTGLRVSELAFLNRDQ INLKRKDFTVI--------------GKGRKERLVFLTDSAARWLEKYLNRRLDD-------FKPLFIRGENMRLSTRSIE RIVEKYVKETGLSIKATPHTLRHSFATDLLSNGADIRSVQEMLGHENISTT-QIYTHVTNRQLKEVHKAFHS
B8I7G3_CLOCE  YFSEWIKIYK-YGAVRPVTYQKYLMTLRR----LTELSPN-LKICELDKRSYQTLLNDYAET----HERQTTMDFHHHLK SAILDAIDEGLLSIDPTRKVVIKGATKRKNKYLSQFELQSLLKNLS----TDSPNWDWLILLISKTGLRFSEALALTPND FDFSTHKISITKTWNYAEGGFMETKNTSS-KRVIPIDAPLAVNFETLTKDLAA--------NELIFVQ---GRVFNSTVN SRLKYLCKTAGV-PVISIHSLRHTHASLLIFAGVSIASIAKRLGHSSVTTTQETYLHIIRELENQDNDKIM-
A5FU24_ACICJ  -LDRY----LNVRRSLGYDLGTSERILRRFTRFADRE-G----AAYIDTALFLRWHATLAEA-----CTSTRAARLSVVR LFAQWLSSFDPAHEVPPRGLLPGSVQRSRPHIYSETEIGSIIVAAKEIYGLRGLTCSTLFGLIAVTGLRISEALALDRDD LDAEHGVLRVR-------------QGKLGKERLLPLDPSVVTQLIDYLAERDRLIG---HPAKPLFVTDKATRLTDCAAR YNFARACQQIGL-RT-HPHDLRHSFAVKTMIPAREMIRLTTYLGHSDPSNT-YWYLEAVPELLDLAMARAT-
R6T4W0_9BACE  YIKGFRTYLRLERGMSLNTYNSYSSDVKEFASWLDSE-SPGVTLEKTAGENIRQYLGTR-IDPGPAITGRTQARILSSLR SFFGWLQIDGVIAENPCDGIDTPKIGRYLPSVLSIDEVNDIMNSVD-QSKWGGVRDRAILELLYGCGLRVTEVSDMKISN IYLQEKFVRVV--------------GKGNKERVVPMGDPAAEAVAAYLA-VRPEPAD-AKSEDILFLNKSGRQLSRISVF NMVKKQAMLAGITKEISPHTFRHSFATHLIEGGADLRVVQEMLGHESILTT-EIYTHLDSTTWQNDILEHHP
A0A0F3ML12_9RICK  IMTEWLHYIQYYKNYSINTCNSYNNDLKQFFDFIIDYCNDVNHLCSVDIRLMRSWLSQR-YS--RQYNPNSNSRALSSVK NFYKYLFKQHNLVNKIINSVRNPRSAKRLPKALDVEDTVACTNKIDSADKWIGARDKALLFLLYGQGLRISEALSITKAS LK--SESLIIK--------------GKGNKARLIPWLDIAKQLVLDYINVVPYSLT----DSSSLFVGKRGKKLQPAVFG RHLIKLRRQLNLPESLTAHTFRHCFASHLLNNGADLRSIQKLLGHQSLSST-QIYTKINADFLTSVYNKSHP
A0A0A2F7P9_9PORP  ITEKYLYYLRLEQGLTPNSCSAYLEDVGKLISWSEAQ-G--LDLTKVSYQDLQHFVASL-YD--LGIQTRSIARIIAGVR SFFRFLVLEDYISADPSELLESPKLGQYLPCVLSTDEVDSIIEAAASKGGIEGLRNRAILEILFSCGLRVSELCHLKYSD LFLEEAYLRVY--------------GKGRKHRLVPMSPSAIEVLKDYLSANRPT--K-RGHEDYVFLSKRGQAISRNMVF VFIKEAAVTAGITKNISPHTFRHSFATALLEGGANLQAIQLMLGHEDIGTT-EIYTHIDRTKLRQQIESFHP
A0A0D6A399_9LACO  YYLEWIHLYK-DNAVRTVTLSKYYLVYRQ----LKRLVPD-LHMNELNRKSYQKILNIYAQN----HEKQTTLDFHHHLK ASLFDAVDDGFIETDPTRRSIIKGLKKKKKKFLNLYELQLFLRSLD----NDKINWDWFFLLIAKTGLRFAEALALTPSD FDNEKQCITINKSWNYKIGHFQPTKNESS-NRAVMIDWQLMQQFENGIKNKGK--------DELIFFN-KTDRIYNSTLN KKLNDYCLKLKI-PQISIHGLRHTHASLLLYEGVSIASVAKRLGHADTTTTQETYIHIIKELENKDNDKIL-
A6LBQ4_PARD8  GL----SIYM-AEKKRYSTAKSYQDALKCF---CGM--EA-IPYAYINRNRLLCYQSWLLDK---GRSLNTVSTYMRRIR HIYNLAVEANEAVPNLFKDVFT-GVESKRKKALPREMLERMFNAL--EDS---RRVQLTVRLMAFSGIAFVDLTHLKWEN I--RDG--ILQYH-----------RQKSGSLIQLEIPSGALRLLDELSTAKESL---------YLF------PFLLSRFN RDLKLLARSTGVTLPVTSYTIRHSFASFLKEQDVSIEVISELLGHKSIKTT-QIYLKSFSERLSTVNR----
Q3JD91_NITOC  ARKDFLAHLHYAKGYSQGTCYAYHSDLGIWGRWLEEA-S--KDWRQATHLDTEQFVAWQMRK--RGTKAHIVARRSSCLG SFYKWAMKNALVESDPIYLADKPKRPYRIPVWLEKEEQRAFQEAVQRQEKAVRRRYDVLFGLILNSGLRISEALAVKVRD VRMVNGSVRI--------------IGKGNRERLVPLPEAFGQVLGAWLQGRG--------GEDFVFAKAPGKPPGPHAVR AYLRRLIERAGIDKPVTPHKLRHTYATRLLESGAELVDIQALLGHVDLSTT-QIYTHVSEERMAGIVA----
Q60BR9_METCA  AIQRFVESLWVEEGLSPHTLKAYGSDLRLFAAWLATN-R-CAELTALTGEDIEAYLGWR-HS--RKSKSRTSARVLSSIR HFCAYRLRRGEITGDPCALIAPPKLGRFLPDTLTESEVEALLAAPD-VDTPLGFRDRAMLEMLYATGLRVSELVGLSFGQ ISLRQGVVRIS--------------GKGDKDRLVPVGEEALDWLERYLDKVRPVTLK-GRQSDFLFVTDRGGAMTRQAFW HLIKRYAGQAGISKPLSPHTLRHAFATHLLNHGADLRVVQMLLGHSDLSTT-QIYTHVAQERLKELHTRFHP
R7JIX4_9BACT  -LQEFLQYLATVRRFSPLTVQNYRRDVTNFLEWLDVP-EADFDPRRITVEDVREWIVHRTET--KHLGAASMNRELSSLR SFFRYLHRTGRIDKEVMYRIHALKTSRRIPAFVPSTRMEGILDELDRSPEFKFVRNSLIVLLFYSCGLRLAELVGIDRDD FSGDYTALKVR--------------GKGDKERIVPILPPVREKILHYLDEIDRQIC--ISKEKALFLNQQGKRISRSTVY RTVQSQLRQGGVQGKKSPHVLRHTFATELLNNGADMRAIQELLGHASLQAT-QVYTHNSIAKLQEIYSKAHP
F2J224_POLGS  TRESFLEMLAAERGAAHNTLDSYRRDLDDFAAFLGTT-----ATRDATAEDVSAYLSDL-AA--RGFAASSQARRLSALR QYFKFLYAEGERGDDPTRTLASPKKRQGLPRILSEAEVDRLIEAACFGRALRAQRLYTLLEVLYATGLRVSELVALPVGA ALRDARLIGIR--------------GKGGKERLVPLSPRAQEAMRAYVARRNAEGA--YKGSPWLFPSHESGHFTRQAFA RDLKDLARAVGLDAKVSPHVLRHAFASHLLQNGADLRVVQQLLGHADISTT-QIYTHVLDERLRQLVEAHHP
Q11PS7_CYTH3  IIHLWK-ADK-KMYVKKSSFSAYMLLLENH---LLPVFGN-KYV--VEEVEVQTFVF------QQGLSQKTIKDMLIVLK MVLKFGAKNKWLT-YHPFDIQFPTQRKQTIEVLSRGDQRKVMHYVQ-EHFTFR---NLGIYICLSAGIRIGEICALTWED VDTERGIIHIRRTIQRTELMLDTPKTKNS-IREIPMSGDLLKMLKPVKKII--------NNSFFVLT-NDVKPTEPRTYR SYYKKLMKELAL-PDLKFHGLRHSFATRCIESKCDYKTVSVLLGHSNISTTLNLYVHPNLEQKKKAIDQMF-
Q3B5A8_CHLL7  VLEGFLDYLFIERNFAGNTRESYRNDLGRYLLAMQED-D--VPLEAITAERINHFVLAL-HQ--AGLEPSSIARNVSAIR SLHRFLFNEHRLASNPAETLHQPKQARYLPAVLTLQETERVLEAPM-LQSPPGLRDRAILELLYASGIRVTELVDMTQQN LYLDERFIRIF--------------GKGSKERLVPIGDAAAAWIRRYREELRMKLSN-RNSLDHLFLNARGRKLTRMAVY NMVKEYARLAGIEKNISPHTFRHTFATHLLEGGADLRAVQEMLGHSSIVAT-QIYTHIDRTFVKEVHRTCHP
A0A0G0GM84_9BACT  VVRRLEQQVTL-RGQSTSTLKNYIRRIALFVIHF-GK-----LPEQIDPEEINDYLVSLARD--PKSSRSSFKHMVYGLR YYYR-LLGMNKSAI----ALPSLKGDTKLPVILNQSELKELLAAP------SLLKQRVVLALIYSAGLRGQEVINLKISD IDFERKTIHIR-------------QSKYKKDRVVPLAGSMSVGLKKYLAAENPH--------LWLFNGKEPGRYSVKGLS WVMRENLKKTSIKKEVSLHSLRHSYATHLLEQGLNIVTLKELLGHADITTT-MIYLHVAQCPLIKPHSPLDT
U4KKX6_9MOLU  IINDFKYYLSNELGLSKNTILAYIRDLEQYVEFLNKQ-K-VTKVSKIEKKHIESYLSSL-KR--KEINSKSISRKLTSIK KFHHFLLIEKEVDDDVSVHFNTPKISKSLPTVLSIEEVVRLLEAVD-KTTELGIRNTALLELIYGSGLRVSELLELKISD IHINQSYVIVT--------------GKGSKERMVPISDMASVAIKNYIIKSRETLLK-GKKHSFLFVNQYGERLSRQGFH KLLKKLGSDSNIETEFSAHTLRHSFATHLLENGMDLRTLQNLLGHEDISTT-QIYTHISQKRIKEIYNKAHP
R6IB84_9FIRM  CLEVFNKYLVEVKKCSTNTLSSYMRDVRQFGDYMQTH-T-TEDIVSATKDELSEYIDWL-KG--NGKSVATVSRAIASLK CMYGVLCEDGYVSENPTVKLAPEKSQHKLPQILTSKEVDLLLEQPS-CTDAKGYRDRAMLELLYATGIRVSELIALNISD VNTSAGVVRCA--------------PNTEKERLIPLYSTAVKALNEYIEFVRPQMIA-LPTEQALFVNVSGERMSRQGFW KIIKSYQQKAHIEKTITPHTLRHSFAAHLLENGADLHSIQEMLGHSDISST-QVYSQLVKKQLKDVYNKAHP
I3Z1S5_BELBD  MIASFINFLTYEKRASQHTVLAYQKDLEQFEEFCAQSF-DAKDISFVGHAELRAWIVDL-VE--QELSPSTVNRKIATLR SFYKFLLRSGEISKDPTYKLRILKTPKRLPEFVQEESIEKIMDQDIYTPDFDGQRDRMVMEFLYLTGVRLSELLSLRWRD INLIEDHVKVL--------------GKRKKERIIPITNGLKKNLISYKKIFEETFH--LDESDYFIVTNTKEPAYPMKIY RIVRHYLDLFAQTSKRSPHLLRHTFATHLLNKGADLNAVKDLLGHANLAAT-QVYTHNSMEKLKAVFDQAHP
A0A0A2MVD5_9FLAO  TQQAYCDYLQKEKNYSHHTLTAYLNDVSEFEKFLGEH-DSDVTLESVDYSQVRSWIVSL-VE--NGISNTSVNRKISSLK SFYKFLLKTKQIEENPIQKHKSLKTPKKVQIPFSEKELELVFEENDYPDDFEGIRNRLIIELFYATGMRRAELIALDMGN YSAYGKTIKVL--------------GKRNKERVLPLLECTVALLNRYIIERNRLTT--IADRNLLILNKNGHKISESFVY RLINDYFSTVSEKTKKSPHVLRHTFATHLLNNGADLNSVKELLGHASLSST-QIYTHSSLSELKRVYQDAHP
A0A0B4S929_9BACI  QLSDFIHFMTVERGLSENTIVSYKRDLQNYLSFLMTE-Q-LTDISDVTRLHIIHYLKQL-KE--EGKSSKTSVRHLSSIR SFHQFLLREKVTTDDPSWNIETQKTERTLPKVLSLGEVEKLLDTPN-QHTPFDYRDKAMLELLYATGIRVSEMLDLTLAD VHLTMGFIRCF--------------GKGRKERIVPIGEAAASAIEEYIEKGRSKLLK-KQPSDALFLNHHGKKMSRQGFW KNLKKRAIEAGIQKELTPHTLRHSFATHLLENGADLRAVQEMLGHADISTT-QIYTHVTKTRLKDVYHKFHP
K0C2Z4_CYCSP  YIVSFLDNIWVEYGLSDNTLAAYKTDLTSFSSWLLKQ-R--KSLLTIESSDISSYLADR-LA--QGVSARSSARFLSSLK RFYSYLIREAVIIEDPTAIIDAPKLARSLPSTLSEADVEGLLNAPD-TSTALGYRDRAMLELLYASGLRVTELVGLALSE INFRQGLVRVT--------------GKGNKERLVPVGEEALDWLQTFIERWRLDILG-DKKADVVFPTNRGGGMTRQAFW YIIKRYAAKADIHKDISPHTLRHAFATHLLNHGADLRVVQLLLGHSDLSTT-QIYTHIAKERLKDIHERFHP
A0A077KR01_9FLAO  MLEKFLEYLQFEKRYSPHTITSYKKDLEDFSHFFLRT-ESSKDISKADKKIIRNFIVDL-SE--NSISKRSINRKLSSLR SFYLFLLKIGEIKVSPTEGVSSLKAEKQIP--MSEEEMADLNDRIFE--QQHDVLEKCIMEVLYQTGMRKAELCGLIFEN VDIIGNELKVI--------------GKGNKERVIPISEDLSELLKSYLDIRNPQ----AEYQSYFFVNKKGKKLNEKFVY VVVNKYLSFITTKEKKSPHILRHSFATHVLDNGAEISKVKKILGHSSLAST-QVYTNANIEQLKKVFNQAHP
A0A0D8PI56_9GAMM  LYEQHVTHLTL-QGKRPATIDGYSRALRRITHHL-DK-----SPDTLTTDDLKRYFAQLIKT----HSWSTVRIDRNGLQ FFFKHVLQRDWEW----LNIVKPPQVKTLPDILTPAEVSHLINS------TKQLRYQVFFLTLYSLGLRLGEGLDLAVGD IDSHRMLVHIR-------------NGKGGKDRFIPIPRRTLYALRYYWQTHKNS--------RYLFPSQ-FTVMDRGGIQ KAMKAVIKSCGINKSISPHNLRHSYATHLLEQGLDLRSVQHLLGHNSLNTT-AKYTHLTDISRKNTSNTINQ
D7DKX5_METV0  HLDDYLQHLTFERGLSALTLKNYARDIQLLESLADNT-----ALDTVTNTQIRRYIATL-HG--RGLSGKTIARALSAWR GFYNYLTHHKGYTQNPVMGLRAPKSAKTLPQALSTDQAVKFVDI---GDGPLERRDHAILELFYSSGLRLAELVNLDIGM LDFSEGTVTVT--------------GKGNKTRIVPMGSHAVSAIQTWLQSRALKIA--DINPNALFVTQQGKRITPRAVQ YRVKEWSIKQGLNISMHPHLLRHSFASHVLQSSQDLRAVQEMLGHANISTT-QIYTHLDFQHLASIYDSAHP
K0N8L6_DESTT  LIKRFKEDLQL-AGYAKRSIQSYTSSVLRLQRFY-NK-----PLEDITEEQLRQYWLCCQNE--FGWSAATLRISYSGIQ HFFTKTLVRSWNIF----NDIKWKREQTLPTILSLEEVRKIIYAL------PTVQSHAFYLTLYSMGLRLREATTLQVKD ILSDRGLVHIH-------------GGKGAMDRTVPLPKITLLTLRKYYKTHRNS--------KWIFPALGGNHVSDSGVQ GVLRSTLKRLKFKKHVHPHVFRHAYATHLLEANIPIRHVQKILGHKTLKST-MIYLHVTTQAQVDSNDKVSK
C9RDI4_AMMDK  WLSGF-EVSCLRRGLSPSSVRAYLGVVRRFVAWWEGTSG--ADPRAVTPLDVADYRRYL-RG--RGLKPATVNFNLEAVK SFFRWLKEERALPDNPAEGVKKVPEVKPSPRWLTRREVGLLARAVQ---RYGTVKDRALFALLLHAGLRVSEAVSLRLED VVVRSGFVRVR-------------YGKGGKYREVPLNVTVRRVLKEYLAELPPQ------GGGWLFPGKK-GPMTPRAVQ KRLKFFGRIAGV--EVTPHKLRHTFCKWLIDAGESLDKVALLAGHARLDTT-AVYTRPGRTDLERAVEKLSW
W6RGY8_9RHIZ  LRRRMIEDMTV-RNLSPATQRSYINAVQKFSRYF-GR-----SPDRLGPADIHTFQVHLVST---GISWASLNQIVCALR FFYGITLGHDDVP----DRIPYAREPRKLPIVLSADEVAQFLEAV------SSLKARVALTTAYAAGLRIGEVCGLEVGD IDSSRMVIHVR-------------HGKGAKARYVMLSNELLGILRRYWRLSRPT--------TFLFPGRDAKPIEPTVLN AACRSAVAATGLSKRVTVHTLRHSFATHLLENGTDIRIIQVLLGHAHLSST-AHYTQVSTDTIRSTASPLDR
R5IQU6_9CLOT  AITQFRKYL-LERNMSERTITAYCYALKQFYGLY----------SQLTDKNLQLYKVFL-IE--R-YKPQTVNLRLRAMN CFVRYRESS--L--CP---VSMVHVQQKGEQIISQADYEFLKQRLW---EDGEYNYYFLIRLMAATGVRISELVLFDVED VKKG--YRDIY--------------SKGNKLRRVYIPAVLRKAFEEWPGFSQ-------RPDGILFLNRFGAPLSASGIR FQLKVFAARYDIDDVMYPHSFRHRFAKNFIEVCPDIALLSDLLGHDSIETT-RIYLRRSSREQYHIVNQVV-
E7GL53_CLOSY  GLTTYYHYL-IGEEKSPTTITKYLRDLQKFLTYTAGR--------PITKELVITYKEEL-KQ--Q-YATASINSMLASLN HYFDFAGLY--------CKVKQIKQQRRVEKELSKEEYYRLIKAAQ---ELQKDRLSLIIQTICSTGIRISELECITVRA AQSG--VAEVN--------------CKG-KSRQIFIPHKLKMMLLTYIKKQH-------IRQGPIFITKQGNPINRSNVW REMKNLCEIAHVRNKVFPHNLRHLFAKTYYKMEKDISKLADLLGHSSINTT-RIYIISSGEEHRRQIDRMKL
Q30R56_SULDN  ELEAFIEYISVIKALSRKSVDAYTCDLKQIELALNK------PLISLDSKTLFNLLS-------EYKNKRTLNRKLSSVN AFFDFCYKNQFV--DEKKKVKFSKIPKLLPKFLSYQQIQNALSQVD-RSSVLGLRDYAMIIFLYATGARISECLALRRED IEGEWLHIRH---------------AKGEKERIVPIAFVAKTAVDAYMNELK----K---TKEYVWSNYKGEKLSRISAY KITQKYL-------GVSPHVLRHSYATALIAGGADLRVVQELLGHSSLLTT-QIYTHIQKQDLKETLEVCHP
C5AMZ8_BURGB  LVNAW---IAIR-ARSAQTQRAYRREAERLLLWVAK--G--KPLSSLNTLDVAEYEQFL-ANPWRPLSARSRDTARRILT AMGAWLVRQQYLRVNPFEGLAA--APVP-GRTLTHAQWRYVLQTVWQRARIRRQRDAFVLLLAYATGLRRAELAAATTGD LALEDAVLRVD--------------GKGRRRREVPMPARLMDLLRAELRARAPLSLET-APATPLVAHLVTG-LHPNTIG ALFKGIFARAAL-QRASTHWLRHTFANHGLDAGADIRDMQALLGHASLATT-THYAKGDAARQYQTVDAFFN
A0A0G0C286_9BACT  KIDEFLDYLSVEKGCSPLTIRNYKHYLTRLSIWLNAK-KANAKLEDIKQDAIHDFRAYL-AK----LGKKTQGYHAIALR SFLKWLIRNDYQ-VMAPDKIELPKIPDRQVKFLNGEQVDRLLNAPT-MSDIQGIRDKAILEVLFSTGLRVSELTNLNIEK IDFERREFGIT--------------GKGGRARVVFLSSRSADYLKKYLNERKDH-------FKPLFIRGEKMRLTPRSVE RLVKKYVHKIKLPVEITPHGIRHSYATDLLNAGADIRSVQEMLGHKNISTT-QIYTHVTNKQLHEIHEQFHG
H6RP30_BLASD  LIADYLCSL---SGAATGSVRSYALALLRWWRFLAAELG----WQRASRVEARDFLMRLAAT-GRGYAPATINHNLAVLR GFYADRMAAGD---NPVEAVQRPETPARLPRSLPDHLFDTLFAA------MRSDRDRALLALYVSTGARASELLGVSVDR VDVGAQRIGVH--------------RKGGRLQWLPGSADAFVWLRLYQQRDRP------AGQQALWLTRRARPLTYSAMR RVLQRANEELG--TGWTLHDLRHTAAFRMAEDPLTLTDVQWVLGHAQLATT-QIYLRPREDAVVAVL-EHHR
R6GYB9_9FIRM  LLQEYAKYH---VGLTIANIRGQLYEVKRLLEYFKEE-----SICQVDENQLNDYFRKLEEK---DIKDDTFNKRIVHYI KFYQFLNVRGYMKE-P---FK-PELKKT----YPEHHDRTVEEKVY-ME-LHKLYPRLIFLHLWCTGLRISEVCTLKGDA WDGEDAWLKV--Y-----------QIKMKADKMIPIPLVMYRIMRKYIEREH------IRPKDYIFKGKDGGAYRGTTFR QEFQQYCDKNGI-ADIKTHDYRHTLATQFYDEDVSIQTIRDYLGHFSEEMT-KQYVDFMPKRIEKASDTYF-
V9XRM0_9NOCA  LIQRFLRYVTVRASLRPKSVESLINDLLPFADYLTTH-G--TSLKNLDRSHLEGFLVNRTRSWQRGISKAVIQSTVLSLR NLLDDIT-EGW-EQAPTRRVDVPKLDQPLPRSLPPDIDAAVMNAVGQDDS---AR--IGLTVLRGAGLRVGELLDLELGN VDYGAGTLKV-------------PLGKLATERMVPLSATTITALDEWTGGRGP-LP--TGATDFLFVA-HGRRLGQTRLR NLL-AAVDHAGL---VTPHQLRHTWATELANAGMSLQALMALLGHVTPQMTLR-YATLASPTLRDAYDQAHP
A0A059VVU1_STRA9  FFLRWIQTKK-T--LARTTRHGYEEHIKNY---LLPHLGH-IKRRDLKVRHLDKMYDAIEHENRKVTSAATMHRINDTLS SALSWGIREQAFTRNWAQLVELPPPKKGPVMVWTPVLTGQFLDFVK-DD-----WLYELWHSFIFLGPRRGEMAALPWTE VSLDALWLRISQQIVEYELYGEAPKADS--VRTLSLSLESGDNLSAFRAKQDKQRRDA-VESGRVWTHENGEGLHPDWIS RRFTRLVELSGL-PPVRLHDLRHLAATLSLLAGHDIKVVQEKLGHSSRQITSDTYTSVLPEMMRAEAESVM-
D4J650_9FIRM  LLQEYMKYE---IGLALSTVYERFRTIRNFLREISEE------VTKCDASLIDVYLKNLQNG---AMGAKTFNTNVSGIQ FFMKFLEVKGYIKK-P---FY-ASLEKQ----IPVHHDRSVEEDVY-ME-IQNLSLRMMFLHLWCVGLRISEVCTLKGDA IQNGDCWMKV--Y-----------QVKMKNYKRVPIPVTLYRLMQVYLKKHP------TEKEAYIFRNRKGGAFSKSTFM GQMKKYCSQIGI-QNIKSHDYRHTVATNFYEHGVSIQSIRDYLGHTFEEMT-MQYIDYMPRKIAKENDAYF-
V6K580_STRRC  WLDMWLAGKK-G---RQSAISRDESNIRVH---LKPRIGH-LRLDRLRVIHLTEMFEAIAEANRRIVGPATRQRVRSTLR AALNAAIAQQLITFNPAAHVELEAPKKSPVMVWTPEHTGLFLDHVA-ED-----RLYALWHLIAFRGLRRGEACGQKWTD THLDAGLITVAKQLVVWEVYEDDPKTDAG-ARTIALDSDTVQALKRHRAQQDKDRKSA-VETGRVFTKENGETLHPANVT RRFVELCEEIGL-PPVRLHDLRHGAATLAHAAGADLKDIQEMLGHSSITITADTYTSLLPEADLAIAEAAA-
B5GPF3_STRC2  WLDEWLGGKK-G--LRVGGYKRYEVDIRVH---LKPHLGE-LRLDKLAVKHLNRMFDAINERNRRVTSVNTQHHIRDTLR AALNVAIGQRILGYNAAEHVELLPPKKSPVMVWTPEQLGTFLDHIL-GH-----RLEAMWRLLAFRGVRRGEGCAPRWTD FSAKNRSLTIATQLVQWEVHEGLPKTNSG-VRVVALDTETVESIEARRLIQEAEKTTA-QDTGRIFTEEDGSLLHPGKIS DLFDRLVAEAGL-PPIRLHDLRHGAATLMLAADVDIKVVSETLGHSDTRITRDIYQSVLDDLAREAAEAVV-
Q11N80_CHESB  TLNRFLRSCPTMGVRSMNSLRAYARDIIVWMRFLEER-Q--KSVSA-DRDDIAAF--HEARR-SEPISASSWNRMIAALD KLYRWAVDEKIIAAAPFTYLRATSKESGARRFLDLPRYLVFR-LPD-EDTRNGERNALFAELLITTGLRLQEASSLLLNE LPLDDSTASLFRA---------AATAKGSRGRDIRMPIRLIGQLHDYVRIERDNRADRMTPETRLVETEDGLPMPMASWE AVFTRASERCGFDMHVTPHMLRHSFAVHMLTIGDPLLKLQRLMGHSRIEST-YIYLHLADS-Q-EIVDAVG-
J7L5G0_NOCAA  FLKEWIRAKP-D--LAEGTRTSYQGHIRKY---LIPHLGE-MRLDRLTSRQIEAMFDSIEADNQRVISLSTKHRIRATLR SALSDAVPEEVVNINAASHARLPSKKEGEVMVWTPEQTRTFLAHAR-KY----VWLHPLFHLIAVKGLRRGEAVGLPWSH ARLTDAEADIRTQVVQWQTFTSTPKSEAG-QRTITLDADTVKVLRGWKKFQNQARLPE-ADSGLVFTRQDGQGWHPSHVS DWFARIARAAGL-PPITLHGLRHGAASMALAAGTDVKVVSAELGHSTTHFTQDTYQTVFPEVAKAAAEATA-
S5R2I3_9STRE  IFKAWH----ERVKPANNTLKTRVTIYNRY---IEPNFTR-MSITAFMTDEIQNLIN---------SSMHMARNLHIYLK MIFDWSVENGQITQDPIASNKVKRSEEKAEKYLEASEVNHVLRLIE-SWRPDNQLIADVLRMIFLTGMRPSEVLGLNEDM LDFEKKWIKVHWQRASKERYRADLKTKES-VRTIPMSPEVEKILRHYID-RNKFQAPT-QDLGYLFTRRQGSPLYHNELS QFLAKYNKKADIGRPVIPHMFRHSFISIMASEGIDLPTIREFVGHSEDSKIERVYLHVIKKQKDTMVEKLE-
R7G3A9_9FIRM  FLKIFVNLYG-TSKWSPSTFSSKVGTIENY---INPLIGD-WKLNEITTKKLSAYYNDLLSVPGRCVQPANIKKIHDIIR CALNQAIRWEYLDRNPASLATLPKVPKVKRKVWSVDTFREAIQQSD-DD-----LLTICMHLAFSCSMRIGEITGLTWED VIIDEQSIATNNAVSRTRLVLKTPKTETS-NRTVWLPKTVAELLVQYQKDQKELQEDA-NNYNLVIALENGNPVESRIVR DRFQKLCEQNGY-EKVVFHSLRHLSTGYKLKTNGDVKSVQGDTGHAEAEMVTDVYSEIIDEDRRYNAQKMD-
E5AW83_BURRH  LVRAW---LS-N-ANTQTTFDTYRKEAERLLLWVQL--G--KPLSSLTHEDLQQFNAFL-ADPWRPLSAASQRQARVILN GLFTWLVDAGYLRGNPMALLRQ--AKRS-TRYLSVSLWDEVKHFVEQRERAYSTRCRWLTTLFYLQGLRLSEVAHGTMGD FDGHDQWLDIV--------------GKGQRARRVPASPELIVELARYRQACGPSLPRR-AEDTPLVVPFRGPRLSRSALH DAIKRIFRDADL-VRASAHWLRHTAGSHQADGGLDLRTVRDNLGHVSLTTT-SLYLHEEEDTRHRQTVHGHR
R5PTI4_9FIRM  WIDFWYQNYS-APKLRPTTQACYSGRIYTH---IIPSVGN-IPLNKLTQNDLQQFYARLKKSGGEGLSDRMVRSCHTTCR TALEKAVTEGLIRINPAVGCKLPPKKAKEMQVLTPPEITRFLIQAR-EEG-----YYELFLLELTTGMRRGEILALKWRD LNLKTGELHISRQVLKGKVLISTPKTKSS-NRMILLPPEMTELLAELKTR---------TDSEWIFPSDLTQPRHPSAVY HRFQKILERANC-KRVRFHDLRHTFATMALENGMDIKTLSAMIGHVSAETTLNIYSHITDTMQQQAAARID-
F8IAS6_SULAT  TMQAYIAEK-KAFGLSSGTLTAYHKDLQHFLAYLDTH-D--ADVHAITATVVISYTA---TL--GFCTPHIRHRRLSIVK GFLRYLYDRGLAAEDRSPLVPRDQKQPVLPSTYTRDEIAALIAAID-RSSPKGKRDYAMVLITARLGLRATDVCDLGFEN LRWEDSVIILN-------------QRKTGERIELPLLADVGAALIDYLKYGRPV-----SELPFIFLHVNPDRLNRTTLH SIVSLSLRRAGIVRRHGPHALRHSLAGVLLAKKTPVPVIAAVLGHRSTESA-RFYLRIDLQALRQCA-LEVP
F3Z6V3_9ACTN  FVARWADGLMLKEG-SPDVLR-WGEELRE-FGWLLAG-T--RPLADLDTAVVEDVLHHLAHR-GKPAAGDTHKRRRRAVN TAFEYAVMAGELPENPFTRSKRAGSQDVVPRVLNPVQARQLLAAASYR--ARGRRLVAFYAVMYYAALRPAEVVGLRRAD CDLPEETLTLWET----R----PVAGKQKTDRPVPIPPILVAILRKHLDTFGT------AKEGRVFGNERGD-VGSSTYW RVWEEAADRASL--AGRPYDLRHACITRWLNAGVPVAEVARRVGNS-PEVIHRRYQGCIDGHEQVANDKIA-
A1TA67_MYCVP  ACDEWLAGRR-G--VRSVTLQGYTHDL-AA---VRRFLGN-KKLQQLTKADGDALVDWMLTQGVRGVKPVTVRSTLTTFG MVVQSFVDQGALPRNVVALVERPA--EETSKSWTPAEVQKFRVSIR-ND-----RLFACW-LLSCYGLRRSEVLGIRWSA LEGD--TLSIRRSRVAKETIEGMPKSRRS-LRELPLPAELASALEDLKTRQQDEAKIP-SDDGLVAVREDGSPIRHEWYS DEFQRLRQRAGL-RRIHLKGLRNTSVSLMLAGGLPVHVVAAWHGH-DPAVSLSIYSDAQRDDLRAAGAALF-
A4X2E1_SALTO  LVDKWIDALLVRPG-RPGELRDHLADLAP-LRWLRRA-S--LPLAEVETVAVRGALEALAVR-GRAAAATTVRRKRSVFY NALQYAVELDALPFNPVDKIQRAKIAKSIRRVVNGRQARELLTAVSYRDGRRGERLVAFFGCLYFAALRPSEALALREQD CDLPETRLTLEKS----R----PAAGKRAEARTVPIPPVLVKALRVHLDRFGA------AKDGRLFRSERGN-VSSTTYS RVWKAAAAQASM--AGRPYDLRHAAVSLWLNKGVPAPDVADRAGHS-VDVLLKVYAKCIDGQEATVNQRIE-
C9Z8J9_STRSW  YVAKWNETMLLGPG-RPAVLRGWAVDIAN-LRWVAKA-S--LSLATLNAADIRSVLDSLKLT-GAPAAAETVRRKRAVLF NALAYAVELGELPENPVTLVKLPKVTKEVRRVVNPRQAAELLGAVSY--RARGRRLVALFACMYFGGLRPAEAVALRRPD CTLPETSLILEKS----R----PTVGKRNETRIVPIPPRLVRILLAHIEEFGT------AKDGRLFANERGG-VASTTYW RVWDEAAEQASL--AARPYDLRHAALSSWLNAGVDPTEVAERAGNS-VEVLLSRYAKCLDGRQDVANRRIA-
Q7UNS9_RHOBA  VVKCLVRELRI-RFYAVSTIKNYRSAWVCFLRWY-RG-----PLDQIDQEDIREYL-ELLVA--GGASASEVSVTLSALR TGLDKFCLLRC-TV----GLVSPRKSKQLPVVMSKKEVQRMMEAA------RTLRDKLLLTVLYATGLRVAEVARLQWSD FDFDRQQIRVQ-------------LGKGKKDRYVMLADDLLPLMRQLWRHTKGV--------GYLFPSEG-RHLSPRTIQ RAVKQARILSGIGKAVTPHSFRHSFATHLIESGTDIRFIQKLLGHTNLETT-SLYTKVARMKATAVASPLDR
A0A0C1QFR6_9ACTN  LVDRWTDALLVKRG-RPGVLRSYVEEIAA-VKWVEKA-S--LPVAELEITRAHDLIDALGRR-GKPAATQTYRRRRAVVF NVLEYAVELELLPSNPLSRVKR-KRAQEVRRVVNPRQARELLTALTY--RASGRRLRAFFGCLYYAAMRPGEVLGLRRSD CTLPPSRIELAET----R----PTAGKAGEVRIVPIPPPLVRLLREHLAEFGA------AKDGRLFASERGN-IAASSYS RAWKQAADQSSL--AFRPYDLRHAGVSQWLNSGVPAPEVAARAGHS-VDVLLKIYAKCIDGQEQEMNDRIM-
K4QW44_9ACTN  YAQKWLDAN--S--VGPTTALRYEATVRNH---IVEHLGR-RELRSLNPSIIQGWIRTLQDA---GLEVSTIEGIFDILS SILGAAVEDGLLPKNPCKAVKLPTATKKKIIPWSLERVRAVIASLP-------KRFHAGGKLAFGCGLRQGEVFGCAVED IDFKGGWIHVNRQVRLTKPVFALPKGNR--IRSVPLSAQLVAALKAHMKEFPPA--LPDGEKRLLFVDQKARAYNRSVFN MDWKRALAAAGVAPE-GMHALRHAYASVLLDAGESIKALSEYLGHSDPGFTLRTYTHLLPSSETRTRKAID-
A8IKA7_AZOC5  VCDWYLDEAE-AGRIKASTLAMDRSRIDAH---IKPLLGK-RIINTLKLGDIEGAQADIAAGKATTGGEGVAARTMSTLH SILEHAVRLGKITSNPAKGVRRLASTP-RDRRLSRAEIEKLGKAMR-IAG-EHPTGLAAIRFFLMTGLRRMEGLALERAW LHDEEGSIRFPDT-------------KSGAQ-TRVIGRAAVDLLLA-QPQ---------AGSRFFFPAGEG-HF--VGIV RVLDRLCAMARL-EDVTPHTLRHTFASVAGDLGFSELTIAALLGHAARGVTQ-RYIH-IDEALRLAADRVA-
Q2J882_FRASC  VIERYLHHLEGERGLARNSVLAYRRDLRRYCDHLSAC-G-LPSLDAVGEAEVAGFAAVL-RTGHPPLAAASVARMLVAVR SLHRFAADEGDVPEDVSRPVRPPTPPRRLPKALSIDQVVAVLAAAAGAEAVRRLRATALLELLYGTGARISEAVGLDVDD LDLEAASVRLH--------------GKGGRDRIVPLGRYAIAAVADYLRVGRPTLVA-PRSGPAVFLSRRGNRLSRQSAW SVLRTAALAAGV-EGVSPHVLRHSFATHLLDGGADVRVVQELLGHASVSTT-QIYTLVTVDRLREVYAASHP
V5XAK1_MYCNE  FFAEWF-VAV-EASMDATTWQNWKDYARSY---VVPHIGA-EKLQQLNEPQLLKLYAKLLNEGNPGLAPKTVRNIHAMIH RALVDAVAWKYKAHNPAANVRPPKRSRARRTVWNPEQIQKFLRAVS-HDRFA-----ALFLLELTTGIRRGQICGLRWHD VDLDAREITVHDNRVVHARDKAGGKTHNA-DQTIAIDRTTAAALEKWRELQNEERATD-HPGNYVFTFQDGRPPHPDSIR QRFDRLAAAAGL-ERITFHDLRHSYATAALKAGVSPKIVSERIGHADVGFFLQTYAHVLKNDDREAAEQAA-
A0A0B5RXQ5_9FLAO  EFQKHNDEVF-KKEYAIGTHERYVTARAEY---IRYVYED-IEFRELNYEFVIGYEHYLKTVR--ACSNNTAIKYISNFK KIVLRAVAKGIIASNPFVQYKP-KKTKLNKKPLSKEELSILENKFT-N-ER--ATVRDVFVFQCYTGLAYIDVFQLKKSD ITKDEENLWIRIN-----------RQKTDANITIPLLPKAIEIMEKHKDHPA------CIGKDIVL------PV-NQKMN EYLKEIASLCEIS-ELNTHKARRTFGSVTLGNGVPIHVVKEMLGHHSVKQT-EEYALTEEESIKTEMQKLK-
R5A063_9CLOT  YLDYWIDTYC-NFNLKYSTIVTYLNIIKLY---LKPMLGR-YALWQIDSQMLQEFINKIFVE--KNLSKWYLKNIMKVVK GSLRYACSVNFINENPAEKVHIPRGDPA--HIFTQEEIEKILDRFK-DVPYIY----YSFLTAYYTGMRVSEVYGLTWDN INFEKKTITVNKNIIKEVWSYGTCKNPQS-QRTISIGDTLVKALKEYKKLQEENKEES-LKAKLVFVRANGDFRGTESPR HAFKVINYELGI-P-CRFHDFRDTHATRLIEQGADIKAVSKRLGHSTIMTTYNIYVRVTNKMETETVNKFE-
R6Z871_9CLOT  LAK-EIEDSKYRGKTKANAYNTNMSTLERI---KKHKFAN-IPIEKVTKKQIEDFLQ------ERVKSNSTIKKDYRMLK YVYEYANYKLYLVKNLFEGIEKPKKEDKDVVALTITEQNQLEDYLE-SH----SSYKNIILLCLYTGMRIGEVLALNYED IDLDNKMIKVTKTLTKKKTIIGPTKTKSG-KRNIEINELTEDIIIDSLNN--------ENKNKVLFCQANKKLYVDNTIN SAFKRICKNAGI-KPVNTHMLRHTFATRCIEAGVDLPVLQKLMGHANIETTINTYGDIYNYYKQKETQKVI-
D4LS26_9FIRM  YLNDWVESYA-RVNLRPSTYDGYKKTIANY---INPYIGG-VALNQLTPAMVDKMFQQIID---KGLKPSTAAGAKRVLS VALSHARKYRYIETNAAKDTLTKGKSDKTPDPYTPEQVKALMQRVE-GT-----VWEMPVILGGLYGMRRSEILGLRWRN VDLENNTFDVSEQLPKTKVIEEMAPPKSN-GRTLPITELARPFLKQMQEAQREQAEKP-YDNDLVVAKPDGSPISASWVS SQFGKLLEDLDM-PHIRFHDLRHTAATNMHQLTGDFYTVGEVLGHMNFEAVTARYVDVRLERKKEVLDAYH-
Q881N3_PSESM  YVRSF---LK-S-AGNESTFNSYRTHVERLLLWIKS--K--VPLLEMRRTNAEEFLEFC-LAPWSKPAQGSIAQIFAVCG SFFQHAIDEGFCEHNPFRAVKQSKQRTT-SRILTSLQWDFVLETAEQTQP-KYERTLFIVATIFAMYLRVSDLVGRSMGD LDGAGNWYHVV--------------GKGNKAGKISVRDDYVEYLKRWRVHQGSPLPGF-RETTPLIATQRGRALSDRHVR LLLQEVFDRVSL-RAASLHWLRHTSATFDAP-YRDMKDLQVDLRHNSLSTT-QNYYNSEDEKRAYSIKRLPM
B1MGK7_MYCA9  -VTEYLQFLRD-DQASPNTLRAYAAGLAAWWNLLEET-N--TGWTDVTTALFGEFLTYL-RTGAVWLSAASVQQRAAAVL SFYRYHAHAHNLDAGTLYILRKPRN-TSRTPVLLPEQVRTILDLCAVGQSPAALRDRLLFALLAETGMRMGEALTLRHHD VHIGAGGVEVVPR-Q-HP----GVRVKGGH-RRIYVGDDLEALYSAYVWHEHVPDL----DTHFVFVNQLYAPTRPETVY AKVRSISHNAKP-KDWSPHWMRHTHATALLLSGVPPHVVMRRLGHQDIQTT-LTYGWVTEDEMRSVAEWRNF
F2KUI3_PREDF  LFTKYNNDMY-ACGVTKANYRKFDICKAKF---LEEKYTD-LNIIELTPIVIHDFDVYLKTVV--GQCFNTAIKTLKTFK TVIIFGRKAGVFNHDPFLNIHF-KTKRVDRGFLTDEEVDTIMHKFA-TQ----VNVRDIFLFSCFTGLAYVDVANLTPDN IIT-MDKQWIVTA-----------RQKTDTLSHILLLDIPKIIIKKYEGKAK---------NGRLI------PI-NQRMN SYLKEIADVCGINKNLTFHMARHTFATMMLTKGVPVESVSKMLGHTSITTT-QLYARITNKKIENDMLAVS-
R5HS76_9FIRM  WYEKWMELYK-VRNLKATTIRNYEDGFRRT----EEYIGY-MKLVDIKPEHILDMIKKLED---EGYAPTSIKQSLSVVH QMFERAAASKMIPSDPTAEVKLSV-EAEKENCLSTDESHRFLETIK-GD-----RYEELFLILMHTGMRIGEVLALQWRD VNFDEKYLRVYKTLNRYVTQITSPKKKKS-VRIIPLPDIAIEAFSWKEKQNQDKKVKWGNDPGLIFTTSTGMSYLPGNAE DECERIKNIVEM-LDVTPHSFRHTFVTRCVQSGMKPATVGKISGHSTQKMT-EYYTHLEQGYVKDEYKRYD-
R6XJM9_9BACT  YYRMMCEKRL-G-KESRGNWGNWRSCLEKY---DPN--QN-VTFAEITPQWVQGFRDYLENDADHPLSRNSKLSYFNKLR ACLTQAYEERIIQYNPIRGIENFKEEEGTRMYLTIEEVKKLAQTCE-Y-----PNIKRAFLFSCLTGLRRSDVLRLTWSE IKKQGDT-RIIFR-----------QKKTGGQEYLDITPQAAELLGERGK-----------PDEHMF------TI-PTCTN ETIKRWVLRAGIDKKITFHCARHTFAVMMLDIGTDIYTVSKLLGHRELNTT-QIYAKVLDKNKQKAVANIP-
F6IGM5_9SPHN  ICDWYLVEAR-AGNIKASSLAMDESRINTH---IKPILGH-RMAKRLTIADVEQMQADVRDGKRPAGGPGVASRCLGSLQ AILGHAKHKGLIAEHPTRGAKKLAINK-KTRRLSTAELVAFGKAIA-YAG-ENPTALAVVRTLALTGYRREEAQSMKRAW VHAEGGFVSFPDT-------------KTDAQ-IRSIGPEALKVVLA-QPEI--------VGNPYVFPSGAG-AY--QAAP ACFRRVCQWAGI-EGATLHTLRHTFGSIAGELGFTELTIRAMLGHASQNVTQ-DYIH-IDEALKLAVRKTS-
I4C5P1_DESTA  LLEKWLPPE-----LAPETLREYLRNL--YIDRITEHFGEQYPLKDMKVAQIRKY--QVARQ--KKVENSTINREVSVLS GIMRNQVELGHLEFNPC--LRRP-ANQ-RDSYLSWKDFNSLLKH-----S-----LHDVLVMLYYTGMRFNEVVNLRWEM YKPERRMLILPPT---------TKEGKNNKLRRVPLRKEVVELLESLRRKRGGNVV----QAGKIFSSEKGD-IDHSTVR KCWARAIKLAEV-PGLQMRDLRHTWKTNAQRSGMDPTVRNLIVGHSTERSVADRYIRVSDEELR-AVDSMS-
T1ZGU3_STRIT  LAEEWFKSY--KTWNSHNTLNRVRGYLDNY---IIPKFGD-YKPDKIESADIQLWLNDLAKKSADKGSAKDFGAVIHKLK DIFDYGITNYGLITNPVSTVKIPPSNKQRIMVLHDDGLVIWLNYLE-SLNRANRRFKLICNTLLASALRINELLALTIDD LDFENSSINVSKTLMWNKICKATPKTDAG-NRSVPVPPPIIEKLRDFHHEMNKYLERH--RTKLIFPT-YGNYMCDRNER TTLKKRLVGLGL-PNYGFHLFRHTHASMLLNAGTNWKELQVRMGHKSISTTMDTYAELAPQRKSEAVGIYL-
B2JXF1_BURP8  LIRAW---LG-R-ANTPTTFGNYRKEAERLLLWVEL--G--KPLSSLTHEDCLRYQHFL-ADPWRPLSPASARQAMVILN ALFSWLVQAGYLAGNPLALSRQ--TRRA-TRYLEPGLWQAVKDFIASQDRAHYHRVRWLFTLLYLGGLRIAEAGSNTMGQ FDGTMRWLTVR--------------GKGDRERLVPATREMMSELARYRQSLGTALPSP-HEATPLVLPIGSTALTRAALH TIVKRVFAGAAL-EQASAHWLRHSAGSHMADRQVDLRLVRDNLGHASLATT-SLYLHADDDRRHHETDEKHR
E0TGY6_PARBH  AIEIWHAEAA-HRNRDPRNIRNEMSRMDAH---LIPAIGN-KKLRELTRRDVELLRDDITAGRRATGGTGTAKRTMVSFK SVLAYMKDIGFVDQNVAANLRLAPDGK-KERYLSVAEAHRLGKCLD-EWD-RRMTGITIIRLLLMTGARTKEIEELKWSE IDFDRSFFRFEET-------------KSGRS-IRPISPQVLDILKG-LPR---------LHPTWVFLNGTG-PY--CGTQ AVWRLVREEAGL-PDVRKHDLRHSFASFALANGLSLPVIGTLLGHSRPETTQ-RYAHLSDRHAMEAAKSVG-
H1ZAM4_MYROD  LIDYHRE-----SKLAYGTLKNYFSTEKNY---LRKVHTD-IYLSEINYKFIFDFENFLRNCKHQPLNNNGIMKHIERFK KLINLAITMEWMEKDPFTKYKL-QFEKTERGHLTKSELEILVNKFA-IE----QSVLDMFLFSCYTGLAYIDIFHLAPQN ITKGSDKDWIISS-----------REKTKIPVRVPLLPEALELIEKYKEHPV------AFAKGKLF------PV-NQRMN GYLKEIAIICEIDKNLSFHLARHTFATVTLNNGVPIESVSKMLGHTAIKTT-QIYAKVLEHKLGEDMDNLR-
Q8A5G2_BACTN  YFTQHNEQYA-KKTATQKTYSRYELTKIEF---LQKEYSD-IPVKEITVTHIENFYLYLRQEC--EVSNNTAMKFVQRFH TILLFAQKSGLSFIDPFGNFRF-NFDKTDRGYLTQEEIDTIYYKFK-SK----EHVRDAFIFSCYTGLPYCDIYTLSSED IKIGVDKKWIMKD-----------RGKTGVESFIPLLQIPLDILAKYEGKLK---------DGRLL------PV-NQKMN EYLAEIAAICQINKRITYHLARHSFATICLTKGVPIESVSKMLGHTNIQTT-QIYARVVDRKLSHDMNMLD-
A0A0F2RGR2_9RHOB  LAQRWLAES--E--MSDSTRDMRRHIVDRD---LIPALGN-YTLREVTSEDVRQLCDKIKKRG----APSTALHAREFIK LIYAFATLHGIRVENPAEEVDPRR--P-RDRSLTPLEIRVLYRVLE-EI-TANPTLKLGVKFILLTMKRKTEVAHATWDE VSFQDAVWTIPKK-----------RMKTGLDHNVYLSNQALDILVALKTCA--------GGSKYVFPSDTFRPISNATFN RSAHKLASEMEL-EPFTVHDLRRTGSTLLNELGFNRDWIEKSLAHEDRRSSRGVYKAEYADQRRHMMQEWA-
G9WQB1_9FIRM  MYNSWI--QL-KRGLKENTFSNYKYMYKMF---VEPDFGK-NRITDLKRSDVRGFYNFLAEE--KHVQINTIDSIHTVLH QVLEIAVEDDYLRYNPSDNALKELKKAEKRRALTVSEQEIFEAFLR-KKGQYH-RWYPVFTVMLWTGMRVGEITGLRWCD IDLEEGSINVNHTLVYCTFAINTTKTKAG-ERSIPMLPKVKEAFLMEKEYQRECGV--SESRDFIFVNRFGNVQHQGTLN KALRRIIRDCIL-PKFSNHSLRHTFTTRMCEAGVNIKAMQEILGHADAETTMDIYAEATKELKKSELINFE-
Q5LDK3_BACFN  VYKEHNEKCR-AKEYTESTVIKFDTSIKEY---IRSCYDD-IMLAELDGQFIRDFDFWLKTEK--HCQNNSALKHLKNLK KVVRIALANDWIKKDPFYGIHF-KQEEVNVEFLSREELDILMNKFA-IK----EQVRDIFVFCCFTALAFVDVQQLSREH LIKDNSALWIRKA-----------RQKTNQMCNIPVLSIPQRILRKYEDNAE------CIKKGVLL------PV-NQRMN AYLKEIADLCGITKRLTTHVARHTAATVFLANDVSMENVSKILGHSNIRMT-QHYAKVLDSSIMRDMVNVE-
A0A0F4R5A2_9GAMM  LALCF---IY-S-NGSQATFNSYRREVERLLLWLVK--Q--SPTTHLRRDEIEEFIHFC-ISPWRNLSQAAIRATFSILS SFYGFLIQEDAVQQNPVALIRQSKKKEV-VRRISNLQWDYVIETAELEEANMHERTLFIMNALLGMYLRISELVADVMGD FDSDGNWLKVL--------------SKGNKERLVAVSDEMLSALKRYREFRQPLLPTI-AEQTALIPKNRGQGMTTRQIR NIVQFCFDAAEL-RVATVHWLRHTGISEDVK-TRPKEHVREDAGHASMATT-DRYIDTEYRERHASGKKKA-
U5SAY2_9LACT  FMNDYLPFY--ETDVLEQTYQSRKPMLKI----IMNRFGK-KQLRAITVQDVQHFRTWLLSKRGANYSNGYGSLMFSTLK KILEMAVSLQYLEANVATKVKAISKGKAQVAYWTKQDFEKVINQIC---DLYEHLCFVMLWLYFNTGVRVNEGTSLWWND VDFEKKNLRVTHMLILTSQRQSYTKTEAG-SRIISLDDDTIEILKAWKKRQAEE----VGNPDFIF-SYDGNPMIKSTIA RIVKRYAKLAGV-PEIEAKGLRHSHASYLIEFNVSVLILSKRLGHSSPEITLKHYSHMYSGIDQEIAQIMN-
Q5ZWK0_LEGPH  VFKDYLRTRK-N--LKPRTIDNYTHILDKA---FT-HWKS-KPMLSITRDRIAKYHEKLGNEH----GEAYANLAMRILR ALFNFAAGQSLFIDNPVKRLSQYRIEK-RKTYIKSHELAAWYTSLQ-EI--QNVTLRDYLLLILLTGLRRQEAATLKWSD LDLKAKTFTINTT-------------KNNESHTLPLSDFLYDLLIA-RKEK--------AINDYIFPGGTAGHI--IEPR KTMAHVIKNSGV--HFTVHDLRRTFITIAESLDIPAYALKRLMNHKSSDVTA-GYIIVDVERLRKPMQLIT-
G7M779_9CLOT  FINKWFKEYK-INTISLNTRTNYKSRTDTH---IIPKLGH-YKLNKITNMIVQDFYNSLINEG---QKPSSAKKIMETLS NCLKYAKKNKLIYNLPTGV-----VEKPKIEFWNKDELDFFLNEIK-DT-----YIYTPIFIELLTGLR--------WCD INFNTGYLTVKHQVNRNTIFTDKLKTPTS-YRTISLPNILTNYLKSIKCD--------CTDTDFIVLSRDGTLCNPCNLS MNFSGAVSKFQL-KQITFHALRHTHATLLIFNGENIKVVSERLGHKSITETVDTYTHIMNDMKNNTASLLD-
A6T887_KLEP7  LCELWLKI-K-ETEISANTLKKTKSQVDTI---IKIMNGN-TMLTAIGYSDVLNCRNELLTGEKKGRTVSTVNNYVSLLC SILNFAYISGFIQHKPFESVKSLRKTRVKPDPLTREEFAALM-ASE-RG-----QSQNMWKFAVYSGVRHGELAALAWED VDLDKGVIHVCRNLT-ANGMFGPPKTAAG-NRTIQLLSPALDALKAQHELTAGHHRSS-QNLRFVFMKGEQKCYSHSSIG SRWEAAVKRAGI-RRRNPYHTRHTFACWLLTAGANPSFIANQMGHENAQMVYDVYSTWIEEMNGDQVSMLN-
C4Z9N6_EUBR3  LFDRYI--ST-KTELRSTTYSNYLYTWNHF---IRDTFGK-KKVRDVKYSDVLFFYTDLINN--QGLQINTLETINTVLR PTFQLAVRDDIIRKNPVDGAYCEVKKRKTRRALTVDQQRKFMEYVA-KNPFFY-HWYPFFVFLLGTGCRIGEAIGIRWDD IDLENRIIDINHSLTYCEFRVSLPKTEAG-NRRIPMMQQVYDVLQEEYERQKQEGF--CVETNFVFTNRFGMPHNPAAVN RAIKRIVDTHMI-PRFSCHIFRHTFASRFCENETNIKVIQEVMGHADVSTTMNIYAEANPDVTKSVIEKLS-
K4L4C7_9FIRM  ISNDFKKYC-ERKDYSKVTVEHYVKQSQRFMDYLISQ-G--SHCYDIRLPVINSYIR---TL--AGYTYKTVEQIICSIR SFLRYLQEQDILKTDLASKTPMVQKQTRIPSVWTKEELDLLIGAID-RGNPKGKRDYAIILLACVLGLRVNDIKNLTFGC FRWEENKLIFA-------------QSKTRETVNLPIPSEVGWAVIDYLKYGRPK-----IDSPIVFVRHLALPFSESDLH QLIRDYMRIA--HKHRGMHSLRHTAASRMLEHDTPLAVISDILGHTNTDST-AVYLKVDVNKLKECC-LGTP
A0A0C4YN20_9BURK  LVTAW---LA-R-ADSTATLTTYRREVERLILWLQV--G--KPLSSLTHEDLLAYERFL-ADPWRPLSPSSVRHAMVILN ALFAWLTEAGYLAGNPLALARR--RAPT-TRYLSHDLWETVKDTVAATERRHAARCRWVLTVLYLGGLRASELTATPMGA FQGIERWLEVT--------------GKGNKTRLVPATDELIAELARYRRAHDPPTPQF-GETRPLVLPVIGRELSRGALH LILKEVFGMAAL-ASASAHWLRHTAGSHMTDQQVDLRYVRDNFGHSSLSTT-SGYLHSEEDARHEATQERHR
Q89YJ2_BACTN  VFREHNDKCV-QTDMAPATVQRYETSLRDF---VWETYKD-VLLDEVSRQFIEDYEFWLKTEK--KCCHNTATKYLKNFK KIIRIALAKGWMKNDPFLEIRF-SLDKVEPDFLEDSEIQKLISKID-IP----SQVRDIFVFCCFTGLAFSDIHGLRKEH IVEDSNVRWIRKG-----------RQKTKIMCNIPLMEIPLKILEKYSTNEY------CKKHGVLF------PV-NQKMN AYLKELADICGIKKTLTTHVGRHTFATFALANGVSIESVAKMLGHTNVQMT-RHYARVLDRTVIREMSQIK-
D4INL8_9BACT  FY----LRTV-EREGAVGNAYAYLNSYKSF---NAD--KS-YTFGQIDEAFLSAFEGWMRSK---GNKETTLSFQMRTLR AMFNRAIKAKIVEKNPFNEISK-FNTRTPKRALSKADMMKIIDACS-QGK--EQFAHDIFVFSLCGGISFVDIANLTPAN I--ADG--RLIYH-----------RQKTHGAINVPLSEKAKAIIGKYDSHCEQ--------AGYLF------PILCSRVN VALRNIAKRLKIKATVTTYVARHSFATVLKKSGVNIGIISEALGHHSLKTT-QIYLDSFESQIDAAMQNLL-
Q5LER5_BACFN  YIK-YLADKD---IEKTSRKVSMYTLIQHY---D-K--MG-IRLRQVDKKYILGFVEYLKTATN--ISANTQVHYYKVFH HCLNSAVIDEIITSNPMDKIKNPKRRRTERAFLTIDELKILSQTFH-N-----ATLKKAFLFSCFCGLRHSDIVALTWGN LKKGKVKMELHMT-----------QQKTQEILSLPLSKEALKQLPVRGKV---------PDTEKVF------KL-LGRTN EILPKWAAKAGIQKHITFHSARHTHATMMITLGADLYTVSKLLGHTNIQTT-QIYAKIVDESKEKAIDLIP-
C0MFN1_STRS7  FYKVWWDSYK-ASTTKPPTIDNTETVFRKH---ILPMFAN-FSIDFLNKQVVLNLMT------AKAEEYANFKVIRSYVN SIFDWAEELEYIESNRLSKIKATKAKIEE-DYLSSEELQDWFNAFR-EDENNKLKDYVLFFTTFILSDRKSESYALHWKN IDLIKAQIDLRHALDK------NVKSTKGNKKTISIPNYLVTLLSEWKTQQKQELAIM-TPDQLVFTDTKGSPLHVDYLN NKMNSVRRRPRL-KHATPHKLRHTGATLAKKAGMSLEAISEALTHSDTLTT-KTYVNTSNVVPLSAGHVAY-
F0S9A2_PSESL  YC----KNRC-AGTVSVATHRNYVQYVKKF---VKD--EE-LYFDDITVTMLKDYINYMSNTL--KNGATTIHYSIRILS LMFKEAAREDIISLYPFSKVQI-KRDKGKRLFLNKEQLEQLKNFIE-YEK---EVFRDMFIFSYAGGLRFSDVVTLKWEN FNAKEN--RITKT-----------IRKTGRQHSFKIGQQALDILQQYKSEIAK-------PSDFIF------PIINAKCG QKLRRLGKAMELPFTLSFHLSRHTFATNALNNGMRIEYVSKLMDHSDIGIT-QIYAKIISEELDKAVEQYV-
A6L546_BACV8  FY----KEII-AINNKCGNRLVYLNSYKRF---TNG--KE-IPFNTINVAWLEKYEKWLRSN---GNKETTISLMFRTLR STYNKAIKERCASDYPFQEISK-FDTSTQKRAIAKTDMLKFTETQP-IGK--KELSKDIFIFSLCGGINFTDIANLTQEN I--VNG--RLHYI-----------RQKTGKLIKIGIPQEAMQIIKKYTD--ES--------NGYLF------PILRGKVN DILKTLGKRLGIEANITTYVARHSFASVLKKSGVNIALISEALGHSDLATT-QIYLDSFDEQVDEAMKNLL-
H8GLQ9_METAL  LFDEFLKHRR-NKRLSEVTKRSYRYDFGLY---LE-KWGK-RKLSQFKDTDFSKLHAEI-GKE----HPTTANRVIAMAS SLFGYAAERKLFKANPAHGIKKFPETK-RDRFLQSDELPAFFKALA-EE--PNDILRDYFLMALLTGARRSNVLEMEWTQ INLARAEWRIPTT-------------KNGEPQTVTLSPEAVEILRNRQGC----------HAVWVFPGGATGHI--VEPK KAWRRVLDRAGI-DNLRIHDLRRTLGSWQAKTGASLAIVGKSLNHKSPSTTA-IYARLDLDPVRESVERAT-
A4VUT0_STRSY  YMNTYLRAY--KQKVQSVTYKTALPHHKLF---I-QYFGS-KPLKAITPRDCEAFRLHIIEN----YSENYAKNLWSRFK ACMGYAERLGYISDMPCKALDNPRGKHPETPFWTYAEFQTFIKSFD-LHDYEELQRFTAIWLYYMTGVRVSEGLSLCWED IDFDKKFLKVHTTLEKGNYRKDQTKTPAG-ERLIELDDITIEVLQVWRKNQFAN-----QDTDFII-SRFGDPFCKSTIC RIIKRKAQQVGV-PVITGKGLRHSHASYLINLKKDILYVARRMGHADKSTTLNTYSHWFNALDKTVSEEIT-
A2SMI7_METPP  FGERF---FR-EIVAKDRQDTIPRRYFDKA---IVPAIGA-KPVRDVTTEDVRAIIWKKKDEG----FDAAAGSIRGVLK RLFDYAMTAGLIFVNPVLALPMKT-KS-RERALSPDEVRVFLKAA----N-IRRQFKIGLHLILLTMVRKSELLLARWEH VDFEQAEWHIPAEH-----------SKTGKPHIVFLSRQSIALFKELQALA--------GGSALVLPGSLTKPFAHNAIN TL-----AGQPI-PAFTVHDLRRTASTLLHENGWASDVVEKALNHTIGGVRG-VYRAEYEPQRREMLQFWA-
A0A0F2T7F4_9ACTN  YLNYWLAEEV-LPNRRPKTYQGYESVVRVH---LIPGLGT-KRLRDLRAQEVRVWLNRVRAECKRLLSARMIQSVHAVLR NALEHAVREELIHKNVAKLVKVPAPDYRIGKGLTTAQAKLVLKELS-GH-----RLHTLYVLALMLGMRRGELLGLRWSS IDLERGTLTVSTNLQRGELRLVLPKTLSS-ERTLPLPAPVLAALVDHRDRQAVERAMD-QENDLVFPSRIGTPYEPDNLR RSWHAVRGRLGL-DDLRFHDLRHTCITLLLDLGVPPHIVREIAGHSDVGVTMKVYAHASLAERLKALSRLG-
R7FY47_9FIRM  WFSFWIENIV--GDLAPNTLRNYRERYSKN---IQPVIGR-MAIANVKPMHCKQVLIRMDAD----YAGSTIRQAYIAMG TLFKAAKMNDLIARHPMDGVRFTK--RDDIKFLTCDDQQRFLEVAQ-RS-----HNYNQYALILETGLRTGEMIGLTWDA IDFEKRTLTVNKTLEFQKWRAGPPKTQQS-YRTIPLTNRAYDILKSW-DSRDNRKELSTSQRDLVFINRTGEPAKNSSYD THLYKLCDEAGI-NRFCMHALRHTYATRAIESGMQPKVLQKLLGHASIKTTMDRYVHVTTDSLDQAVRQFE-
R5DXY0_9FIRM  WFDIWLNTHK-KRTIKESTQVRYDDFYRRY---IKKQIGK-QRVADFNPIILERLLQNMAD---DDYSTKTIRDVYNILN AMFKYAVHNRILTFNPCAGVEVPK-TKKQIRVLTVKEQREVLEHAK-ER-----IHENLIQVALGTGMRGGELLGLTWDD VDFRKREISVNKTLVYYVFKYQTPKTKNS-IRTIPMQDSVYKALKRQWIQLKEMQLEW---ENLVFVGKNGKPITEHTFQ VTLDWIEKSIPI-PHFYPHALRHTFATRCFEAGIDAKVVQGFLGHYSIAITLDLYTHVTDDKAKSEMDKLQ-
E8T7V9_MESCW  FLDEWLGFI--KPSVAPKTLERYAEICRKG---LAPLIGN-VILSKLKTDRIDAF-TTALTAPKKGLAPRTVHHYRRVLV KALGQAVTWERLSRNPALATTPPKVERQKMLAYDVSQTATLLETLR-PT-----RMYIPILLAVTCGLRRGEILALRWRH LELDRRQMSIEESAEQDGVRYKEPKSGR--ARTVALSASTVAELKAHRARQAEEQLIR-DADSFVVAQVDGQPLQPRSLT HEWVRVLGKTSL-PRIRFHDLRHTHATQMLSAGVHPKIASERLGHSNIGITLDLYSHVMPGMQADAAEQVD-
R7FEL6_9FIRM  FAEQWFEEYA-VCNLRSNTYAC-MKQLTIR---VYPAIGH-LRLDKITRRDIQQFINDLALNGGKPLSRKTVVHHLSFIS DVFSYAVKMEMLTDNPCKNIDIPKKKKKEKDIYTLEEIAQLFQLLK-DAPLKY---RTFFTLAIYSGFRRGEMLGLEWKD IDWDNCVISVRRTSNYKGIYTDTTKTKKS-QRSLKFPQYVMDMLRAYRAEQDKERETK-QDCDRLFVKWDGTPMNNNTPY AWFRKFCKKNDF-RFCDVHSLRHFYASALINKGVDVATVSGALGHSTITTTMSIYCHELNQAQAKASAAIA-
F3ZAP0_9ACTN  YATRWIDER-----VAPTTEELYRRLLRLH---LEPTFGD-TYVNAIGPAKVRTWRAERRKV----TGATTTAKSYRLLK AIMQTAVEDDLIRRNPCFIRGAGREDAAE-RVATVEQVFALADAIG-------IRWRLMVLLGAFASMRPEELAELRRSD IDLDAGSVRVRRAAPEGHRVVGDPKSRAG-KREIMLPSFTLLDVRRHLEWFAQ-----DGPDGLVFVGERGAALRGTTFG RKWRSARDTVGL-KEFRFYDLRHTGNTLAADTGAKLKDLMVRAGQSSERAQL-IYQHSTKAHQRRLADDID-
I0XMF9_9LEPT  LLQNFQEYLSVEKGLSDNSIYSYGYDLNKFKNFLEKE-H--LDFLEVQANDIVRFLNEE-RN--RKISAKTIAREVVAIR QFYKFLKDEKKLDSNPTEKIETPEVMRSIPDYLTQEEIEELFNVIK-EDNLYELRDKCIFELLYSSGLRISEACNLRLTD MDMAGMTLTVE--------------GKGGRQRLVPFGEKSLDILNRYLKQSRPYILK-NRNCDYLFVSKKGSFINRKSVW RLLNHYIKRTSIKKKVTPHTLRHSFATHLLENHADLKSVQELLGHIDISTT-QIYTHMANKTLKEVHKKFHP
E6UHJ3_RUMA7  FAEQWFEEYA-KPNLRNTTYER-MLQLRGR---IYPALGH-MRMDKITPRQIQAFVNSLSREGGKPLAPKTIRHNLSFVS DVFSYAVKMGVVNDNPCSKVTLPKNNQAEKKIYTPEQVQRFLTLLN-DEPLKY---RTFFNLMIFSGFRRGEMLGLEWKD VDFEHNIISIRRTSNYKGTYTDTTKTKKS-QRTLKFPQEIMDMLREYKDEQDMQALDK-VETDRLYTKWNGLPMQNGTPY FWLGEFCEKHDL-PFYGLHSFRHLFASLLVNQGVDIVTVSGALGHSTVSTTSNIYCHMLDEARAKVSEAVS-
N9GPL4_ACIHA  FTELWLKQK--Q--VERTSYQKVSIVIKNY---LIPAFGN-QVLSKIKKSDLLNFRASLAKVTQTSLKASRINQIMTPLR MILNDAAEREF--ESPYKNINNLKESK-EVTPFSLEEVHKILTTVR-ED------FRPYYTIRFFTGMRTSEIDGLQWKN IDLQRREIHIREALV---GVLGGTKTYGS-DRTIQMNDRVYQAFMQQKSLNN-------GKSEFVFCNRDGGPLDYRLVN KVWHPILRFLGL-KSRRAYQTRHTAATLWLSAGENPEWIARQLGHSTTEMLFRVYSRYIPNVTRRDGSAFE-
R6YVZ9_9BACE  LGRNWVE-----SNRKESTKNNLYSTLQEF--------PD-VSIPDISYTYLKDFESFLIKK---GQAVNTIAKHLRHLR TLVNEAVRQDLIEANPFRKYQI-RTIASKHTFLLPEELQKLENLLP-KRNH--QHTLDAFLFCCYTGLRYSDFTQLSVNN LIKLDKNLWIVFK-----------SIKTNIEIQIPLYLLAMAILHKYSRNPNL-----------LF------SL-NSSVN KELKKIGELAQIQKHFSFHTARHTNASLLIYEGVPITTVQKLLGHQSIKTT-EGYSNVFPSTIINDLKRCK-
A0A059W821_STRA9  VWEQWSNQR----KLENSTKKQYRSILNTT---IEPFFKA-RSIVSLKVADIEQWLLWMEA--DRKLSARTRRQRFSFFS GMMDWAVVNEIIGRNPCKKAKEIREHKSKARRLTTREVLAMLDGAP-------ARYRAVLWLMAGCGLRIGEAMAVSRDQ IDFKAEVLRVDFQIAEQRRHIKARDEEEP-GRLVPLPPNVAFELRRHIKNHGV-----WGPERLLFPNVSRGYLYASYFY RIWLVALDKGDV--YCKPHSMRHYYGSRLLYAGVPENDVADWMGHSSTDVLREHYHYIFEGAEQRGRAAIA-
A6L9B0_PARD8  FMREEIL-----SNLKESTLKNHLSTLSLY--------KD-VLFKDINFNFLCDFEYFLLKQ---EYHRNTIAKHMKHLK RYINLAINKELFHKYPFRKYKI-KYQESKRTHLTPEELGRLENLLD--GRT--RRCLDMFLFSCYTGLRFSDIVSITKEN FLIIDDKVWLVYS-----------SVKTDVSVRLPLFLLSLPIYERYKNAPRT-----------LF----G-PL-NSNVN KQLRRISQLASIDKKVSFHTARHTNATLLLYNGANITTVQKLLGHKSVRTT-EIYSNIMDMTIVRDLEKIE-
G2MPX8_9ARCH  ALELYIADR---NELTEATIYSHRSRLGHFVRWCDEQ-G--INLNDLTGRQLHRYRLWRRDE---GLSLASEKTQMDTLR VFVRWLEQVDGAEQDLSTKVRSPSEQNTRDVMLDSEQATSVLAHLE-KY-EYATLGHVTIAILWHTMMRVGAAHALDLND YHPDEQYLNVRHR---GT----AIKNKEDGERLVALSDQLCELLNDWIADKRPDVT----DDKPLLASRQGRA-HRTTLR GYCYRATDRA-TPSSVSPHAIRRGSITHSLNSEIPENAVSDRLQH---------YRRTKREKMER--RELD-
D4K2I3_9FIRM  FMLKWLEVT--KSSVQITTYACYQGMVERI---IAPYFRK-RKLVDLKATDLQDFYTKQLER----VKANSVIHYHANIH KALKYAVKIDLIPTNPADKVERPKKNAFKGSYYSAEEIHALTEVAE-GT-----KLEIPVLLASFYGLRRSEVLGLKWDA IDFEENTLEIKHIVTQGKVQADRAKTKSS-LRTLPLVPPIRDRLLMLKGQQETYRRKS-NRDGYLCVDEIGNIIRPNYVS EQFPKLLEKNGL-RPIRFHDLRHSCASLLLANGVPMKQIQEWLGHSDFSTTANIYAHLDYASKLSSAQAML-
A0A0A1FXU8_9MYCO  LV-AWIAAKVSEDGLKPQTAQQYRDMWRVH----SEQIGD-LRIGELTTSRADAHLR--------AL-PSAGKLTRIVLV GMYQLAARHDVIRSSPMRETKLAKAVKK-PRALTAIELEQVRQAVR-ATTGRGRRLTAYVELLAATGARPGEVLAIRWAD VDLDPATVTVTGTI--G-----VIPGKPQDTRTVSLPAFGVQVLTEY-AQTGP--------DGAVLTNRDGG-ISASNIA TSLREAL--AEL-Q-VTPHSFRRSVATVVR-DGLGVEAAQQQLSHAQIATT-EHYLRVTPD-TRAVLEKWA-
S0GQZ7_9PORP  LPKGYLELLEQ-KRYSSSTVKTYRAYFSDFMEYHKGR-----NIDRLKVPDINKYILYLVNE--KKISVSQQNMRINAIK FYYEQVKGGKRQYY---GGITRAKEYKSLPEVLSKNEIKRILAQI------SNIKHHCMISLVYSAGLRRSELLNLTPQD INSETMSVRI--------------MGKGKKCRYSLLSPKLLEELRHYFREYRPQ--------KWLFEETPGEQYSASALV KVLKEAAHRAGIKHRVHVHMLRHSFATHLLEQGTDLHTIQELLGHNDIKTT-TIYLHVSSAHKAKIPNPLDT
A0A0G0CMG4_9BACT  FLENQINSEG----HSS---KSWKSLLKDY---CNN--QR-LTFITITENWIADFQKYLLTK---SLEVNTIMTYMSCMN TALNIAVSQKIINENPFKNMPRLKRKDVERTFLTIEDLNKLANATD-I-----KQVKQAFLFSCFSGLRWSDVTNLKWDD IDNIEETKMLRFR-----------QKKTGSFEYLPLSEQAIEIIRNRKAEFKEFKTKNETGNEYIF------PLFTKMAN QQLRKWAKDAEIKKDIHFHVSRHTFATLALTYGTDLYTVSKLLGHKNIQTT-TIYAKVIDRLKTEAVAKLP-
A0A0F2QU46_9PSED  GLELYREKV---SILKKGY-TQESYRIAHI---LRAPIAT-KTMREISSPDIADYRDDRLKQLGKSISPATVRLEMSLLS NVFDIGRIEGTCDSNPVANVRKPKSPPGRDRRLLPREERLILRYCH-GH--QTQELYSIVILALETAMRQGEILKLEWEH TNLRNRIAHLPE-------------TKNGSKRDVPLSIKARDALIRL-VKTK----------GRVF------NYTSNGLK SAWRIMMLRLEI-EDLHFHDLRHEACTRLFELGLDVMEIAAISGHKSLAMLK-RYTHLQASKLVKKLEGNKP
U2RCE5_9FIRM  WIKLWYEVYA-EPRLREKTKEYYLNYIDNH---IVPRIGK-VLLEKLTTIQIQKFYNDLQKNGDKGLSTRVVRGIHTLLN NCLEQAVAERIILTNPAKGCKLPKMEKKEMKILPQEKIGPYLMEAD-KRG-----LLAAYYLELTTGLRRGELLALLWTD LDVENRTISVTKQVNRGKLVVSQPKTQNS-VRTLAIPQQAVNLLEEHKKH---------PRNPYMFPSKTGTMFDPDSFR HTHDKILKAIGA-EHIRFHDLRHTFATLSLKNGVDVKTLSGTLGHYSAGFTLSTYTHATADMKRDAADTIG-
A4W7K0_ENT38  CI-RWIREK-----DHKRSLDDDRTKIEYF---L-RHFG--RDVSTITAEQVHDAVSKMVNRKDKPVSQATKSQHLSFMR SLLKAAADDGWIKSAPA--IKTRKPVSKRIRWLTRDEAERLIECMP-------ESIKPVVIFALATGLRRSNIVDLEWQQ VDMQRKVAWVNPE-----------NAKAGKAIGVALNDTACRVLRNQIGKSK----------VWVFA--HTKAAPTPAVN TAWKIGLEKAGI-EDFRFHDLRHTWASWLIQSGVPLSVLQEMGGWESIEMV-RRYAHLAPNHLTEHARKID-
D9R1W3_CLOSW  -FTAWLHGDL-TGRVKPSTYESYYRCIVGY---VIPFYGN----EQISLQTTSDF-SRINNH--EGVSVSYRRKILTIYK TALREIMKRNK-EDSILNAIQMPRKISAEVQAFSVKEQRMLERTII-QSPDKR----LGILLCFYTGIRLGEVCGLKWED IDFEAGTMVVTRTVSRTVLYIGKPKSIHS-VRKIPLPDFLLELARELKMERS-------DNNHFILTN-SEYPMDPRKYQ KLFQKLLTHASV-KKRKFHAIRHTFATRALELGIDIKTLSEILGHSNVSITLNIYAHSMYEQKKKAIGKLN-
Q2J707_FRASC  AVAGFLRHLIAELARSPETVRAYAADLANLRAHAERM-G-CSVLADLDLALLRSWLASM-RA--AGAAPASLARRASMAR VFSSYAARHGFLDTDVAARLVGNRTVRRVPEVLTAAAARQLLENPSPDSEAVELRDALVLELLYGSGIRVSELCGLDLGH IDDDRRLLRVL--------------GKGGKERSVPFGVPAVAALRSWRSTGRPRLMT-ARSGRALLLGLRGGRLDPRTVR RILTTRVAA-GVPAGLTPHGLRHSAATHMLEGGADLRSVQEFLGHASLATT-QIYTHVTPERLRAAFEQAHP
S5R2C0_9STRE  LYQEWFQAY--QNTVEATTAAKTKDIYRIH---ILPIFGH-KTISRISPLECQNFITEKSKT----F--KNMKHIKSYTS KIFDFAINMNYIDKNPMANVIMPKKKEKSENFWSLEELHRFLKIVK-EIE---YKHFALFRLLAYSGLRKGELYALRWGD LDFDNNLLTINKSIGRGHAIEKGTKNSFS-VRSIYLDSETIDILKHWQELYRQEQNISDLSNEYMFTSDQ-EPLHADYLN NILKRIIRKYKL-KPISPHGFRHTHATLMTEIGIDPTNTSKRLGHASSQMTLDIYTHTTKTGEQNSIKKFA-
U2KLA8_9STRE  LYSLVQEED--ELRNKKGTIDSQESYYRVY---VSQYFKN-ANMRTVSVTDVKEYRNWLKKQPGGTLSNSHVNQQMIFLH KMFDVAVSNQLRQDNPCDGLRCL-QRHKEMSYYTPEQFKLFDSLFE-KSEYQFQLLYR---VLMYTGVRIGEALALTWEN VNLIEKYVDIKHTAYYQ-VYIGTVKTTQS-NRRIYLHDSFVNELKSWKEKQRDLLKTDNPNSLQIYQT-ILTGPNISNFR VRFKKRLPKG-L-KLIRNHDFRHSHAAFLISEGKDYITLMKRLGHSSINTTINVYSHLFPTQQKEIATAFD-
C4XKT2_DESMR  LGSKYLAHMKA-SGRTEKHIRNIEHLVNHF---I-PVLGD-KPVDSLSQENMIPFILHFQGVSGK-RSQYTVNKYCDYLS FIFNFGIDNGFTSVNPLKIWKKPK--VQ-PWKLTLDDAKKIMVNAE-------PHLKWAMEVCFNLGTRPSELLSLKWED IDFKASTVRIY-------------ASKTKSYRTVPINPEFLKRLEKEQAES---------QTGYVI--EMGRNL--TTIR KAFKNACKRAGI-TQTRMYDLRHLFATTLLRKGADLAAVSKMMGHSTVKMTADTYYHYMEGEKERAVNLLP-
R5AB95_9CLOT  WMRVWYENYA-TVKVRPSSHATYMGIIKNH---IDPAIGQ-IPLTKLTTLDLQKFYRDLLTGGPKGLGPKTVRNIHQIIS SALQLAIHQKLLAHNPAEGCALPRLERKEMHTLTADQLTAFLREAK-NTG-----VFEMYYLELATGLRRGELLGLKWQD VNFDQSTITVRRQISRGQVVEAPLKTKNA-YRVIPLGEQALAVLQEQKAK---------TVSEYVFPSPSGGPISPDSVR NMLRRVLKRAGL-PYVRFHDLRHTFATLALQNGVDVKTVSGMLGHFSAGFTLDTYAHVTTVAQRDAAQKMD-
S0KQS0_9ENTE  VFELWLESY--QTTVKEVTFIKTQIKFDKW---ILPKYGK-MKIKEINVATAQKIVNQWAKT-----T-DQYRVLHSTTS RVFKYAINLGIIDRNPLEYVLMPKQQAEKVKVYTKQELKQLFNYLD-HTPYNND-NSVLLRFLIYSGCRISEALALNWSD IDFTNQTVSINKTLSQNGYKVSTTKTVAS-NATVILDAATISKLKKWQIDQRKYMLIT--EPTMIFCGIYKQVVTHHAIY ARLITITKEANV-PFLGVHATRHTHASLLLDSGANMKEVQERLRHTKISQTLDVYGHLAKETKEKTVEKLV-
Q93J11_STRCO  WAARWLAAV--SPQLKHKTQASYRSLINSL---INPVLGD-RELSSLRPITVTEWVGAMRTK---GLSASRIRQAYRVLS QIMRSAVDNDMIPQTPCRGVRLPRMPQTEPHILTPLEASRIVKGAT--------KHDLLIALLAYAGLRVGEAFALRRVD VDVSGGFVLVDENLAEGVLVFDTPKSHQ--KRLLRVGPSLAKRLGRHLETLPG------GDDALLFTTPGGKPLRYNQWR KYFDPAVSAAGL-TDVTPHDLRASHGTWVAD--YGVMTAAHRLGHSNASVTTRHYARPVAGRDDQVAEAAD-
Q3Y0K6_ENTFC  LYELWIDNY--RTRVKPSSVAVAQRFCKNH---ILPAFGE-LRLDKISVSYCQKQVNEWHKT----L--KQYGFLRKTTA QIFKFGVAMEVCKDNPMSKTLLPREEEQPLKFYTKDQLQLFLQNTK-EN--NSVKLYTFFRLLAYTGMRKSEALALQWED IDYFNKTITIGKTIAQNQVVLQVPKTKNS-SRTIQLDDFTLKQLRIWQQEQMKIMIYNNSPKQFLFTTNTNKLYYPQVVN DWLDWIYKKTPMEPQITPHGFRHTHCSLLFESGASIKEVQERLGHKDIKTTMNIYAHVTPQSVKKTGDRFA-
R2QIA8_9ENTE  VYDLWITEY--EKTVRGSTLLKTKRIFKNH---VLKELGD-IFITEITPIRLQELMDKWSKK----Y--STSSKMMNYTG LVFKYAIRFGMIETNPVESIRKPKKAKDEEAFYDKNQLKEFLKVLY-KQP--NLKAQAFFRLLAMTGMRKQEIGALEWKD VDFEAKTVNINKAVTRAGLEIDDTKNAGS-RRIISIDQGTLDKLIEWKEVINP------SDD-LIF-SEANNPMS-DTSR KWLLSVMKETSF-PRISVHGFRHTQASLLLEMGASLKEVQYRLGHEDIQTTMNIYAHVSKLAKEKLAEDFN-
D2S221_HALTV  AVERYLTYKIQAEG-SRTTM----SPLMGFAEFCRDELG--IDIGDLEPADVRRYSEDLYDRTDEEISASTAQTYFAYVR AFLSWCVRDQLLETNPADTTEAPEDDKRKTQYWSEDEREQLINALE-GTRETAFRDRAIVVMLDGTGARGAELFSDRWSD VDFEERSIEV--------------YGKSRDYETAPFPESVHDVLERW---RGP-------PDEPVFTSERGKPISKEGVR RLMKRLTKEAGI-EDLTLHGARRALGRDLYASGLSEK-AQEALRHQSIETTHEAYSDTKMKDVSDSIDE---
A8L6T4_FRASN  MLSGWEKQQIGGRRLDPRTIHARAHVITGFVAFT----N---EP-RWTAGMVDEWSTYLTAE--RGLAVSTVRQYQGSLR LFCDFVTPEGTHPVQVCHEWNTVLAEERRP---TREEVQLLFDYADDKG-LPAYRDATVLKVIYGWGLRCNEASRIDLVD FYPELGLLHVRY----GK----GANGSGPRRRTV--MPWAVEAVEDFVDNVRPR--SREHP--ALWVTERGGRLKPREIE ERFAAYRDALALPTELTPHCLRHSYVTHLIEDGADPKFVQEQVGHRYASTL-GIYTHVSEGFMNAMMRTALE
R4KB11_CLOPA  -ILKFIRFKDN-TDYARNTLRMYCQHLKLYFEYLEER-K--LDFKKVTIDDISLFVNWL-QNPNSVRSARTINMIINTVL SFYDYILRNEEYSNKFIFKFKKKLVPKFRPRIISKEDIEKLVRAC------NNYRDKFLLTLLYETGMRIGEALSLWIED IDVSDMIIDLKDR-Q-EN----AEIKTVSSPRKIDVSQDLADMFMEYIAEYHTEEV----ETNHVFIKNKNKAMNYVDAN NLFRKLAKKTE--IHVTPHMFRHSSLTVLRMAGWQPEMLRIRAGHKNIYTT-LTYIHPSDDEIRKEFEKTKP
D5BJG2_ZUNPS  IPENYLLKLEL-KRYSVSTIKTYVTFFEKFINHYSQR-----DIDSLDECEIRLFL-QSLIQ--ENKSNSYINQAINAIK FNYEVVCGMPNRFY----DMERPRREHRLPQVISREEIFAIIENT------NNIKHRCIVELLYSSGLRRSELLNLKLQD IDSKRMLIKIK-------------AGKGNKDRFTILSEKCLAHLRQYYRKWKPE--------IYLFEGQPGKQYSGASVL KVVKNASSKAKLNKNISPHILRHSFATHLLESGVDLRKIQVLLGHGSTKTT-EIYTHVATNTFKSIKNPLD-
H2KA88_STRHJ  MLEGWALQQ-RTRFLRESTINPRIALVRRLARFT----N---EP-QWDPAEVEAFFDALRTRRGRPLAVSTARNYQNDLR LFFDYITANGRAPVQLLHEWNTITSEERRP---TYDEVQTLFDAADGKG-LAALRDAMVLKTVYAFGLRRQEACGLDLCD LRADYGAIFVRH----GK----ASKGGPPKRRSVPEMDWIVDVLDQYVSEVRPA--PGKHP--AFWITERRDRMSLRRLN EAFETARRSADLPAELDLHSLRHSYVTHLIEFGYPEKFVQDQVGHAYASTT-AIYSHVSDEYRNRLLRRSLQ
B4EEA7_BURCJ  ALKRYEKEV---SSMKKGT-AQELSVLKAT---LD--LAK-RPLAAIRSADLAKLRDEWLKD----YKPATVLRRLAVLS HVFNIARKEGM-ESNPVELVRKPQPNNARTRRITDAEPIVDALAQGERRASESTFLPSIVWLAVETAMRRGEIVNLRWEH VDLKRRVAHLPV-------------TKNGSARDVPLSPRAVAVLQALKDARDS-----ATDDGRVF------EIRGDAVT RAFERAVREAGL-TDLRFHDLRHEATSRLASIFP-MHELTKITGHKDPRML-MRYYHPRAEDLAKRLI----
A1SBX6_NOCSJ  LIDQYSLAL---VGINDKTAAADRSVVFEFAHFL----G--RPL-TAQVEDADRYLRTARRE--RGLARSTVAGKAASLA KFYEFVIRQDQM-VQPIDEFNRPRAATSRP---RADEVRDLFEGWR-DSKLPAARDYLAASLWRRIGLRINETVMLDVGD WHPELGKLHVRH----GK----GSRGRGAKVRIVPAIDEVDALLEWWLTDVRPQ--DDEDPNAPLLPSERGHRIGAEALR TGMGEAVGRTG---RLSPHVLRHYCASHLYEQGMTLKAIQELLGHGWLSTT-TQYIHVRSTHIETSWAVAT-
L0JJA1_NATP1  LLEQFLEWLKTADGYAKTTVRAFR---DQFYRWVEQE-G---T-TSLTHDHADNYLRHLAGQ--QK-SNAHKNSCRKALM MLYKWRHQRGA-DKEP---ISR-KNQSTTPRYLTREERTAILEAAQRKTETEAERNKSLVATSLDGGLRPIEVERARTSW VDVDNGVLRIPK----------EESSKNTEHWIVSLQTQTVEMLDHWLTQRATE----YDDTDALWLTRRSNPYQTSSLR NLLHRLCEIAEINRQMSWYAIRHSTGTYMAE--EGLAAAQTQLRHKSPETTMK-YDQAPVEDRKNALDRMG-
C0ZMF9_RHOE4  YAERWFTETT--GRHKPRTRDLNRGYLDRV---ILPTFAN-LELEGLNVQMVRTWFASL------DARPTRNANAYSLLR TILNQALDDELIQVNPCRIAAVKVRVVEPI-ALSAGEVRALSAAMS-I-----ERWRALVLVAGFSGLRWGELAALRRSD VVLTDSECSVTVARAVGEFVIGRPKSHAA-LRTVPLPSALREALEDHLELYAL-----PGRNGLVFPSVGGTVAHENVVR PHLKKAAAKIGH--SFRFHDLRHTAATMFAQAGATLADHMTLMGHTSAAMSA-RYTHSTASRNRELVENM--
C4XJH7_DESMR  LAGKYLAHLKV-SGRTENNTKKLAKMIDNF---N-PIIGD-RVVNSMTIDDMVPFIQFFQETNNR-RSQPTVNRYGDYVN AIFNFGVTTGLTTVNPMKGRKKSR--EK-PRQLTVDDVKRIMDHAE-------PHVRWAMEVCFSLGTRPSELLALKWDH IDFDKGIAKIY-------------ASKTRTYRVVPISPTLLGKMKEVKTES---------QSGYVI--ERGQPI--GMIR KGFRRACERAGI-TPVRMYDLRHLFATTMLSKGADLAAVSKLLGHSMISTTTSHYYHCLEGEKERAVSLLP-
R6LVF6_9FIRM  WYETWLEEYK-KNRVKIGTYTSYEKYYKST---INNRLGN-KELSEIRGEHIQKLYNDMVKE---GYAISSIKIVSAILN GCLQQAMKNGLIERNPVKLAELPR--KKERTAMTKEQQDLFMKYAE-ES-----YLYHFFSVMLRTGMRKGEMQGLKYSD IDKKQNVIHVRRTLKYGKYFEDTPKTRTS-TRDIPLTAAITEHIEAQRKY------FKVRMDQYLFCNENGDPISRERIQ GEIDRIIKRIGF-PRITSHVFRHTFATRAIEAGMPPQVLKTILGHSSLAMTMDLYSHVLPDTKADEMQKIA-
A0A062XKD9_LEUPS  LYRMWLDTY--QHTVEESTLNRTMIVFKTH---IISEWGD-TLVTDITPIKLQRYVNTLQGKL---L---RYRKVAGYFR RLLNIAVRMDMIPVDPFTKIEMPKQVNKPKQFMEVDEFKAFVDVLD-NQKYMNQQAYTLLRLAVFTGMRTEEILALQWQH IDFNGGYISIVQALGRGSTYIKEPKSQTS-RRTLKIENKMMVVLADWFEATG------NKSDDYVFQN-EGHTLQT--IN KWLRSVSDKYGV-AGLSMHKLRHTWATLAIDQGANIKQVQTYLGHADVSMTLNIYSDVTKRASDATGNILN-
A1UG81_MYCSK  MLDGWRAQM-LARGLEIDTIKARCRVIARFVEFT----N---EP-RWRANDVDQFLAELRSQ-ATPIALSTLRSYSNAIS MFCSYVSSERDVPSQIVFEWNTPQTDARRA---TKAELQHLFDVVDDKR-LTALRDSTAFKIGYAFGLRRRELVMLDLTD FGPRYGAMTVRW----AK----GTKGSGPRRRTVPEFPWVVDLLQYWCFEGREL--TARSP--ALWPSERGDRLTLGALG RSFTAFRRLAGLPPELSLHALRHSYTTHLLEAGYDPLFVQQQLGHSYASTT-SLYTSVSSDFKQKVIQQMIT
A0A0C1THT1_9ACTN  YAEEWRAIQ---PH-RPSTAKAVAQHLRCY---VYPAWEK-RALGAIKPGDVQSWVTSLTTT---GLAASTSRTVFNTVN AVFRAAVRDRMIPHNPCAEAKLPSVPRKKIVPLAVEQVRTLSEEIP-------ARYKGLVLLGAATGLRPGELFGLQLRH VDLLHATVSVEQQIQQKHVYVCPPKTARS-HRTVPLPRMAVDAMKAHLRDFPA-----DGPEGWIFTAPQGGPVVYTHFM DSWRPACAKAGI-KGTGPHALRHHYASLLIKHGESVKTVSERLGHTNAAMTLNIYTHLWPDSEERTRAAVD-
H6RNL2_BLASD  WFAQWSGRQ-----VERGTTLAARQAADS----V--TFAD-VPMRQIRPSHVQQWVKAMSQPAKAGLAASTIRTRYNYVH MAMRAAVVDRIIKSDPSAGVPLPRARRASASTIAVDEVGRALSAAP-------EWFQPFIAVCAFAGLRLGETAGLRLED VDFLRRTISVRRQLQGSATTQPAPKFGS--ERVVYAPAELMALLAKHAER--P-----VQREDWLFTN-AGQPLNRNSAG HQWRQVRKASGL-DGYTLHDLRHFYASGLIASGCDVVTVQRALGHSSATITLGVYSHLWPTAEDRTRAAAG-
A0A085BQR5_9RHOB  -LETARDYA---QAASENTLKAYAKDWAHFTRWCRMK-G--AE--PMSPEMIGLYLVDL-AA-SPALSVSTIDRKLSGLA WNYAQRGFT----LD-RNRIAT--AGKRKPVAILPEDILAMVATLP-F-DLRGLRDRAILLLGYAGGLRRSEIVSLDVGK IEILEDLLTLNAK---WR----VEIGRGSSSQTCPVH-----ALEQWLHFAK-------IDFGPVFVRRDGARLNDKHVA RLIKQTVQDAGIRALFSGHSLRAGLASSAD---VDERYVQKQLGHASAEMT-RRYQRRRDR-FRNLTKAA--
G2PK49_MURRD  NLERFRKWLGE-KRLSPNTVDTYVEVTGFFLRYAILR-----NSKGYSKRLVESFNYEFIVK--EGKSISYQNQCINGIK KYF---LFKEI-DI----GTSRPKKEKKLPVVLSKEEVRSIIEVT------HNLKHKTLLSLIYSGGLRVGEAINLRIDD IDSRRMLIHIK-------------GAKGKKDRYTLLSASFLRILREYYKQFRPK--------EYLFEGQKASKYSTSSAQ SVLKKAVLASGIRKKITLHTLRHSFATHLLESGTDIRYIQELLGHNSPKTT-MIYTHVTENSIKNINNPFDD
R4K4A4_CLOPA  LADLYMEDA--ATRIRATTLQCKKYIVDLK---IKPYFGK-MRTSDITANHVRKWQNEMIKK---DYSQTYLKNINNQLS AIFNFAIKYYNLSSNPDIKATIGKKNADGMKFWTLDEFKKFIE-YS-SKP----MATLAFKILFWTGIRSGELMALTWKD IDLENKILHITKTYARKIDYINNPKTPKS-KRDVSLSDFLCRDIEIYKNKVYET-----GSNERIFT------FTKDFIC REIKRICKKSEV-KQIRIHDLRHSHASLLIELGFTPLLIAERLGHENPQTTIDTYSHLYPNKDSAVANKLD-
A0A0A1CSC5_9MICC  WCDIWLKGY--ANN-RPSSVRQARTHVKR----IEAAFGN-RVLSSVRPSEVKAWTARLKAE---GLADSTIYALHARLS HIYSDAVHDGLLPKSPLSRRTSPPMGKQRPYVATTEQVWALFDAMD-------AWTRPGILLGAFAGLRVAEAVALRVED VDFMRGVIAI--QYP-EE----PLKSETS-KTPVPIPQELAVMLNRN-S-LG---------AETIIAAEHGRPMAPYTFE TRFREAV--IGL-EGFRFHDLRHYFASLLISEGLDVKVVQARLRHASAKTTLDTYSHMWPDKDEASRTAVA-
R5W615_9BACE  LMNEFVYYLTQDEDYSPHTIEIYSFSIKKYFEYAN----------EVSVDNYKRFRMLE-DE--G-LSPRTIRLRITALE RFSKWMK-K--------IELKRPKFKKELENVPTEAEYNRLLEYLK---TCHNRDRYFFIKILATTGARVSEFFQFKWED ILSG--EVTLK--------------GKGNKYRRFFFSKQLQAEVKAYVKESH-------K-TGYVAVGKCG-RLTQRSLC QSMKEWGDKCGIDCKMHPHAFRHFFAKMYLKKNNDVVQLADLLGHGSIDTT-RIYLQKSYDEQKKEFNRS-V
A0A0G0ZDT3_9BACT  AHRQFSDYLIS-QQKAKATIIAYSKDIEQLVAFLSDM-G--KSVMQIERDDLEAFLKKL-ST--DGYTLKSLSRKINSIK TFYRFLKYKNFVSINPAADIAHPKYNIKPPRILSKMEYRALRDACR-SD----IRTYTIVELFLQTGVRIGELANLKINN I--KEKEIIID-------------AQEGHPERSVPLNRASKEALDKWREVR-PK-----SEDQSLFITKTGKPLLVRNIR TTIDRYFKLAGI-EAAKVNDLRHTFIAHHLASGTPLTVISKLVGHKRLSTT-EKYLDLVRDKEIS--DILV-
B0TI08_HELMI  MVELYMEDC--KTRLRPTTYEGKKYLIDSK---ILPVFKD-MPVNAITPATVRKWQNGLLDD-ESDYSPTYLKTINNQLS AIFNYARRYYGLQTNPAAVCSIGKKNAESMQFWTTDEFRLFAAAIS-DKP----ASYAIFNTLFWTGMRSGELLALTLND IDFESKKISITKSYARNEDVISPPKTPKS-RRVITASEFLLEILKDYAGRLVDY-----EPSDRLFD------YTKHFLA SEMARGCKLSGV-KKIRIHDIRHSHASLLIELGFSPLLISERLGHESVETTLQTYAHLYPNKHGEVADKLD-
Q18H19_HALWD  PVGYFIQDM---HGKSTQTRDAYNRVLRRFETFLTEEIA--SNIARATHRDCMAWIHSLR-Q--TETADSTIATYASYLH RFYAYMSQIGAFESNPMTLV--AEMDER-PREISLTDMRSFLA------DIHHPLEHAVIMTLIKTGIRAGELCNLDLRD IVLTLDEVPLRAHLSYGE----TASNKRQRSTTIPIDEELDWALRRWLAIRPQ-----TSPAQPLFVSTTGKRLTPHMVH HIVETHAKDVGATENVTPHYFRHFFTTHLRDRTGDRGIVKYLRGDVGGDII-ETYTHNWGDRVRETYEEIY-
R6TDA0_9BACE  LTDDFLLYIMGVRRYSRRTQEIYAGILKEFNEYAASY-SKVADLRALYKTIIRNYEVYLSDE--RKLNARTINQHLSVLS SFCRWLMGQGLLKCNPVKLVSRPKCEKRLPVFYRQDSMEDYLESAD-GESPTSRLRRMIISTLYETGMRRAELISLKIGS IDFRRRIITVS--------------GKGNKMREIPLTPALSKEILLYLKAAEAIVGR-ERASEPFLITLTGAGVYPVLVD RAVKSELGNVSITGRKSPHVLRHTLATELLNDGSDLYSIKELLGHSSLAAT-QVYTHNTIEKLKSVYLNAHP
V5UDF2_9BURK  VLRRYQKEV---TPQKKSA-AIE-SVKIDL---LDKALVE-LKMSAVTSAALAKWRDRRLKE----VTGATVNREIDVLS TALNHARREGI--ENPVPYIKRPEKARSRDRRLAPDEERYLMAALTGRRKARNPWLLPLVELALETAMRRGELLSLRWEN VDLERRTAYLPD-------------TKNGDARTVPLSTRATHILKALP----S-----KTGEGPVF------AITAMALR KGFARAIEEAGL-SDLHFHDTRHEAASRLADKLSNVLELSAVTGHRDLRML-KRYYHPRAEDLAKKLD----
Q7M937_WOLSU  LIEELKWCGKEARNAGLIGINTYVNPLIKLYERL-SYLG-LASMKEIDEEMLSDYLVIA-TS---GLSDASKKNHRIALL SFFGYIDKQNQDDQSHLKNWLRGKSGEKLPAYMNEKELERFLEALDSFSLDIRARNRLVIKLILYTGIRVSEALGLRLKD FLPDQDLLKIR--------------GKGNKERMVMVKKEIQKELDEWLGVRQ-SLN----AEDWLFCNQKGGRLTQAYVS RIVEQILLWAGIRKKNGAHMLRHSFATLLYQKKRDLVLVQEALGHADLNTS-RIYTHFDRERLREAASDLTP
L0ICY2_HALRX  ALELWLERL---STRSEATIESYRYRMQSFVEWCDEE-E--INLNDLTSRDVFRYDSERRSE---GLSPATLKTQLGTLK LFLEFCDRLEAVPEGLYEKVEVPTAER-NDELVRAERAEQILEDLE-LY-DRASRRHAIFAIAWHCGCRLGGLRALDLED LDLDEEVLYFRHR---DT----PLKNKKQGERPVALSDDVASLIKSYIQVKRAK------SDRPLFTTEKGNRVSKSSIR RDIYILTNRA-LPSSRSPHPIRTGAITHMRDEGWPPEVVAERIAH---------Y-HPDPRRMQR--RSLN-
K9VV23_9CYAN  -IQRYLTFLCG-I-KSPNTVESYGYSLKAWWEFLQSK-N--LDWKEVKLTNLEDFVYWL-RVGQAKRSERSINLAVTAVT TFYEYHIAHHSVDS--IRRFSKPTEPKKFPGCLTDEQIEILVNSC------HRLRDKFLILLLNGTGIRIGELLGLQHED IGDGNDYIYVRKR---HS----NVRAKG-QERTIPVIPELLQMYNNYLI-YEYPEV----ESNYVFVNEIGMPMKQAVIN TMFARLSKKTG--IKVHPHLFRHSYATRLLKNNCSPDRVKYLLGHSSIQTT-LVYSHVIAEDLRVIIEEE--
A8ZKE4_ACAM1  VDVDLLRAV-LVEKTKPSTREGYTKDLVDFFLFVTQGERGIGRLKAL--ELAARYRECM-MQ--RGLQANTINRRLSAVK SMVRMARRLEMCDWT-LAEVDGLTVN-PYRD-ITASQFRLMMVFVN-RFSLAGARDFAMLTLLWEAGLRRSELVGCDVRH FDSEQKRLSIL--------------GKGNEREWIDLTESGVLAISEWLEKREVY-----ALTEPLFIANWGSRLSGTSVY RIVRALAKKAGVSENFGPHKIRHSGTTTYLETGGDLRGAQAYSRHANLNTL-KFYDDNRKQLQKKASAKLAE
D5WE96_BURSC  LFQEWFDAWLARQQFRRSSALVYQAQWGQFLDWLGAR-Q--QSLATVDTPAIAEFVASL-----E-IRRTQRVRYLRLIE RVLDHV-REESASTNPARFIEAARRDNE-PTFLTHAERTALLAALS-AQRWRERRDRALIAVFLGGGLKTGEAGALTVSC VR-ESPWVTI--------------ESPNRRTRLAPF---ATAILDAWLAERR-TLA-----GNLVFASPSGRPMHKATML RAVDALVDAAGIQSRASPQTLRNTFAADLFESGVEAEQVGQWLGFVQVSAN-RLYTWIDQQD-R-ATEELAP
F0JBQ3_DESDE  LLNR-LDYL---RAYSESHYKKTKLAAQRL---L-DYFGK-VPCS-ITR-KADEFLMAVVRE--R--TPVAGNNDLKVLR AAFSWGMKQRFIQDNPFAGLETPSKPSERKKTPRIDELDRMIEAAQ-------PKHRPYLWVLRETMARSIEVHRLTWNR VNFEERYVELETR-----------KNKNPVLRRVPMTDKLYEVLSNY-ATHAP-------KKEWVFTSNKGEPY-RRG-Y SMLQKICRDAGV-DYYTFHRFRASGASVMDNSGALLPGIQRILGHADRRST-EIYLEKLRDVERDAMDVYE-
A0A0F3IJY5_9GAMM  LVDRYIKDV---LPTKPKQTQAQQPQLERW----KSELGS-YLLSDITPALIVECRDKLLSET--GISPATVVRYMAALS HAFTIAVNEQWLEDSPMRKVKKPKEPKGRVRWLDDGERSKLLIACK-ES--SN-RLYLCVILALSTGMRQGELMGLQWQD VNLKDGFLILHE-------------TKNGERRRVPLTGHALMLLREHAKVRR-------LDTSLLFPS-KSDPAKPIDLT KPWRNALKLAEI-NDFHWHDLRHCTASYLAMNGASLAEIAEVLGHKTLNMV-KRYAHLSDGHVSNVVASMN-
R5VU57_9FIRM  FLNDYILYLSMSKSLSPRTVEEYYLDIRLFLQYIKDK-QSIVDLDTIKLQDLYEFLYYVTES--RDNHDRARGRKVSAIK SLFHYLYVNELIHQNPTEYLELPSLKMSLPKYLTLEQSKSLLEHMD---TAYPERDYCIITLFLNCGLRLSELVGLNLNH INLKETKMRVF--------------GKGRKERMVYLNHACMNALDDYLEARKKIKN--SQEEPALFLSKRGSRISKRRVQ QIVEDALQRAGLSQGYSTHKLRHTAATLLYQYGVDTLTLKEILGHKSTATT-EIYTHLSNAILQEAAD-HSP
S5XYZ9_PARAH  QISAFLDAQAAEAGAARNTLLAYGRDLKDFVGWLAGH-D--ASLASVSRDQIEDYLAFC-DA--QGLSRATRARRLSAIR QITRFAQSEGWREDDPAVRIAGPGRAKRLPRTVDRDEVGRMLDAVTRRSPSERLRNLTLFEMLYATGMRVSELVSLPVAA CRGNPELLLIR--------------GKGGKERIVPLSPPARRALVDWLALRDHAPAESGKGARWLFPAPAEGHMTRQAFH ALIGQIALEAGIDTRVSPHVIRHAFATHLLEGGADLRAIQTLLGHADLGTT-EIYTHVLDERMKDLVLNHHP
B3QXV8_CHLT3  LLDLLREALHV-RPYSKRTQKAYCYWVKQFVYFYQLR-----HPKDMSEPEINAFLTHLAVE--KKVSASPQNQALSALL FLYRHVIGKELGDL---GHVIRARKPIRLPVVLTREEVKSVLTGL-------KAEKWLMASLMYGSGLRLMECLQLRIHD IDFSRNEIPIR-------------DGKGAKDRLTMLPESLKKPLADHLKRVKRILADGRKAEQWVFPQENGHHVHESIIQ KAVTRAVRKAGLTKRATCHTFRHSFATHLLESGYDIRTIQELLGHKNVETY-NDLYSCNQSRWERCKKPCRF
XERC_CALS4  ILEEFLNYFSTVKARSPNTIKAYAYDLILFFRFLKKRRGDISDIESVDLNDLYAYLSFVTNE--RSNTPPARARKVASLR SFYNYLYRKKVISKNPTQELESPKLSVRHPIYLTLEESKKLLNSID---GPFKERDYAIITLFLNCGLRVSELVNINLDD IKED--KLTVI--------------GKGNKQRTIYLNEACIKAISDYLKVRPKEGVK---DKKALFLSKRLKRISVKTVQ YLVKKHLKHANLEKKYSAHKLRHTAATLMYRYGVDIRTLQKLLGHSNVSTT-QIYTHVDDSQLREAVN-KNP
V9XNR8_9NOCA  AANAFLTHL---RGFSAATVRAYAFDVLNLARFLLDRLG----LAAVTPVTVFEWIDDVRRETGRGTAASTINRRVAAIR ALFEYLVMTGVRADNPVARLGRPRQPRPLPESLDADAVEQFVASLR---T---HRDRAMVWAMLFGGLRSAEVRALRLTD VDFGRRRLRV--------------LGKGSKERVVPVDAVFFTELSAYLRLERPPGL----ATQECFVVTHGSPVTEAGLR SLFRRHRELSGA-TRVRPHRLRHTYGTELASAGIDLMVLRELMGHVSPETT-AGYVHLSVEQLAAEYGAARA
A0A0F2SEZ0_9FIRM  HIHSFAEYVPFQKSQSEHTLRSYEYAISLFIGFLEKEKGEKLRGDNFDRGTIEEWLRWLAEK--RGCSPETCNNRLASLR VFLKYLGGRDISMLHLASGIQRRKEMHRKVKGMSKEAVRALMAAPD-TSTISGRRDLALIVTIYSTAARIDEVLSLKVKQ LHLANKNVTI--------------IGKGSKIRTLYLLPKAVAHIKSYLKEHHGT----PNQDAYVFYSRNVGKLSQMAVS KRLKIHAATAEVPLGLHAHQLRHAKASHWLEDGMNIVQISFLLGHEQVLTT-MVYLDVTTEQEAKALATLED
A0A0G1IK18_9BACT  LIDQFIEAQ--DAISSKKTYK------SALFVWFEKR-----QIAKPTRETILEFKEWL-DK--KGLQPFTRANYLVAVR RFFEWAEGMKYYP-NIAKGIKGAR--RLIQK-FALPQIQKILNSIN-QDDLEGLRDYALINLLFRTGLRLIEIKRALVSD LEAHITVVRGK-------------GRDG-KDDFVVVTADALTPLVRYLEKRILK-----SSNEPLFASLRGKALTTNSLS RLIKKRLRYAGFSKRLTAHSLRHTFGVMAISAGASLYEVQLAMRHTAPATT-EIYLGDIERTKRQEGGPEQ-
J9Z8X1_LEPFM  ALDRYLTEI---TEKKKGS-YQESRRIENL---I-HSLGK-RFLATIQGRDIAEYRDERLAT----VSPATVRRELVILS HLFTVASKEGM-SGNPVQAIRLPSRG-SRDRRLNPGEETALLDACE----KYGGDLPHVVLLALETAMRRGEIAGMTWDD VDLKKRTVTLPE-------------TKTGEVRIVSLSSEAIRILSSI-RRID----------GRVF----G--YTPHSIT WAFIHACKKAGI-NGLTFHDLRHEATSRLFELGLSAEKVKKITGHKTYQML-ARYTHLKAEDIAEEIDKLK-
C8VZS7_DESAS  MTLEFETYLPRQLGRSSKTIKSYKDSLTVFRRYLYDECHAAFKFADCNQKCIQEFIIYLKDN--NN-SPGTCNQRLTALK SYLWFAADRDIAVQSVISKIPQCKIPKKEKETLTEEALAAILQQ-P-PNTKMGLRDRVIMILLYDSAVRLDELLCLTLKD LSLTDNYIRI--------------SGKGNKERIVAITPKTAEHLKQYLSVYHKN----LNMDQYLFITRIKDRMSPGNVE RFIKQYANSAQIPLKVYPHMFRRTRATDLYQNGVELELVSRILGHSSTETT-KVYAKPSIEMLRKAIESVEI
Q9RYZ8_DEIRA  LVSLAVAYLGHQSGVSPRTVEAYALGVRQFVAYATEQ-A--INL--LGRHDAQGYVNAM-LA--AGRAPAGVQLKVAAAG CLYRAL-RAGATEADPFRDVKVPK--DRTPGPYSEDDIADVIEQAD-V------QAKFLLFLTAHAGLRISEALALEWQD LDESARRIHVR-------------SGKGRKSRIVAMSSSLGRAARAYRTQHDTG--HR-TTPERVF-----RYASVMTAR YHIEKAFKAAGV--PFRFHPGRKYAGTKLLRQIKDFGRVAAHLGHESVDTT-RRYAQLAADDLKEDLSGW--
A0A098GCQ1_9GAMM  FLSAWLSFYQVHKGAPEKTVQAKQKDLEKFLKFFQ-EVG---QVDN-TP-AVKQFQRSLCNT-GKAYKATSINRTMATIR HAGRWLYQQRLIAGDPLSGVKDLQTDA--PNGLNSKQLMRL-AACEQRKNQNSLLETAVFYILLGTGLRESELVSLNVHQ YH-SKG-LVV--------------RHKSRVTTKIPLPQEAREHLDNYLKGRV------VEPDEPLFINRVGNRINTRNIF RICQRVLKQA-LNREFTPHKLRHTFLKKVTDK-HGVHFAQELSGNVSIKEI--RYAKPSQDEMQETIEELF-
B2JY36_BURP8  CLLRFQDYLPTLRGVSVHTIRSYRDAVVLLLRFTARESREALDLSDLNADHVKRFLKFLESE--RGNSIATRNARLAAIH AFARFVIAEHPEHLAPVLGIPFKRGARAPIEYLETAEIETLLTTID-QSRPAGQRDFALFALMFNTGARVQEILNLRICD LRLDPPQVRL--------------RGKGNKVRVCPIWPRTAQLLRELIRTRP--LV--GSAELPVFVNCRGTQMSRFGVR YLLRKYMLIATLHKEIHPHSLRHTTAIQLLKAGVDFATISQWLGHASLNTT-MRYARADIDLKRQALAQVFP
A7IBM9_XANP2  AIEGWLAGLAHERRLSPKTLEAYARDLAVVLLRLTDHLGGLGDLAGLTTADVRAVLAAR-RA--DGVAPRTLVRLLAAAR SFGRHLEREGLGKVGALTAVRAPKVPRSLPKPVSIAAARALSDPTTRREDWVLARDAAVIALLYGAGLRISEALSLTPRD VPADAESITVT--------------GKGRKTRMVPLIAPVRRSIAEYRAICPHALG----PEGPLFRGTRGGPLSPRIVQ LAVERMRGALGLPQSATPHALRHAFATHLLSRGGEIRAIQELLGHASLSTT-QIYTEVDATALMAAWRSAHP
K9UFH0_9CHRO  VAPGVWDEF-LQLQISPATRRSYAAALKDFFGRELET-GQLPEREAI--GHVLNYRGQL-LT--AGLAAATVNARLAALR SFVVHAYKRKLCNFR-LDDIKSVKAQ-SYKD-ISIDQFQLLIDGID-RSTVMGKRDYAMLRLLWDNALRRAEVCGLDRAD FHPGEARLYLK--------------GKGIDKEPIDLAPATVEAISDWLASMGES-----R-SPALFV-SRDTRISVDRLY QIVGGLAAAAGIERVVSPHKIRHSSITALLDNGGDVRSAQAHSRHKNLSTL-IRYDDGRQQLQGKAAKTLAD
W6S1K9_9RHIZ  LITSFRDYMPRQRGYSPQTCETYAYCFKLLFDYAAKRLGSLLTIEDLDAPMIVAFLGYIEHD--RGNSASTRNVRLAAIK TFMRYVEHKVPSALEQVHTIPAKRHDQKLIRHLTMEEMRAILNVPD-LATRFGVRDRAMMHLCFGAGLRVSELVGVLTEN LSLRHGTVMV--------------QGKGRKERCLPLWKDTARDLRAWLSVRGL------VRVPELFVNAQGDAMTRAGFE YILDKHVRKASLDQSVSPHQLRHSCAVIMLQATHDIRKVALWLGHTDIRTT-EVYLRMDPTEKLEAVEAVVP
E2SEC7_9ACTN  LDARIGEAL---AARTDGTRRLYDVVWGQWQRWCAER-D--VA--AVDPLMVCAYLTER-AE--AGRATGTLDMACTVIR HVHRTTGA-----VDPISEVRQ--RGRRTPRPLSVEEIRQIVGGIN-RTTPHGIRDAAIILLGYASAMRRAELVALTLSD VEPKPALLHVRQSMG-GE----VAVAHGQHAATDPVA-----AVNAWRELRG-------ETNGALFTR-WGEPLSGHVPA RMLRARAEAAGLDTRITAHSLRAGHATTAALAGVPLNRIAAQTRHKDLGVLVNRYIRPLEA-LATSSKDL--
E6VXP9_DESAO  LAKAYIEHEKV-KGRDRKFLIEVRNRLNKF---L-PALNH-VPVHKLKARDFDK-L-ALEYK---DLSNSSFNRYITYLN VIFNFGVEFEHIEKNPMTNWRK-RMKREKPREITIDDVRAIMAHAA-------PHVQKAIKLILSTGCRPSELLRIKYSD VDFDAKRVRIR-------------GSKTRSDRYVPLRDEFLAEIRGWQDAA---------ESDYIV--EEGKQL--NGFK KGFNAAVRRSGIGKKVVPYHLRHFFASSLLANKADIKAVASLMGHAGPDMLFKVYYHLIGDSEKEAVEKLP-
Q5UZV6_HALMA  GIERFLRHR---PSVRESTMRNAKTRLRFFNEWCEER-D--INLNNLTGRDLADFVAWRR-----GIAALTLQKQLSTIR EALRYWADIEGVDDGLAEKVHAPEGAESREVHLSADRAHQILDFLH-DY-RYASRDHVVFLILWKTAMRRSALRSLDVDD LRPDDYALVLEHR---GT----KLKNGEDGERWVYLGPSDYQVVDDYLDNDRYERT----DDKPLITSQHGRP-AGDTIY KWVNKLTDAA-LPSSRSPHGLRRGSITYHLNSDVSPEIVSERLEH---------YVRTNQEKMAR--KKLE-
A0A0G1S0Q8_9BACT  LLDQFLEYLEIEKNRSQKTIQNYHFYLSRFLSWFGED----KKPENISHDAIREYRIWL-NR-GEPLKKNTQNYHLISLR SFLKYLAKRDIPTLSA-EKIELMKMPDRDISFIEGSDVDRLLEMPL-LETLIKYRDKAILEMLFSTGLRVSETIGLKKEQ INLKKDEFTVL--------------GKGKKSRVVFLSEQARYWLKKYLDIRTDA-------NPFLFISEREQSLTARSVQ RLVQKYAKAAGITKPVTPHSLRHSFATDLLYNGADIRSVQSMLGHSSITTT-QIYTHITDRELRNIHKKFHG
R6U9F9_9CLOT  IINEFLLYLGTVKNKSQNTIKEYYLDLRTFFRFLKVRRRSIKDVKSVTITDIYEFMNYSITD--RSNSAKTRARKASSLK TFFKYHTQKSLLDDDPTQNLETPKIPKKLPKYLSLEESLELLNSVD---GDHKERDYCILTLFLNCGLRLSELTALNLNS FKS-ERQLIVT--------------GKGNKQRMVYLNDACVNAINDYKKVRPNDGVK---DKEALFISKQYKRMSPKTVQ AMVNKYLKKIGLDAGYSVHKLRHTAATLMYQHGVDIRVLQDILGHENLGTT-EIYTHLSDKQMENAAN-ANP
Q8YJY5_NOSS1  KDPDVLAQL-LADKRNPNTRRAYEKDLRDFFVKMTLL-DHLQREQAV--MVVLKYKAKL-IA--SGVREATINRRLAALK SLAKMGRKLGVCNYS-LEDVEGEKVK-AYRD-VDSKTIALVLQQFD-RETLIGKRNYAIFLVLWGLALRRQEICQLNVGD FDFYGRKLRVL--------------GKGTNEEYLDMSKDVAAALADWLIARGDL-----KPDLPIFTHNSGHRLTTDAIY KIVSAAFKKAGVKKPMSPHRVRHSAITAALDTDGNIRKVQKLSRHADPRTL-MIYDDNRNKDLWEMSELLTL
R5N4T4_9FIRM  ILKEFLNHIYVVKNKSSLTIDEYALDLKMFLRFLKRQKADITDLRNVTLMDAYAFLSYCKNE--RNNDSAARARKVTSIR MFYKYLTVQMFFKENPMLELETPKLKKSQPKYLTLDESLKLLGSVD---GKHKERDYCILVLFLNCGLRLSELVSINYND IR-DNNTITIT--------------GKGNKQRTIYLNDACMDAIKNYMAVRPKDGLK-EKDKDALFLSSRLQRISPKTVQ HIVYEYLDKAGLGRGFSAHKLRHTAATLMYQHGVDVLVLKDILGHENLGTT-EIYTHIVDEQLRKASE-ANP
R4KEM1_9FIRM  HLTQFTVYLPAQKNASKNTIASYRDTFKLLLQYCQEQQDEKLTMRMLTHDLVADFLGWLETN--RNCSISTRNQRLTAIH SFFRYAQYEEPMGLANVLSIPVKKAPKSDVPHLNTDAMQLLLSQPD-KSTPKGRRDLTLLSVLYDSGCRVQELVDLKVRD VILTDPVLVL--------------TGKGNKTRRVPLMKNTATLLDSYIHENKLE----WKSDYLLFTNKQHNKLTKEGVS YIISKYVTSASIPERVTPHMFRHSKSVHLLQAGVNLIYIRDFLGHVDIKTT-EVYAKCDTELKRRAIENAYP
R6ZBT6_9CLOT  LCEEWL-RSV-KPMVKPSTYACYLTMVEKH---IRGELGK-VQAADLTNQMIMDFIH------KQGLSAGTVRLLLFLLK SIVQAGEEMGACP-GEALYLKLPRQAGKRKEIMEWEDFHKMVSYLL-NSRKSF---ELGLLISLGTGIRVGELCGMRWED IDLDTGVLKVRRTVSRTILQIGTPKTGSS-VRDIPLPGFLTERLRECERRF--------SPQTYVLT-GSGRVMEPRSVQ RRFKNLLRRCGI-KPVSVHSLRHSFASKWIEQGLDSKALSEILGHSSVKITMDIYVHSTMNQKKNYMDHVL-
G7LRS6_9ENTR  LLDEY----FFSKPLRPDTENSYRRVVAVFRKFIGHD-R---LPDEVTHRDLLLWRRD-MLG--RGLTTSTWNNKVRHLR ALYNQGIKKKWLIINPLNETQVP-LGSKRKKILSRDQLVRVNLVLGEPCALYPVYWRTVIDVLRSTGMRQNQLLHIRLMD VDLEANAILLC-----------REGSKTHREWRVPVVSFVRERVRILVERAIAQGAE---RENYLFDVARGPEPAIQPVR SFFTRLTKECGF--KVSPHRFRHTLATEMMKPDRNLALVKGLLGHRSVSTT-MEYVELDLAITGQALEEEL-
K9URP8_9CHRO  EAQKLWSEF-LQLNISPNTQHTYAKAIADFYQRIYNC-QALAQNEAV--YQVCYYRSLL-IA--AKLAPSTINTRLSALK SLVKYAHQLGQCSFN-LSDVTGLKVD-GYRD-IAPQGFHDIISLPD-RATVKGSRDYAILRLLWDNALKRGEISNLNVED FVSLGKKLTIV--------------DNRIQHSLIALAPATTSAIVDWLALRGNC-----QPSDPLFVRSKGHRLDGSSIY RLVRKFSESAGIDTVVSPHQIRHSAITAYLDSEGNVRGAQGLSRLTNPNIL-SRYEDNRQQYQEQASHILAD
R6JVV2_9PROT  IVGRWQDWLKSERGYSEHTLDAYFRDLSAFFAFFEK---TLAKLGRLDVRDFRAYLASR-AA--KHLEKSSIAREVSAVK NFFKWLDRNNIVKNPAISVISSPRKSKILPKALDMDDAFDVLRRAAEDAYWMSLRDKAVFTLLYGCGLRISEALSLNVGD LD-NEDFMRIT--------------GKGQKTRIVPLLPAVIAAVDAYRQECPYKMN----RGEALFLGARGERLTPRVIQ RRLEKIRAELGLPDTVTPHALRHSFATHLLAEGTDLRSIQELLGHASLTTT-QRYTDVEIEHLRKEYEKAGL
K9VUP6_9CYAN  TDPDVLKQL-LADKRSENTRRAYERDVNDFLVTMTGM-DHLEERQAV--SVVLKYKAKL-ID--KGLKEATVNRRLAAVK SLVEMGRKLGVCHYT-LGDIKGEKIV-GYRD-VDRATFERILSGCD-LATKAGKRDYALLRLLWGNALRRNEISQLNVRD FDPAGKTLRIL--------------GKGTQSEVVDLGVATVRAIADWLEERGSC-----SPDSPLFIAHSGHRLSGDGIC KMVVRYSEKAGIKKQMSPHRIRHSAITAALDTDGDVRKVQKLSRHRNLNTL-MVYDDNRSRDQGAVTDLLDG
A0A097QXD5_HAFAL  LLNLWWAYHG-KNH------EKERERL-TN---IIGNLSEMTRADQLTRKAIMNYRVVMLD---RGLKPSSVNRQCAIMS GMFTKLINAEYQNTNPFHEVKPFKEAETDMSFLSADEVALLISRLD-G------DDLKAALLCLATGGRWDEVASLKGEH V-IGGRVIFMK--------------TKNGKRRAVPINNDLESEIKTKAT-------------GRLF----------YPNY MRARNILKEIKPPRGQALHVLRHTFATHFMMNGGNIITLQRILGHATIQQTM-VYAHFAPEYLQDAIR----
E6UB03_RUMA7  YLADFLTYMQLVKARGDRTVEAYYIDLRSFLRYLRIKHKTISEVSKLRLIDAYDYLKWLADE--RSNSVKTRARKTSALK QFYSYLYLKNSIPSDPLTQLELPKLPKTLPKYLSLEDAQRLLSSIE---SDHFERDYCMITLFLNCGMRLSELCGLDIGD FSFESGTIRLF--------------GKGQKERVVYINQACIAALKAYLPIRLSVQT----QEKALFLSNRNTRISRRRTQ EIVEESLKKAGLGLGITTHKLRHTAATLMYQYGVDTLVLKDILGHESLATT-EIYTHLSNENLKQAAE-ANP
C4IJK6_CLOBU  LL--YLQVRKL-ENYSQATLSNYMYTLRKFASFINK------PVGTITKNDIRYYMANF-----TELKPSTVNNKIACFK AFFQWLEQEEMIPKNPARSLDETRLPKRLRKSLTAEELERVI-A------CVDNRDRALVEFLVATGCRVSEVVSCNIKD LDLNDNTLKVI--------------GKGDKERTVCFTDKAKLYIRKYIEEDRQK-----DNEDALFVSTKYNRISRRSIE VAISKIGIRANLGKPLFPHLLRHTMATLSLQSGADITIIQSLLGHTTPSTT-QIYAENSLDNLKHEYKQHF-
E1VP02_9GAMM  FTDQLRTFIRA-RNLSYSTEKTYVHWVLRFIRFHHKR-----HPKDMADKEVDEFLSHLAVS--LHCSPATQKVALNALI FLYREFLKLPLSGL----GFSRARKPSRIPTVFSHQEAMDIIGRL-------SGTHQLVVQLIYGTGMRINEVLRLRIKD VDFSMQQIIVR-------------AGKGDKDRVTLLPDRLISPLKQQIDVALAVLSQGKKKEQYVFAAAQQHHILDRGVQ KAVAHAMQQAKVYKKGNTHTFRHSFATRLLEVGYDIRTIQKLLGHADVKTT-EIYTHVVKRGGFGVRSPLD-
Q8XYV1_RALSO  VLDEYQKSV---SPTKRG--RWEILRLKR----IEKPFRE-IRLADLRPQHIAAWRDVRARE----VAGSSVSREMSLLS HALEVARKEGWLVTDPMKDVRRPPDNPPRQRLVSDNEIERIL-ALGYGK-LPSQRIAVAFLLAIETAMRSGEILGLTSST VDYNRRVAHLPL-------------TKNGGARDVPLSTRAVELLRML-AVE---------GD-PLL----G--LSAASRD ALFRKAKEKAGI-ADLTFHDTRHEAITRLAK--LQPLDLARMTGHTNLQEL-MTYYNESAENIAQRLG----
K9WQD3_9CYAN  VVEEF----LKARSLCANSKTAYRRELRRFLAWTER------PISQITPRQIVQYKEHLEKS----LAESSVNRALSALK SFFGWLLAADSLSTNPTSSVALFKLPSP-PADLLDSEVEALTRAIG-QLPDHQRRDAALVAVL-LHGLRAGEVAALNLGD YDI---RLTIR-------------KGKDDSGGTVPLNRQARECLNAYLKERRHL----YAKHRPLFLSQSGERLGYQGIY YTIKGLGQLAGI-ENLTPHRLRHTYATNLLLKGIDSLHARTLTRHKSEANF-KRYAKRALSAEREAIEE--P
B7J530_ACIF2  WIRRFLEYLVRERNLSINTQRSYRDMLSLFLPHVSKQLNDRLTVSDLSADLIRQFLSDIEES--RHCLAATRNQRLGGLH ALARFIGENSPEHIEWIRLIPFKKTAYPGITYLEKPEMDALLESPD-RQTPQGQRDYALLLFLYNTGARASEAADLRIVD VDWHAQCAHI--------------IGKGNKRRTCPLWPTTLDQLRALATQRGL--------DQRVFLNRNGQPITRFGIH TMVERHAARASMTKQVSPHVIRHSTATHLLRAGVDINTVRAWLGHVSLTTT-NIYAETDLETKTRALATCAP
D7GEB9_PROFC  WLEDYLDHLGVERGLSPNTVAAYRRDLTRYLRHLSSR-G-IDDPSRITTADVTSFEEEL-SRGHKALAPSSVGRAVVAVR MFHGFAAREGLVDHNVAAALHPPRAGKRLPKALGVDEVARLIDSIE-RQTPIGLRDAALFEVLYGTGARISEALSLDVDD LTRPDGPLRVV--------------GKGNKERVVPLGSYARSAVQAWLVRGRPALAERARETPALFLNTRGARLSRQSAW EALRTRARQAGITADIGPHSLRHSFATHLLDGGADIRVVQELLGHASVSTT-QIYTEVTAQQLREVYSSSFP
D8IUN4_HERSS  LIGQYLSFLRTQRKLSDHTVEHYGRDLQELRSLLAPA-GDI-DLRKTTQVQIRKCAARL-HA--RGLNARSIARKLSAWR GFFGWLSMQMDLAANPVDGVKAPKKSKPLPKALAADDAIRLVSQPDPPDSTLAACNRAMFELLYSSGLRVSELVGIDVAD VDLEEAEVTVT--------------GKGGKKRKVPVGQAARAALADWLPLRA-RLRKAGPDSHALFLNERGARISPRVAQ LRLKAHGRALEMASDVHPHMLRHSFASHVLQSSGDLRAVQEMLGHASITAT-QVYTALDFQRLAQVYDQAHP
B8EPE1_METSB  CARAWLAHLGGERRVAELTLAAYSRDLRQFLSFAAIHFGSLAMVSTLSPADLRAFMAAR-RA--AGVGSRSLLRQLAGLR SFTHYLQRSGVQQSAALGAVRAPKAPRRLPKPLTAAAACAVTSVESRRPTWILARDAAVLGLLYGAGLRISEALSILRAD APIGRDTLRIT--------------GKGGKIREAPVIAPVRQAVEAYLKLCPYHLP----PERHLFVGAKGGPLSPRIIQ LAVERMRGALGLPDSATPHALRHSFATHLLSRGGDLRSIQELLGHASLSTT-QIYTAVDSARLIEAYRSAHP
B0RHF0_CLAMS  AVDRWLRHVEVERGLSRNTIQAYRRDLARYTAHLAAE-G-VADPADATSAHVAGFAQRV-RDPQGGLTASSLARMLSSVR SFHRFLVEEGIVEVDVSAEQKPPKLPSRLPKAVSVETMGRILDATD-GDEPLRVRDKALLELLYATGARVSEITALTVDD VDAAAEIVRVV--------------GKGGKQRIVPVGSFARRAVDAYLVRVRPILAARGSATPALFLGLRGHALSRQNAW LVIKAAAERAGVTEEISPHIFRHSFATHLIAGGADVRVVQELLGHSSVATT-QIYTRVTVDTLRDVYTTAHP
W0IZY3_9BACT  WLTPFLDHLARERRYSPYTVRNYRQAFEDFYRWLVAS-GSALAPDSLTPRDLRDFVI---GQ--RRFDRRTLHNHVSGLR AFYKYWLRHGRVTRNPLIGLALPKLEKRLPKFLTEQQMKLLLTGPQRITPFIAWRDRLAMELLYGGGLRVSELVALDYGR IDFTSGVARVL--------------GKGQKERLCPLGKIALAVLVKWKNEYR-D----TSHAAPVLVTPAHTRMPVRQVQ LMLKRYLALAGLPLDLSPHKLRHSYATHLLNAGADLRLVQELLGHASLNTT-QIYTHVSVARLRDIYDKAHP
Q1YGC8_AURMS  DIETFLEMMAVERGAADNTVAAYRRDLEDAAGFMAGQ-G--GSLMTATTEDIRAYVGRL-AA--RGFAETSRSRRLSALR QYYRFLYVEGRRGDDPTGPIEGARRKRPLPKVMSEDEVDRLLDRAAAAGLVRAARMHALVELLYATGMRVSELVSLPRAV LRGRQRMIVVR--------------GKGDKERMVPIGEAARDALIRFAEAMKLAGV--SEEGRWLFPAVETGHLTRQAFA RDLKALAAREGIPERISPHVLRHAFASHLLQNGADLRAVQELLGHADISTT-QIYTHVLEERLIRLVTDHHP
W0IZI8_9BACT  PITDFGNALTLERGRSDRTLEAYESDLLQCAAFLLRK-KNVRDWRAATGADAMDWLYSL-DG--YDYSVASLARKLSALR MFARHLVRERVRPDDFTELLQGPKLVRRVPGTLNAEEVSRLLAAPA-GGSPHALRDRAILELFYSSGLRVSELSGLTLQQ IDLENGFLRVF--------------GKGAKERVVPVGGKARDAVAVYLESGRPHFVK-AKTGSPLFLSERGTAISRKMLW VLVKKYTKAAGITRPVKPHLLRHSFATHLLSGGADLRAIQEMLGHANIATT-QIYTAVEERRLVDQHAKFHP
A0A0G0ZZ59_9BACT  SITNFLEYCEIEKGLSPNTVKNYHLYLKNFTAWLAGV-NAKLKPLDLTKQHIWDYRLYL-SR-SVNLNKDTQYRYLSALR SLFKYFAHQGVPSLAS-DDVDLPKTSKATIKFLAVDQLQKFLAMPA-PVNLPGLRDKAIIEVLFSTGMRVGELVGLNRKQ FNLDKKELSVK--------------GKGGRVRNIYFSQRALNWLTKYLTARNDN-------SAALFISKAQRRLSIRSVE RLIEKYRLMSGIPIEITPHVLRHSYATFLLGKGADLRTVQELLGHVDVSTT-QVYTHVTNPQLREVHRKLMN
B1Y165_LEPCP  RVERF----LVERHGLGFSARVEACTLRSFARHLHEI-G---HCGPLTVEVMTDWARRDSHG---STDPVTWARRLKRLR TFVRWLQQFEPDTEVPDDTVFGRMPERKAPHIYSEQEIIDLLTSARRASSLRGVF-ETLFGLIASTGLRISEALSLKNAD VDLKTGMLSIQ-------------LTKFGKSRQVPVHPSTLEALRQYRLRRDLAGESY-GDDTAFFVGSRGRPLGDRQVH RVFGELRRQLGW--PNRGHDLRHTFVVRRIVIDQAMLSLSTYIGHAMVTNT-YWYLSAVPELMALAAGRFE-
W0ECV5_9FIRM  WIRRYLTCLNVERGLSINTRRSYERDLKKLHLFLNAK-T--KTLRNCEGNDLFLFLLDE-KK--QGRSARTLARYLATIR GLFSFLLIERLRSDDPTEYLTTPKLEQNLPYVLSEKVMDKLLDSSP-KPDVLELRDRAILEVLYSCGLRVSELTGLTLKD LSLENAYLRCR--------------GKGNKERIVPLGEPAVQAIQNYLQEARGRLLG-KKSSNLLFLNFRGGGLTRQGVW EILKKWAKKHGIKENVYPHLMRHSFATHMLDHGADLRSVQEMLGHVDISTT-QIYTHVSRQHLIEVFRKAHP
A0KFI3_AERHH  ELAGFIEYLRVERQLSPHTRSNYQAHLEAMTAELVKL-G-VDDWARLEASQVRSLVTRM-HK--AGLAPRSLATKVSALR SFCDWQVRQGRLVANPARGIVTPKQGRPLPKNLDVDEMYQLLNITD-EQDPLAVRDRAIMELMYSSGLRLAELVGLNLAD VKLDERQLRVT--------------GKGSRERVLPVGRMAVEWLHKWLKLRP-LLA--GDELEALFVSKRKQRLSARSVQ ERLDGWGNKQALNAHVHPHKLRHSFATHMLESSGDLRAVQELLGHADLSTT-QIYTHLDFQHLAKVYDSAHP
B2IEM4_BEII9  LIEAFLDMIGAERGAARNTLEAYGRDLTDYAQALADR-G--RSLLDATSEDIRHYLGDL-ET--QGLKPSSSARRLSAIR QFHRFLASESHRSDDPALILEGPRRSRGLPKTLTMAEVERLLTVSKEGERVRAARTACLLELLYATGLRVSELVSLPDSA MRGADPLITIR--------------GKGGRERLVPLPPVARRAITFYRDLLHQKHLG-LSKGGWLFPADETGYLSRQAFA RDLKVVAAAAGIDARISPHVLRHAFASHLLQNGADLRIVQELLGHADIATT-QIYTHVLDERMKAMVRDLHP
A0A0F3P671_ORITS  FIMKKVR---------KKTY----LTVKSYTALF---Y-D-KNISEITVEDIQKLFDEKTAKE----YYVTANDVLTKLN PIFNKAIEWGLIDKNPVQRIKRRKQAS-RSRYVTSEEMRRLMAVLK-EKKRAERSGKIFTFISLFTGARKSNVLGMRWDE IRFEEKIWHIPKT-----------NSKSGKTLYIGLADALITILKYLKQET---------NSEWVLPSDNSKHWLNETIQ CAWDKIRKKARI-PDVTIHDLRRTFATWSINNGEELQTIAEILGHSRISTTAKFYTKISVDKVKAATNKVV-
A6LT40_CLOB8  CYSEYMDYC---KSLRQATLRFYTYELKH----V-S--ADD-EIN-ITQKKIEGWINSMIDY---GYKGNTYQTFVIKLK AFLTYCFTREYLKE---YEVKIPNLEKK--EIYTEDELKKLLKKLD---TVGDYRSFATVSFLVGAGCRSTTLLNVRVKD IDFKKEMILF--A-----------HMKTKRQVNVPLSKSLKLILKDYIETMN------LKNEDILFPKLDGTKMSYDTLH ENLVNYFKHCKV-K-MGVNTFRNTFATMFVRNGGDIYRLKLLLGHSNIKTT-ERYVNLLPD-FKDLLQ-YNP
A1TXX9_MARHV  ALTGFIRHLQSEKRHSPRTCEHYQRDLQRLVAWLADN-G-LNDWSELSAHDVRRYVARL-SR--DGLSGRSIARHLSSIR RFYQYLLREGLAIDNPALDIRAPKSGRRLPRVADVDQIGQLLDAT--PEDPLEIRDLAMFELMYSSGLRLAELAGADLSA LDLKGPEIRVL--------------GKGNKERVLPVGRKAVAALQQWLSCRR-ALV--TEGEKALFVSQRGTRLSRRSIQ SRLSRWGILHGADQRLHPHLLRHSFASHMLESSGDLRAVQELLGHADIATT-QVYTHLDFQHLARVYDQSHP
A0A090ICP0_9GAMM  LIDLWYRYHG-QQL------EKELKHL-LS---IDKDLGH-PRADQVTKQRVMQFRADKMA---IGNKATTINRSQVRLS GVFTVLIKAEFHNEHPLKGIGKLKIRATEMGFLNKKEIIQLLDNLD-G------DELNIAKLCLSTGARWSEAAELRGND I-IHGRVTFND--------------TKNGKNRTVPITSELMNDIYKGKT-------------GRLF----------NGSY MEFYDVLKAQGFPKGQATHVLRHTFASHFMMNGGNILTLQKILGHSTIMQTM-TYAHLAPDYLNEAMA----
C8WGZ0_EGGLE  LIDAFCHAMRVERNASVHTLRAYRIDLMDFARWACRE-R--IDILAATHRQLRRYLGEL-DR--AQYSRTTVNRRLSALR SFFRWLNVTGIADEDPASILQGPKQPKSLPHVIRASDMVKLLTVYGKEQSSVDARNLALLEFLYACGARVSEASGLLAAN VDFGSGQVKVF--------------GKGSKERIVPLHDMAVSSMRAYATWARPLILR-DRTCDYFFVSTRGNRMGTDAIR KMFKDALRQAGLDESLSPHDMRHTFATDLLDGGADLRSVQEMLGHASLSTT-QIYTHLSPGRLKQVHARTHP
B3PDY3_CELJU  FLSSIYDEMMR-RRYAKRTIETYLHWIKRYIVFHNKQ-----HPSLMGDREVEAYLDHLVLQ--HNVAGPTQALVLNALS FLYREILHKPLSLE---LRFVKSQKTRKLPVVLTRDEITALMANI-------SSNHYLPAALMYGSGLRLMEAVRLRTKD IDFDYCCVRVW-------------NGKGGKHRTVTLAPELKKPLTVQIQRVEYLLNPTHKASQYLFPSDRQHHIDESGLQ KAIRNASQKANIRKHVSAHTLRHSFATHLLASGADIRTVQDQLGHTDVKTT-QIYTHVLQMGGNAVKSPFST
I4D6V6_DESAJ  LIKQY----IDLKRNLGYKFKDAESTYYIFDQFTIRN-G----ETEIGIELADKWAVKRPN-----ESDSTCYKRVMYLI QFSSFLNDSGYPSYIPR---LPKAKSTFTPYIFSKEEMRSVFAASERFMDSAVNI-PALLRMLYGTGIRIGEAVSLKVKD VNLTEQYLIIR-------------KSKNGKDRMIPFSDSLANVCRQY---RDSLQVVQ-GPEDYFFVKRNGRRCNPKAIY EWFRKVLWEAGI--PHGGHDIRHVFSVHSLALYYSLPILSEYLGHQSLEAT-EKYVRLTSEMYPEIISNVN-
C1CV38_DEIDV  LWPLTLAYLTTDGGVSPHTLRAYRKGVEVLLTHAREH-A--WNL--LGRREPGLYVAAL-SS--SGLKPATVMARVAAAA ALYRAL-RAGATDADPFADVKRPK--DRTRGPYRAEFVQAMLEHAD-D------QERALLLLLTHAGLRIAEALAVEWAH VDLPRRRLLVA-------------HGKGDKARRVPMSGMLREALRAL---HESS--GA-ATSGRVL-----AFRAYSTAY DRLQKLALKAGREHEFRFHAGRKYAGTQLYAATKDFTRVAGFLGHEQVDTT-RRYVEVPEDDLDDIVEHFR-
F5YGL4_TREPZ  YIREYLSYLSAVRGISERTRHAYEGDLLRFAAYCENR-E--TTAETAVPYEVQGFIGDL-SA--EGMASVSVNRALSSVR GFYRWLIRFGLRKDNPAGNLRNIKTPKTLPVFLWEGEMADFADLPDTAGILWPLRDKALILTMYSAGLRISELVSLSLKA LERDLSGGRVI--------------GKGDKERIVFFSDEAKEAIAEYLPARQNRIKA-EHPTDRLFVNRRGGPISVAGVR WIIAKYAERSGLQKNVHPHALRHSFATHLVNAGCDVRIVQELLGHASLSTT-QRYTHVDMERLKKVYVKAHP
A0A0G0IRP6_9BACT  LITDFLEYMEIEKGRAIASTKNYDHYLRTFSSFAEKN-N-IDNPEKIDQTLVKDYRLAL-NR-SNAISKSTQNYYLIALR SFLKFLRKKDISTLSP-EKIELAKVSERQITFLDADELDEILKTPD-LNTVHGLRDKAILDLLFSTGLRVSELCRLKIKD INLEKNEFSVL--------------GKGGKVRVVFLDQTARESLQKYLNSRPDK-------SEFLFIGSEIQGITPRSVQ RMIEKYAKKAGITKKVTPHVLRHSFATDLLMNGADLRSVQTLLGHSSITTT-QIYTHITDKHLNEVHQAFHG
M1N5C9_BARAA  ARKDWLDDLVQVRRVAAQTAEAYERDTRQFLSFLCYHLGTFDDLANLRVADLRAYLAHR-RA--HNMSARSLSRNMASLR SFFSYLSRAQLVDVPAVKFIRTPKYPKSLPKPLTVRAAVQLVKQEDSDEPWIIARNAAVLILLYGCGMRISEALALTPEQ FSDPVKSLSVT--------------GKGGKTRLVPLIKVVHEAVQNYLECCPYSLE----NGQPMFRGARGGPLQPAIIQ RAVQNLRASLHLPKTVTPHALRHSFATHLLSRGGDLRTIQELLGHACLSTT-QIYTHIDTDNLLEIYQKAHP
A1U5K8_MARHV  FLQSVRTEIRT-KQYSYRTEKSYLYWVRLFILFNDKK-----HPKVMGNHEIERFLNHLAVN--RGVSPGTQNQALCAII FVYKHVLKREIEN----LQYKMTKTPRRMPTVLSPDEVASILQNMD-------AEYWLITALLYGCGLRINEALSLRVKD IDLKSRSLLVF-------------NGKGRKDRYTLIPGNLRENMERQFAHVRAVLADGKKADQHLFPSVTGHHLHHSSYS RRLRQAVLATGITKRVTAHTFRHAFATELLRSGSDIRTVQEILGHSDIRTT-EIYTHVIGDRRAGTVSPFDR
Q8TM57_METAC  LLDSFLCDC---RNFSPRTIASYKSHLNYFLQFY--------PV-SASTNDLKDFLVLLRDE--RGLSVSTVENYFCSLS TFYEFLVWERVVKEN----I--PSFRKRREQLINLEQMKWLID------SAVDLQIKTMFLVFAKTGIRRQELIDLDRSD VYPKKNMI--------------NHHFKRSNRTIF-YDEECSFFMNHWIKWRYN-----NINNPALFIGPQGGRICRDRVY TVTTEHAEKLGLEEKFTPHCFRHFFTTWLRRAGCPREYVQELRGDSRKEAI-DIYHHITHDELREAYMKVP-
A0A0G1X804_9BACT  HLTDFLDYLEIEKNRSPKTLRNYDHYLRRFLEFAKES-GGVPSPAHITLPLVRKYRLYL-NR-GRPLKLVTQNYHVIALR AFLKFLAKQDIKTLSA-EKIELSKIPERTVEFLDAREVEDILAAPQ-TDRLQNLRDTAILETLFSTGLRVSELTSLTRDK INLDRGEFMVR--------------GKGDKPRVVFLSNDAKAALHRYLDKRKDN-------NEFVFISTNAENLTPRSVQ RIIQKYATKAGIVKKVTPHTLRHSYATDLLINGADIRSVQALLGHASITTT-QVYTHITNKQLREVHSAFHN
D3NXK9_AZOS1  ALAHWRRWLESEKVVSRHTLSAYTADVAEFLRFLTEHGGSLNDLGDLKAADFRAWMSRL-AM--DGLVGASRARKLAAVR NLFRWMDRGGRLHNPAVATLATPKVKRPAPRPLTEIDADRLLEEAEREEPWIGKRDRALFTLLYGCGLRISEALGLAARD APL-GDTLRVT--------------GKGRKDRMIPILPAVTEAVRAYLDSCPFTLA----PDGPLFVGTRGGRLNASIAQ HQMQKLRALMGMPDNATPHALRHSFATHLLADGGDLRAIQDLLGHASLSTT-QRYTDVENEQLMNVYRNAHP
F2JNB7_CELLD  LMQLYLRS-TRADRRRPNTCSEYTYDLRFFLIWNLLYNNN-MNVLEFKKRNFEDFKFFMTDE---NVSNARANRLLCVVR RMMDYAEDDDDLVRNVAAKVKSEKKPVKE-NFLKQEQIDLLRGYIN----KKMYQHLCLLDVFYDTGARINEVLQVKNT- -DLKHGYIKV--------------ECKGGEKQYILIHEHSQESIKLHLSVK--E-------SDAFWQSKYEKT---STLR GWVKDMYEI--LKEIFTPHSFRHTVIENLC-RKLTIEEAQIIVHHKSIDMT-KSYMKPKDGEVFKLFG-IS-
Q7MK69_VIBVY  FILSVQDHMRT-RHYATKTIQAYISWIKQYIYFHRMA-----HPSTLNEKHVEEFLTHLAVE--QKVAAKTQALALNSVL FLYREYFRTPLNNE---IKFQKSLLDRKLPVVLTKPELRAFIQHI-------DPRYKLHIMLLYGSGLRVMECVRLRIQD IDYHYGALRVW-------------QGKGGKNRTVTLAKELYPLLKEQEALALRYITAGRKADHYLFPSDRDHHINEQALQ RAVKRAAKDAGITKSISCHTLRHSFATHLLESGADIRTVQEQLGHSDVKTT-QIYTHVLERGAGGVLSPLSK
E7GP37_CLOSY  AMEDYRLYL-SAQNMSENTIHVYAYAIRQFFALY----------HEITYSNLKLYKVFL-LE--H-YKPQTVNLRIRALN SYIEFKKLN------P-GKIPMVRIQHKNDNVISEADYEYLKNCLL---RDEKYLYYFIIRFMAATGARVSEVIQFEAED IFTG--YKDIY--------------SKGNKLRRIYVPKALQKDAIAWLKAIR-------QERGFVFLNRYGNPITPGGIR GQLKNMALAYGMNEVVHPHSFRHRFAKSFIEKCGDISLLSDLLGHKNLETT-RIYLRRSSSEQYEIINKVV-
K9WS20_9CYAN  PAAVYLSSL------TKGSRRTMGKALNVIARLLTNGQ-LSLDWSKLRYQHTAAIRAVL-ME--Q-YAPATANRMLCALR RTLKETRRLRLMSADDAVDLKSVRGD-SPLR-LKQSEIAALLKVCK-NDPLIGARDAALIAILSGSGIRRSEAVALEVAD FDRETGALRVL-------------KGKGRKFRTVYLPPGAIAAVKAWLEVRGD-------EPGALLGHVKFKAMTDQAVM VILRKRAEQAGV-AAFSPHDFRRTFISNLLEAGADVLTVSRLAGHSNPATS-LKYDLRGENAKRRAVQLLHV
A0A0G0LCU8_9BACT  AIRRFLEHLEVEKNCSKLTVRNYQHYLEVLQSYFEGS-NTTPKVSDINQDLVRSFRLHL-SR-GE-MKIVTQGYYVIALR SFLKYLIRNDYKVMQP-EKIEVPKTKDHSLKFLNGEQIERLLNQPI-LSTKVGIRDRAILELLFSTGLRVSELTRLNRDQ INLKTREFGVI--------------GKGGKARVVFISVRAAVFLDKYMKSRTDK-------DRPLFIREEKMRLSPRSVE RLVKHYVRLAKLPVDATPHTLRHSMATDLLRAGADLRSVQELLGHKNIATT-QIYTHITDARLREVHEKYHS
A0A0G3I4W4_LIBAF  VISLFLEMMSCERGSGINTLSAYKRDLEEMQLFFYNH-K--ISLLEVSTDHLIAYLHDL-FQ--RQLVASSQRRKISVIR QFYSFLCCEKLRKDNPADTLTLPKKNHTLPKILHKKTIANLLEQAQIPGQWQRIRTFLLIELLYATGMRVSELVTLPYHT INLKERTMIIR--------------GKGNKERLVILSPSALHALQMYKKAHSSTKK--MKDSPWLFPSSKLGHLSRQVFA RELKGLASRAGIQESISPHVIRHAFASHLLEGGADLRTIQILLGHTDISTT-QIYTHLLPYKLQKLVQDHHP
J0R5P8_9RHIZ  FIDNFLEMMSAERGASRNTLEAYRRDLNWAESQLKKG-N--NDLLNAELDAINTLVGEM-QK--SGFAATSQARRLSTLR QFFQFLYSEGLRTDDPSADIDAPKKQLNLPKTLNEDDVSKLLDLAHEFEHRRALRLCTIIELLYATGMRISECVSLPVRV ARGDPRFLLVR--------------GKGAKERMVPLSKKAIEILAHWLILRDEDLSQKNRQSPYLFPAQTTGYIARQLVA RELKELAVAAGINSKISPHILRHAFASHLLHHGADLRAVQKLLGHSDISTT-QIYTHILEERLQRLVNEHHP
M1WLJ3_DESPC  FVRGFLGYLSIERGYSDATLRSYGTDLEQFENFLGRS-KTLEKPSGIRKEHVRAYLAEM-HR--RALSKTSIGRKLSSLR AYFKYLVKHKVVSVDPLAGIRNPKQEQRHAHALNVDQAIALMEVSI-DPDPEGLRDMALAELLYGAGLRISEALGLNLFD VD--NDVLRVT--------------GKGAKERIVPLGDKAAKRIQHYIEHRHAFLKG-DYSEQALFIGVRGKRLNRRQAN RVIARLSKIARLPKDVHPHMLRHSFATHMLEAGADLRSVQELLGHEHLTTT-QRYTHLDMQHIMQVYDQAHP
D1BHJ6_SANKS  AVQGYLDHLTIERGRSTNTVAAYRRDLDRYVAYLESL-D-L-ALEDVTTTVVEDYVTVV-RTGRSALAAGSAARSLAAVR GWHTFCVAEGLAPANPTAGVRPPSQGKRLPKAISTYDVERLLAAAGAGDTVASVRNRALLELLYSTGARISEAVTLDVDD LDLTPGSVRLF--------------GKGSKERVVPVGSFAVEAIQAYLVRARPVLMAAGRGTPAVFLNTRGARLSRQSAW QVLRTSAETAGLDEHISPHTLRHSFATHLLSGGADVRVVQELLGHASVTTT-QLYTMVTADSLREVYVQSHP
I0XRP7_9LEPT  AASRFYEYLRVEKNYSQNTLNAYLLDLKSFFEFCLQE-Q--IEIYQLESVDVRSYFAFLSKN--QGLDRRTQSRKLSSLR TFYKVLLKDNLVSGNPILSVSFPKTRKQVPKNFRIEETESILDYEYEASEILNIRDKAILEVLYSSGLRVFELVDATLVQ LSADHTILKVL--------------GKRRKERYVYLGKEAIKSLNEYLDVRPRF----RPRSDEIFLNQKGNKLTTRGVR YILNERRKRMGWDKPITPHKFRHTFATDLLDAGADIRAVQELLGHSSLSTT-QVYLSVSKEKIKEVYRKAHP
W5Y1F3_9CORY  LIEEYGEHLLFVKGRSPATVRGYVSDLQSFAEG-----S--PDLADFTLGNLRLWLAEA-VE--AGRSRATIARRTAAAR GLSTWLVKRGLLGKDEAARLAAPAAERPLPKVLSKNQAEELMHAATHGSEHEVRRDEAILELLYATGIRVSELAGANVED LDLPKRLIRVT--------------GKGNKQRLVPFGKKAHEALRSWLDESRPQLA--APGQQALFVGVRGGRIDPRQVR RVVERAGRQVDV-SGLGPHALRHSSATHVLDGGADLRIVQELLGHSSLQTT-QIYTHVSTQRLKDAFDQAHP
XERC_CHLTR  SFYAFLDYLKNMKASSLHTLRNYCMDLSSLKCFLEKK-SSLLSFSLFTKDNIRLYLLEQ-IQ--THHSKRTVRRRLSAIK SFARFCVKNQLIPENPAEMIRGPRLPQELPSPLTYEQVLALMAAPE-LDKVTGFRDRCLLELFYSSGLRISEITALNRAD IDFQSHLLHIR--------------GKGKKERIVPMTKVAVQWLQDYLNHPDRASV--EQDHQACFLNRFGKRLSTRSID RKFQQYLLKTGLSGSITPHTIRHTIATHWLERGMDLKTIQLLLGHTSLETT-TIYTHVSMKLKKQIHDETHP
A0A0G0HYX1_9BACT  HIKDFLTFLSVEKNVAPNTLRAYEGDLRLVTSFWESQ-E--PKGTHTLPRIIHRYIVHL-YY--QKISKPSLARKFSCLR SFQRFLHNQGI---RCTISIKSPRLDRKLPVTLSVDEIFYLLDNLKPLPTKVPARDRAIFELLYATGVRCSELVGITLQN IDFKEKVIKVY--------------GKGRRERLVLFGQKAHDSIVHYLHAERALLVG-AAKQDHLFVNQNGGPLTARSVQ RVITMFRSLLKINRAITPHKIRHSFATHLLNEGTDLRIIQELLGHKTIATT-EIYTHVSNKQLARMCDEKHP
Q7WS22_CUPNH  SLARY----VAVRRALGASFYEPALALGHFVDLLEHE-D----AEFITTDLALRWAMTPALV-----ERATWGRRLSQVR GFARWMNVIDGRNQIPPAGLLSARRRRNAPHIYTEQEIDLLMTRAAQRTGMRALTYSTLIGLLVATGLRPGEALRLDRSD VDLVSGILSIR-------------ESKFGKSRFVPVAESTRVALEHYAKKRDQLCP---RLSEAFLVSERGKRLKAGTAR SMFVRMSRAVGL-RS-ATQDFRHSFATGRLVVSRELPKLAAYLGHVNIGLT-YWYIEAVPELLELAAAYLD-
U4KK20_9MOLU  IIEVFKQYLEVEKNYSEHTIISYIDDIKYFENFIINE-ELAENLLGVRRERLRNYISFL-DE--KGFEKTSIARKISSLR TFYQYLLENDYIETNVFQLINAPKINKKLPKIIEEPEINYLFKSID-TKTPLGYRNYLILDLLYSCGLRASELTTLSVKD IFISNQQILIH--------------GKGNKDRYVPLHKHLTEEIKHYLTYIRPVLLSKETETDILLINYKGTVLTDRGLR VILNDIIKKSGETHHIHPHMLRHAFATALLNNGADLRVVQELLGHAHLKST-QIYTHVSSEIIKEKYKHTHP
XERC_ROSS1  QVEAFLRHLADERNLAANTIAAYRTDLDQFCDFVSAR-N-RREWRDVSHDDILSFMLYL-RE--RRYASSTVARRVAAVK SFFAFLTGSGAVPHDPTERIDSPKVDRDLPRALTPHQVDELLELPLRSPTPERIRDKAMLELLYATGMRVSELVALNMTD IDLVHSTVRCT--------------GKNGRVRVLPINGSAATALEEYCDNSRSQLAR-GSDADALFLNHRGKRLTRQGFW LILKQYAEEMGL-GELTPHMLRHSFAVHMLNAGADLRAVQELLGHTSISTT-QIYTHINHASSAQV--RSEP
A5WBQ8_PSYWF  YITEFRQAM-LARGLSTRTRNAYVRDLKL-CETTHSK-----ALTLWSDMDVMQCLTAL-DR--QGKTPRTQARMLSSLR QFYLWMVGNERREDNPCERIKTPKIGRSLPKDLSENDVESLLSAPD-TSTALGLRDKAMLEVLYACGLRVSELMNLSLEQ VNLNAGWLQIT--------------GKGNKTRLVPLGEYASDALDDYLTHARGELVK-SGNCQAVFLTTQGGYMTRQNFW YMIKKYAKQAGIQSDLSPHTLRHAFATHLLNHGADLRSVQLLLGHSDLSTT-QIYTHVATARLQQLHEAHHP
A0A0G1NBG7_9BACT  SMIDFLESLEVERNLSPLTVRNYGHYLRRFIDWFEAA--GHTDLKELDPDVLRKYRVYL-AR-GRTLSKKTQSYYIIALR SWLKWLVKNDAPVLHP-EKVELPKSESIPMKFVSAEKIQRLLEMPD-LAKPQGLRDRAMLEVLFSTGLRVSELVKLNRDQ IDIDRREFGVI--------------GKGRRPRVVFLSDKAAEWLTRWLNSREDN-------WRPIFIRGEEMRLTTRSVQ RLVDRYSRRAHLPIKLSPHGIRHSFATDLLSNGAGLRDVQEMLGHKNIATT-QIYTHVTQPQLKKVHQKHHS
E3DLN1_HALPG  ALNKFKKYLKVEKGYSQLTIKEYNSDLNQLHKYLKEELD--AKPAEVDRLDISEFLADAVII--NDNKAVTRNRKLFAIR SFYKYLLHYGIVNQNPAEAIESSKTEIRLPIYLKLKEAKQFINAISENGGINRLRDLAIVKLFLYAGLRISELVNLDFDN LDFEDCSIKFY--------------GKGNKERYVPLHHDVILAIKKYLPERNSIKIKENDARQAIFISRHGKRISPRTIQ LFVKKYAKKSGLGDKITPHKLRHTFASTLYRQTKDIKVVQDLLGHANLSTT-QIYTHVDTEEKKSAIDE--P
A0A0G1T7K7_9BACT  LIEEFLTYGEVEKNLSLNTIRLYRIALLRFVSFAG-----DIKPSDIDLDLVRHYRLYL-NR-TQPLGRGAQNYHVIVLR AFCKYLAKRDIQTITA-EKIELPKSEKRTIDFLTREEVGRLFESID-MKTIRGLRDIAIFETLYSTGLRVSELRNLNRDQ VNLTRREFMVR--------------GKGRKPRIVFLSEKAAERIGKYLSARDDN-------FEPLFLNGEKRRLTTYWIE VMIKKYARHAGIVKRVTPHTLRHSFATTLLQNGADIRSVQEMLGHASITTT-QVYTHITNRRLKEVHEKYH-
W5WQI5_9CORY  LVRDWITHLRIERGVSPHTISNYTRDITRYCEWLGPT-----PLGEVTTDTIEKYLIHL-QD-VRSLSRSSAARHLAAIR GLHAFGVEEKRLKNNVARGVPVPARSASIPKALTVDEVTALIEAIPNAATAIQLRDRALVEMLYSTGARITELLDLDVDD VDSDDQTVIVH--------------GKGNKERLVPLGSYALAALEAYVVRARPSLN--KKGIAALFVNNRGARMGRQSGF KVVSEAAEAAGLG-AVSPHSLRHSFATHLLDGGADVRTVQELLGHVDVSTT-QIYTKVTAQHLQSTMAATHP
F4LJJ5_TREBD  ILSLFYAELVSVERKAVMTAETYSGAVSLFLDWLQKK-HVEQALERVTVQDLLYYLVQR-KT--VGADELTIAKDISALR SFGNFLVARHVWSENCACLLERPKARRALPRVLSPEQVETFLNAID-VSEPLGVRDRALFELIYSCGLRISEASGLLLQN LHLKERIVLVR--------------GKGDKERIVPFGDAALRWLSSWLSEYRPQLVG-SRQIPYVFVNYKGMPLSRKGIW KRFQEIEVRSGVSAKV--HTLRHSFATHLLAGGADLRSVQELLGHSDLVTT-QIYTHIDDDELRLYHDEFFP
XERD_RICPR  FIAQFLEMLLAERALSKNSILSYKRDLLDFQHYLAAQ-K--ISELNITTGNIRKWIEYL-AS--NNLHARSINRKISTIK SYYAFLISENHTKFNPVLNIDLPKYQNKLPIILSIDQIKLILEYCSKDNTPEGIRLNAMINLLYASGLRVSELVSLKLAD ILTNRKIFSVL--------------GKGNKERVIVINDQAVLSIIKYLEIRDFFINK-AKSKNYLFPSSVAGYMTRQNFA ILLKSVALYTGLNEHVSPHILRHSFASHLLEGGADLRVIQELLGHADISTT-QIYTHLHTNHLKKALL-HHP
Q0C629_HYPNA  RIGAFLEMMSAERGASPNTLDAYGRDLLDASEFCHLR------LVTASSSDLSAWLADL-AA--RGMAPSTQARKLSAVR RFFRFLFQEGDRKDDPTARLDGPSPEREVPDVLSREEVGRLIEACGN--K----RLKCLVELLYGAGLRATELVTLRVGN LPRRSADIIIR--------------GKGGKDRLCPLGRAALIALSEWLEVREASLPDNSKQEGFVFPSRKEGHLTRRRLG QMLEDLAGEAGLRERVYPHALRHAYATHLLQGGADLRVVQTLLGHADIATT-QIYTHVLTDELAELLETAHP
K9X8I7_9NOST  LAEAKLITLWL-DGKADSSVQAYQRYVKHFLRFLRK------PLRQITYEDLVEYSTQFS-T--Q--SASTRRIYLAAVK SLISFAHKIGYLPFNVGMALKLGEIPDAINEYLDEADIKLMVRAAEAKRQAIAHRNVLIVKLLYQAGLRSHELCQLTWGD LSADSGQVYVR-------------QGKGNKSRTILLKSKLWTELMVFKGD-----AP----TDAVFTSQKGGHLERQNLH PIIKVVAAAAGLSEKVSCHWLRHAHGSHAAERGVNPVLIKDTLGHSNLAIT-DRYLKARPNDSSAKL-----
R7G2Y6_9PROT  WMEEWLTHYT-KPSSKQRTYEQYCKIAKIH---ILPRLGN-YELAELTPFVLQKFVTDLTVNGGKGLSPNFVKTIISVVQ NSLKTAHLVGYLPEYTANKIKRPKIVERQVDCFSLAEQKKIETAAL-SAK----KKYKGIVLCLYTGLRIGELLALSWKD IDLGKGILTVSKTCRDGKRILDAPKTENS-RRQIPLSKTILKMVKEMRKKSR----------EFVIA--DGKPVFIRSYQ RTFELFLKKLKL-PHKGFHSLRHTFATRALECGMDVKSLSEILGHKNAMITLNRYAHSLWEHKAEMMNKLS-
G8QLM7_DECSP  EIDAFCDALWLEDGLSPNSLAAYRSDLQRYALWLQQQ-G-RPPLAQAGAADLAAFLADV-AA---RMKSSSQARYLSSLR RFYRRLLAQNRISADPTLQTAMPVKASRLPKVMSEAQVEALLAAPE-IETPLGQRDRAMLETLYATGLRVSELVNLKLHE VSFDMGVARVF--------------GKGSKERLVPLGEVALDWLKSYLNDGRNALLD-NRLSDFLFVTARGTAMTRQMFW TLVKKYALVAGMDARLSPHVLRHAFATHLLNHGADLRVVQLLLGHADISTT-QIYTHVARERLKDLHAVHHP
A6WXC4_OCHA4  AIENFLEMMSAERGAAENTLESYRRDLEAVAEALSAR-G--VNLAEAGADHIRSAIDAM-AT--EGFAATSQARRLSALR QFFRFLYSEGYRQDDPTGTVDAPKKQKPLPKIMSVENVTKLLDRAALAERFKALRLHALIETLYATGMRVSELVGLPVGV ARIDHRFLLVC--------------GKGSKERMVPLSPKAREALQRFLALRDS-LPG-SDDNPWLFPAFESGHLARQVFA RELKGLAARAGLSAAVSPHVLRHAFASHLLQNGADLRTVQQLLGHADISTT-QIYTHVLEERLHKLVSEHHP
C7JEV7_ACEP3  GVDLFLEMLAAERAAAPNTLAAYEADLTSCAESLARE-G--QTLQTATTEGLQNWMAAL-VG--SGQARRTVARRLSCIR QFYLFLLREGMRADNPAAHLDSPKPHTPLPRFLSESEVLALLNACAEAKKRRGILAKAALELLYASGLRISELLALPRKA IAGDQRMIMVR--------------GKGGRERLVPLSDSAREAAQALLEVDAHL------ESPFLFPGRPAKPMTRQAFD RILHTVAIRAEIDARLSPHVLRHSFATHLLAHGADLRALQMLLGHADIATT-QIYTHVQTERLQKAVQAHHP
H0PZ58_9RHOO  ELDAFNDAMWLEHGLSKNTLASYRSDLALFAHWLQRR-G--GTLSQADAADLMAYLA---FS--LAARPTSQRRLLSSWR RYFHYLLAQGRIDTDPTALLDPPMRTERFPKTLTERQVESLLAAPD-LDTPTGLRDRSMIEVMYASGLRVSELVELKIFS VSINDGLVRIM--------------GKGNKERLVPLGEEAVDWLRRYIQEARPILLA-RRSCDEVFVTRRGSGMSRQMFW RIIKQYALVAGIPDRISPHTLRHAFATHLLNHGADLRVVQMLLGHADISTT-QVYTHIARERLKSLHEIHHP
B3QRY5_CHLT3  YLREFLNYLRLERNLSENTKASYAHDLTRYLLYVQDS-H--ENLDEVRAEDVRKFITEL-HD--LGLEASSISRNISAIR SLHKFLSAEKKIRKNVAEEVILPKLGKYLPTVLNQQEVDKLLEMPLHPKPKLAIRDKAILEFLYATGVRVSELVELKQQN LFFDSGFARIF--------------GKGAKERLVPVGSSAIHAVETYQKTIRIKLVN-RASADFLFLNARGKKLTRMSIY NIVQEYAQQAGIEKSISPHTLRHSFATHLLEGGADLRSVQEMLGHSSIKAT-QIYTHVDRAFIKEVHKSFHP
XERC_NEIG1  YFDAYLENI-VREGKSEHTVAAYRRDLEELFALLAQM-S--EDPQDLSRRDFTAALRRL-SQ--RGLDGRTLARKLSAWR QYCAWLVKRGLMRADPTADIKPPKQPERVPKALPQEWLNRMLDLPVDGGDPLAVRDHALFELMYGSGLRVSEIHGLNADD VYLDEAWVHVT--------------GKGRKQRQVPLTGKSVEALKNYLPLRQ-T----ASDGKALFTGRNGTRLSQRQIQ KRLESWAAQYGDGRHVSPHMMRHSYAGHLLQASRDIRAVQELLGHSSLSTT-QIYTKLDFDHIARLYDEAHP
I0KAC4_9BACT  P-SDFLRHIRYEKRLSHHTLLAYKNDLLQFTEFLAEQ-HPGTLPPAADHLLIRAWIVHL-VE--SGLNKSTVNRKIATLR AYYGYLLRHQRISADPMQKIVALKQSSRLPTFVEEKPMETLLDDIDFADDFIGLRDKLVLELLYGTGIRLGELLGLKPTD INRFDRTITVL--------------GKRNKHRIIPLVPPLLALIDQYEQQKRVFFDG-KADPTALLVSDKGIPAYPVLIQ RIVNKYLSLVTTLEKRSPHVLRHSFATHLLSRGADLNAIKDLLGHSSLAAT-QVYTHTSLEQLKKTYDQAHP
XERC_RICBR  LIIKWQKYLSLQKNYSNHTLISYNNDLKHFLEFMNYYNSTMDYIKAADIRLMRSWLAKR-KC--DNFVTSSIARGLSAIK NFYKFLEKTAELHNHVVFSIKSPKKSKLLPKALSEEEVNISLDHIEENSQWIEIRNKALLVLIYASGLRISEALSITKLH LQ-NLEFIKIM--------------GKGSKERVIPWLAIARNLITEYLEKLPYELK----DDEPIFRGKQGKKLQPPVFN RELIKLKRFYGLPEYLSAHSFRHSFASHLLENGADLRSIQELLGHKSLSTT-QSYTKTSIKHLETAYVTAHP
Q1GA74_LACDA  YFAQWIEVYK-EGAVRERTLDKYWLSHRH----LQEIAPN-LKLVDTTRLEYQQILNTFAKT----HEKATVMDFHHQLK AMLLDAYDEGYIHKDPTRKIVVKGPSEKKAKYLNEFELKLLLRHLD----STFPNFDWMILLIAKTGLRFSEALGLTKED IDLEQQTINVDKTWDYYTGSFKQTKNVSS-VRKVPIDWKLAMQLNQVIQDLPN--------GEPIFAQ---KRVFNSTVN NFLKKHCEELNI-PVISVHGLRHTHASLLLFAGVSIASVAKRLGHADMTTTQQTYLHIIQELENKDNTKIM-
B1MZ47_LEUCK  EEKLYRDYLQSERQYSALTLKAYLSDIDEFVAFLERN-GGFQTFKTVQTLDVRVYLNDL-YE--RHLARTSIARKISSLR MFYQFLIANHFATDNPFENVALRKHQNHLPEFFYETEMQVLFEIAYDQKDPLWQRNAALLECLYATGARVAEIATLTLSQ IDFQQRLILIH--------------GKGNKDRYVPFGHYAQKAMQQYIAQLRPELVANCPENTVVFVNHRGQPITAAGIT YILNTLMNRSTLTGKIHPHMLRHTFATHLLNNGADMRTVQELLGHVNLSTT-QMYTHVTRESLQKNYQSFFP
C7RPB6_ACCPU  SVNAYLDELAGQRRLSPHTVSNYRHDLETLCALIGEL-S-DSGFAAIETHHIRRFVAIL-HT--RGLGGRSLGRTLSAWR GFYRWLVQRGMTTLNPVDSVRPPKSPKGLPKALSPDEANRLLAA-Q-SENLLEIRDQAIFELFYSSGLRLAELAALDIGC LDLLAGEVRVL--------------GKRNKLRIVPVGSQAREAVALWAGQRA-CLA--AADETALFVGQRGRRLGVRMIQ LRLLRRGRAQGLPARVHPHMLRHSFASHVLQSSGDLRAVQEMLGHASIAST-QVYTHLDFQHLAAVYDQAHP
D8K100_DEHLB  DVDNFLNYLMVEKGFSGNTRDAYHNDLYQLADFLRQR-G--QDLDNFNRQDMLSYLLDL-KE--RNYAVTTVVRKLAAAK SFFSFLLEENKIRQNPTDNIESPKVGKPLPDAISVQQVKALLEQPTLAGGPEAKRDRAMLELLYASGMRVSELIGLDLAD VDCDEEQVRCF--------------GKGNKERIIPIHPQAARIVSEYIEEVRPRLVR-SNDEKALFLNRRGERLTRQGLW QILKEYAVAAGLNGQVTPHTLRHSFATHMLNGGADLRSVQELLGHANISTT-QIYTHLTSDHIRRAYDSAHP
Q47S55_THEFY  ILAEFDRHLRVERGCSPHTVRAYLTDVRSLLDYLADT-G-AGGLEDLDLATLRGWLGTL-HD--AGASRATMARRTAAAR VFTAYLHRSGRLATDPGLRLATPRRHRRLPAVLDEDQAARVCAAARDEESPLVLRRSAVVEVLYSTAIRVAELCGLDLDD VDWERHTLRVL--------------GKGGRERVVPIGVPALDAVDRWLRDGRPQWAT-AHSGRALFLGARGGRLGERTAR RDVY--AATAAV-ARTGPHGLRHSAATHLLNGGADLRSVQEILGHASLAST-QIYTHVSIGRLASVYQQAHP
S6A4N6_9SPIO  QLRAFYGFLISAESHSKATAQTYINTLQLFREELKGI-Q----IENASQEDCIRFILSR-AE--AGIMAKTIAKDIAALN SFFRFLVIEGVRKDNPSEGIDRPRREKTLPRVLSPEEIDELFAAIP-LDTPNNIRDRAMFELIYSAGLRVSEIVNLKLED IFFEEDLIKVT--------------GKGNKERIVPFGSAAKYWLKRYSAEARCKLLK-PKTAGAVFLNNHGGCITRKGIW KRMNELSNFAGIKTKV--HTLRHSYATHLLAGGADLRSVQCLLGHSDISTT-QVYTHIEDKSLEMYHNKFFN
R7JE27_9PORP  LVDDFLDFLRYERNYSDYTVESYKKDISQFMAFVSEQ-SVCLNPVDVDADLVRNWVVQL-MD--NGYSPVSVNRKLSSLK SFFKYLMKQKVISVNPMRLVVGPKTKKPLPYFVKDRDMELLLKEAVSDEDFESVRNQLIVEMLYDMGMRRSELVGLQDTD IDYELMQIKVT--------------GKRNKQRLIPFANGLKELMQKYQQIRNRE----AGSGKWFFVRSNGEQISTAIVY NIVKRKLSEIPTLAKRSPHVLRHSFATSMLNNGAELNAVKDLLGHSSLAST-SVYTHTSFEELKKVY-HAHP
C6WZ23_METML  AIDSFLDAIWLEDGLSKNTLDSYRLDLTAFAIWASSQ-H--KQLLTIDKADVQQYLAVK-FP--LS-KPRSIGRLIASLR RFYRYNLRENLIAIDPTLQIESPKLPRSLPKSLNEEEVMALLNAPN-VDDVVGLRDKAMLELLYASGLRVSELVSIKTSE VSMSDSVVRVT--------------GKGSKTRLVPMGENAVEWISHYLKAARPQILQ-NRLSDALFVTNRGDAMTRQTFW HMIKRYALLAGITKHMSPHVLRHAFATHLLNHGADLRVVQMLLGHSDISTT-QIYTYVARERLKKLHAAHHP
L0FYG6_ECHVK  HIKQFEYYLKIERSLSKNSISAYRRDMEKLSAFMKDA-FPGITPLTTQLNHLRAFVSEL-AS--LGISEYTQARVISGVK AFFKFMVYEDKLEEDPAILLEAPKLGRKLPDTLSYEEIVKLLEGIK-LGTPEGHRNRAMLEVLYSSGLRVSELVELKLGM VYSDIGFLRIL--------------GKGNKERLVPVGKDALRYLKLYLDEVRNHQKA-PGHEEYVFLNRRGKKMTRVMVF IFIKKLVEEVGIKKKVSPHTFRHSFATHLIEGGADLRAVQEMLGHESITTT-EIYTHLDREYLRQVLTDFHP
A0A0F3KHN7_9NEIS  SIDRFLDHLWLTDGLSANTLAAYRRDLAKMQKQLQSQ-D--SALESASHVQLQQALLAS-IE--HE-KPATRARQLSCLR RYYQYLLGTKQRNDDPSLHLDNPRLGQRLPKTLSEGQVELLLQAPD-VETPLGLRDRAMFEVLYATGLRVSELVGLTLQQ LDMVTGLIITR--------------GKGNKERMVPLGEIALEWLERYFREARVLLLG-GVQCDAVFVTQRKAGMSRQMAW HLIASYASAQGL-PPVGPHMLRHAFATHLVNHGADLRVVQLLLGHSDISTT-QIYTHVARERLKQLHAQHHP
XERD_CHLPN  ILEQFSLFLSVDRGLCQQSIAAYRQDISSFLTI---S-A-ISSPQDISQNSVYIFAEEL-YR--RKEAETTLARRLIALK VFFLFLKDQQLLPYPPI--IEHPKIWKRLPSVLTPQEVDALLAVPLQNPRHLAFRDTAILHTLYSTGVRVSELCDLRLGH V--SDDCIRVT--------------GKGSKTRLVPLGSRAREAIDAYLCPFRDQYQKKNPHEDHLFLSTRGHKLERSCVW RRIHNYAKQV--SKPVSPHSLRHAFATHLLDNKADLRVIQEMLGHARIAST-EVYTHVAADSLIEKFLAHHP
Q01TI9_SOLUE  LRKMVLEELER-RNYSQATARPYVGAIQRFAEHF-HR-----SPDQLGPEHIREYQLHLVQD--RKLHPRTVMIQMSALR FFFRKVLKRRFDRD----DLPLPKLRRQIPTVLSRDEVARLIAAA------GNLRHRTILMALYATGMRRAELCHLRIED IDKERMVLHIR-------------QGKGGKDREVPLPPKLLAQLRIHYRLPHRS--------AWVFPSLQPQPMTEKAVW HACRQAAWRAGITKSVHPHTLRHCFATHLLDNGAELPVIQVLLGHSDPRDT-MIYLHLCTRQLRAAPNPLDT
A0A0F3KZ09_9GAMM  GVEAFLRHFAAERAPSAHTLAAYRRDLEKLLAFMAAE-G-IGSFDDLTPDRLRSMVARA-HRGADGLQPASLQRLLSACR TLFRYLSREGQLGHDPAAAVRGPKVRRKLPQVLDADEAKALVET-N-LGGTLAPRDTAMMELFYSSGLRLAELCGLRWGD LDLDDGLVRVL--------------GKGNKTRILPVGRFAVTALAA-LAAGG------ASPEQAVFKGREGGPISPRTIQ SRLAKLS--SGHAKRVHPHMLRHTFASHMLESSGDLRSVQELLGHADIATT-QIYTHLDFQHLAKVYDAAHP
H8KW09_SOLCM  YIKAYRSYLKLEKSLSSNSVDAYINDVNKLSQFIEYK-QLNISITQIKLQHLKDFLMWI-YE--LGMEASTQARILSGLR SFFQYLVLEDVIADDPTALLEGPKLARKLPDTLSIHEINKLIDTID-LSTPEGIRNKAMLEMLYGSGLRVSELVNLKLSS IYADVEFMKVI--------------GKGNKERLVPMSSSSIKHLTIYKESIRNHQVK-QGNEDIVFLNRRGSQMSRVMVF IIIKDLAEKAGIRKTISPHTLRHSFATHLVEGGADLRAVQEMLGHESITTT-EIYTHLDRDFLRQTIIDFHP
A0A0G0MTE3_9BACT  LHRTFTDELKQ-KSRSESTVIAYAKDIEQLLNFFTTR-A--ETIKKTGIEDLEAYKTYL-QD--NNYTPKSISRKINSTR TFYRFLLEANIIQENPSDKLSHPKFEVKPPRVLTEMEYRALRDVSR-VD----TRLYSIIELLLQTGIRIGELAALTLDD VRTSTESLYIK-------------PAGSHPARKVPLNKSASAAIEEYKKIR-PE-----SEDETLFITKNGRPLLVRNIR TTIDKAFEKAGI-KNAKVNDLRNTFIAHHLSNGVSLVTVSKLVGHKRLSTT-EKYLNLLNNKQED--QDLK-
A0A0B5FUT3_9DELT  LLDHFMNFLAVERGLSSNTLEAYGRDLARYLDFLEGR-R-LNDPDKIGAQDVMDYLEHL-QA--LGLAPRSRTRALVALR MFHKFLLAEQLAQFNPAARIESMKMMQSLPTVLAPKEVERLLEAPR-GYHPVTLRDRAMLELLYATGLRVSELVGLRLGD VQAQIGCVRTI--------------GKGRKERLVPVGENALSELESYLHNGRPALEK-GRGSSVVFLNRSGQGLTRQGFW KMIKRRALEAGIRTDITPHTLRHSFATHLLENGADLRAVQAMLGHADISTT-QIYTHVTRERLRRLHEQFHP
G8PD31_PEDCP  LINDYLHSLRVEKGLSENTIISYRQELVRFRDYLAQK-E-ITDLTSIDRYLILDYLNEL-DQ--RGRAKNSIIHTVSSLR KFFKYLLIEEKINDDPMANVAPPKKSKHLPSVLTSDEVEKLLRVPN-IQTNLGVRDRSLLEVMYATGMRVSEVINLTLSE LHLEMGLIETI--------------GKGDKKRIIPIGDIAIKWLTEYLTIARPQLLK-TQHFDQVFLNQRGKPLTRQGVW KNLKKMVQSAGINKNITPHTLRHSFATHLLENGADLRIVQELLGHSDISTT-QIYTHVTQQRLANVYDKYHP
R6U072_9CLOT  IIDEFIENL-EQRQASQNTLASYKRDLIQFNDYFEAQ-G--KKIFDLTKDDMKEYVNHL-IA--EGKSNSTISRSAASVK SLYRYLVGKKLAEVNIATDVELPKVSRKEPMILTDSEIEKLLEQPD-TSELKGQRDKTMLEILYATGIRVTELISLRTED VNLTNGFIKV---------------KKKNSERHIPLGKLALKCLKEYMENVRPLLIR-SEDEKTLFINTNGQKMTRQGYW KILKQYKDQAKIDKEITPHTIRHSFAVHMLENGAEVKTVQELLGHTDVAST-MLYTQIAHMGTKDEYMKTHP
A0A0A7LQS8_9BACT  --ELFFDYLRFERRFSPHTLVSYQTDLRQFAEYLHTT-YELEKPAQADHTLIRSWIVTL-ME--QQRDPRTVNRKIACLR SYYKFLLRTGVISKNPMLRITSPKVGKKLPDFLPEDSLNGLLNSFAFPDTFVGVRDQLIMELLYGTGIRLSELLGIRHDD VSLPARTVRVT--------------GKGNKQRVVPLNPTLLQVLERYIALKQHEFGSGDNARGVLLVTNKQEPLYEKFVY RTVKHYLGQTTASSQQHPHVLRHSFATHLLGKGADLNAIKELLGHANLAAT-QVYTHLSIDKLKAVFEKAHP
R5EBX6_9FIRM  LIHAYETYLTKVKQASANTVCSYMRDIRQFTEWLQES-E-HTDILDATQLNISDYLSHQ-RV--EGKSGATISRTLASLK NFYAYVISTGFLEESPVGEIHVDRGEKKLPQILTGKEVELLLAQPS-GVDAKGLRDKAMLEVMYATGIRVTELIDLNVED VNLELGILKC---------------TSAKKSRVIPLYPAALRALSVYLKEVRLLMVD-DPREQALFVNVGGARMSRQGFW KILKSYQEKAGIEKDITPHTLRHSFAVHLLENGADLGSLQELMGHSDISST-QMYTHMVNQKLKSVYEKCHP
M4VQ36_9DELT  LWIDFFDDLQNVRGRSKNTVMAYRRDLELYKKFTEKS------------KRVIEFFDFM-KK--EGLSTRSQARVISSVR TYLKFCESKGMKCP-DLRELRPPKVKTGLPKAVSVEEFEKLFRACA-VEEARTARNQLTLLFLYGLGCRVSELIGLSLHD FSPTERWVKVL--------------GKGSKERLIPLTDTLYNALEEYLKNHRSELMMDNKSNAALLLNDRGHRPSRVDIW RWLASWSAKAGFDEPVHPHRFRHGCATALLEGGADLRSIQVMLGHASIQTT-QVYTAVTTNTATKAIDEHHP
K9Y0B7_STAC7  ETDREIVYIWL-GDKSRTTQVSYSSIVTGFFSFINK------PLASVAIEDLQLWHRRLQLT--D--QPSTVSNKLRAIK SLFSFCVKVNYLSINVGSYIKCPKVKEKLAEILSESDCLKLISATK------SDRDRALLCLMYGCGLRVSEVCSLTWSD LQSEGGKCTVF--------------GKGDKTRVVLIPSSVWELLMKLRTRRAPLMSPR---IDAVFVSRTGRPLERTMVF RIVKDCAKRSGVSEKASCHWLRHSHASHAIESGCNLRLLQQSLGHSKLETT-ERYLHINPDQGSSQF-----
A0A0F0CA43_9CLOT  CMDEFRDYL---EEKAAATIHKYLYDVNEMLVFMQDR--------ELNKENLLLYRKHL-TG--R-YKAQTVNVKLSAIH VFLRFMDLEEY--R-----VKFLKVQKRAKRELTELDYKKLMEAAD---RNNKKQLYYLMLVLYGTGIRISELPFVTVEA IKLGKA--EIY--------------MKG-KYRVIIFPKKLVRMLKEYTRIQN-------IQSGCIFRTKSGRNLDRSNIC HAMKRLCKDARVETKVFPHNFRHLFAKCFYSIEKNLANLADILGHSSIETT-RIYVTASISQYEKIMEKMKP
A0A060B7J2_9GAMM  VIDAYLDALWLEQGASDHTLAAYRHDLTAWQQQLESA-G--ETLLTPSSERFSEWLEVR-RE--QGYQLRSNARLLSSLR SFYRWARLYGHIASDPLANVSLPRVRPSLPNTLEEEEVERLLLAPD-ISTSLGVRDRTMLELLYACGLRVSELVGLTGDA VNLRQGVVRVR--------------GKGDKDRLVPMGEEAAEWIGHYVKTARPALMQ-DPTRPALFPGRADKAMTRQTFW HRIKAHAITAGITRPLSPHTLRHAFATHLLNHGANLRVVQLLLGHSDLSTT-QIYTHVAQARLEQLHAEHHP
A0A0G0HGI1_9BACT  IFASLVRELRI-RNYSRNTIEAYLHYNDEFLRFC-LK-----DPKEITTEDIKNYLDYLAQD--K--SASTVSVAYNAIH FFYGEIWKRSFF-----LNIHQPKKAKYLPAVLSKQEVNKIIEVT------KNLKHNCIISLLYGTGARVSELTHIRMKD IDLDRMMLHIF-------------QGKGKKDRMVMLPRKLKNILTIQASLKTSG--------DFLFTNGRGNRLTETTIQ KIVAMAAEKAEIRKNVSPHTLRHSFATHLLENGTDIRYIQELLGHAKLQTT-QIYTHVANSNLESIKSPLDS
R5JKI7_9FIRM  LIDQYVIFLKDTKKSRANTVASYKRDLMKFNHYFMET-G-ITDIKDINETKVNSYVLYI-EK--QGMSAATVSRNVASIK SFYNFLIKEGIVDSNPCDTVKTPKIEKKAPDVLTVEEVTKLLEQPG-DRTPKEIRDRAMLELLYATGIRVTELVTLKKAD VNLSLGYIEC---------------HDANKSRIIPIEDAAQNAVGRYLNEVHDEMCK---DSDYLFSNCKGAPMTRQGFW KIIKYYANKAGIEKDITPHMIRHSFASHLVNNGADLKAVQEMLGHADISTT-QIYLNSKQSRLKEEYRKAHP
A0A0E9LR44_9BACT  SFEKWLKTL-----YAPSTVYASVRYVNDFFFYLKSS--EITNLEAIQPQTLTNYHKHLQSR-KRSLSNNYITSNINAIK RFSRYLQETGK----PFFEVKTPK--ETS-KILTQSEIKALYKACD-NS-ILGIRDRAILSIYYGCGLRRSEGVSLNVSD VLLKEKRIHIR-------------EGKGYKERYIPMTEAVKEDLENYIYVAREKIR--NTKPEALFLSMQ-SRLCGNAII ERVHKLAEASKLQKDIGIHTLRHSIATHLLQSGMTLEEVSQFLGHSSLEST-QIYTHLA-------------
A0A0G0M7H9_9BACT  ALGRFSDNLAT-KGKSINTIVAYKGDINQLINFLKTQ-H--DTVASIQATHIDSFKKDL-QK--NNYTAKSISRKLNSIK NFFSFLKLENVIEKDPSTEIKHPKYENELPKILKPIEYRSLRDACR-ND----SRATAIVELMLQAGLRIKEIENFKLDN V--KENEIIIE-------------PYESHSGRTVPLNNSAKLAIKRYLDEGRFE-----SSSKNVFVTKTGRHLLARNIR SLLNRYFQKADI-QDVKVNDLRNTFIVYQLKSGVPIDIVSQIVGHKRISTT-EKYLELIDTKEES--KKLK-
A5FGH5_FLAJ1  TIENF-------QSYSKQTVDSYMFAINHF---LK-R-N---KAKRYKYRNIVQYMEEISQE--Q--NGKYRVVILSAIK KYYDYLIMSGYRTDHPCRKLNI-KNSQQVQDLFSSEELELLLAREN-RYENLDTRNSVLLNLLIYQGLTSDEIIKLNVQD IDLDEGTIYIKA-------------SSNLNRRKLSLLAKQILLFSKYLNEARPKML--RTSTDKLIIGKLGKPITVNSIH AMIEPL-KP--LDKKLNPRTIRMSVICNWLEKKLPLEHVQELAGHKWPGTT-EKYIKADSQQQRELINKYFP
Q8EFE5_SHEON  LLQQFHDEISL-RGYSARTRNAYLYAITQLQHYA-NQ-----PLDNITDEQLTAYFRYLNLE--RHHSRATLKLQLNGIH FFYEHVLKRDF-TI----QLSLPKRPHKLPQLLSCQDIAALLYHC------QNLKQRAMLALCYGCGLRVSELTHIKVAD IDGQRQLLKVC-------------QGKGACDRWVILSPTLLILLRQYWQAYHPV--------EWLFASTYVYPLHESTFR KALAKAARLASITKPCSPHSLRHAYATHQLQAGMPLHQLQAQLGHHSIKST-ERYLHWSPELG---HQGCDL
A0A0G1LDN5_9BACT  VAHNLERELKI-RGFSRRTIESYLLYNRLFLEFI-KK-----NPTAVTNDDIRRYLESL-KD--RGCANSTLNVALNALK FYYRQILKRKFF-----FDIKGAKKSNYLPTVLSKEEIERMLAVT------ENPKHHFLISLMYSAGLRVSEAVEIRMRD FDPDRMMIMVR-------------QGKGDKDRCTLLSEKLLPVLKKQMALKKPT--------DYLFTGAGGSHLTSESAE KIVRKAAQIAGVSKKVSCHTLRHSFATHLLEAGTSIRYIQELLGHAKLETT-QIYTKVANTNLQTIKSPLD-
A0A0G1NDU9_9BACT  LKKQFLEYLEIEKGRAVKTVENYDRYLKRFFAFAK-----ISEPKNISEDLVRKYRLYL-NR--ANLNKPTQNYYVIALR MFLKYLAKRNIASLDT-GKIELAKLPQRELDLISPEDLERLLDIPK-GTSAKILRDKAILELFFSTGLRISELCNLNIDE INLKRDEFSVR--------------GKGGKIRVVFLSDRAKDAIKKYLEKRGEV-------DEKLF------PVTPRSIQ RMIKKYAIAAGISKKVTPHVLRHAFATDLLQNGADLRSVQAMLGHANISTT-QIYTHFTDRQLKEVHKAFHG
A6VW83_MARMS  LRKQVIDQMTL-EGFSVSTQRAYLYQLTEVARYF-HM-----PPDRLNQTDIQQYLLYLIRE--RGWSWSSCRQALHALN FLYRKVANKTMPSV----SLPHPNKSQKIPDLLYPDEVQAMIRCC------QHPKVYVAMVLAYTTGMRISEVNELRVND LDLTHHCIKVR-------------QGKGQQDRYVLFPQSLQQVLGRYWQRYEPC--------DVVVYGL-KRPLHSKYLR LETKEAAKRAGIQKCIRFHSLRHAFACHQLLAGMPLPRLQALLGHKQIQTT-FRYLQWVAMMDLKRRDSEDL
C4ZDX8_EUBR3  IFESIRNEAEK-RNLRERTIQLYCSDVSYFLRWI-GK-----NVSDLTLEDAESFL-TAKRL--EGRSPETHNHYRSAIK FLYKKVLKTVWDDD----TVPAMKRERNLPAVLSRDEINAIIDAT------PNLKHKAIIATMYSSGLRVSEVVHLHYDD ISRTNMTIHVR-------------ETKGRIDRYTILSQKNLDLLTEYWYCGRPK--------DILFPSSWGGYLDITGVN QFFKKSAKLAGITRHVSSHACRHSFASHLFESGTDIKYIQSLLGHVDPRST-DVYLHVSNKTLLGIRSPFDN
R6YSY5_9CLOT  KMEAFKCWL-VVEEKSRATVEKYRRDIRKFYEFLPED-------KEINRERVLLYKSSL-LP--R-YQVSSANSILMAVN SFLSFCGLG--------LKVKAYKFQRPLARELNRDEYLRLLETAE---RMGKYRLYLILQTLCSTGIRISELSCITREA VQTG--RCVVR--------------LKG-KSRIVIIPQKLRERLDAYCKEEN-------IQSGQVFLSRKGQPLDRSNIW REMKRLCRTAEVDRKVFPHNLRHLFARTYYKKNHDIVYLADILGHSSVDTT-RIYTSISIKEHEKVLEDMEL
R5F006_9CLOT  KLCLFRNYL-LEEERSAATIEKYGRDVLAFLSWLSDR-------EEISKEVVVGYKQAI-IG--K-YKTTSANSMLVSVN RFLDFIGKK--------CQVKLFKIQRNPDKELTKEEYNRLILAAK---AKSSSRLFLMIQAICSTGIRVSEHRFITREA LERG--RITIY--------------NKG-KERVVFLPKKLKKCLLQYCRQNG-------IYSGPVFVTKNGTPVNRCNVW AEMKALCKEAGVSEKVFPHNLRHLFAVTYYRMQKDIVHLADILGHSNIEYT-RIYTFTSEEEHARVLSRMCL
A0A0F2PS16_9FIRM  VIEYFFK--DNAARFAKETILKYKQSLRQFFSFCQK------EFDEVKTADIRAWLSAL-DE--AGQKPRTLNTRLVALR SFYQYCLEENFIQKKPTLNIDLPKKEEPLPVYLEKNEMAQLMEAAK-DH----PRERVLLETLYATGVRARELLNIQLSD IKWDTRQIWIR-------------KGKGNKDRFVLFTTECAERLKEYLANRN--------ESPYLFANRRGKHLSRAWLQ KIFCRYAAELDLGRKFTPHIMRHTFASHLAEKDMPQSYIQELLGHVNINST-RIYTRLNAKARKTQYDSFQ-
A0A0G0Q2M1_9BACT  LLDIITREMKL-RNYSPKTIEAYTRVVKDVFLYY-NR-----PPRDLSEEEIKNYLYSK-QK--QKLSSQTIALFANALN FLYTQIYKRDNY-----NKIRHPKHSNRLPVILTRDEIRRLIDST------LNFKHRLLLAITYAAGLRVSEVVRLLIRD IDIAGLTVTVR-------------QGKGRKDRLSVISESLASDLKQIIAGKTGD--------DFLFASERGGRLVEASAQ KVFYQALKRAKINKPATFHGLRHSFATHLLENGVDVRYVQELLGHQNIRTT-QIYTHMTNPGFKNIKSPL--
B6BIG7_SULGG  KRVEFLQSLEDFRGYSELTIKSYDEAITEALRYVEI-------IEETTTINLMPYRIKI-----SQLNPKTISKKLSAIR TFVKYLNDNKIKIY-----LESVKVAKTLPKPISHKHILEALEHAE-------FYERFVVTMLYSLGLRISELASLKLSD I--SDEWIRVL--------------GKGNKHRDVPLLRTTRELIDEYLSNNCPK----------IFLEANDERLSENSLR YTVNKVFKRVGL--KVTPHQLRHSYATALLNSSAPIADVSELLGHSSMATT-QIYTKLGSALKQQNYNKAHP
A0A0G0RCH3_9BACT  LIEKLQTEMKV-AGLSPSTIKSYTQCTKNIYKHF-GK-----PLNKISENEFKNFLSKL-SD--KNYSPYTLNLYHATFK YVIEKVYKKTFA-----FKFPYAKRHKRLPIVFSRKEISAISKSI------SNSKHKLLITLSYGAGLRVSEAVNLKVKN VDVNELTITIK-------------NGKGKKDRISIIPEKLVNDLKNMLAGKTPN--------DYLFVSERGGKLTTRTAQ KVFSSALKRVGVGKDATFHSLRHSFATHLLENGVDVRYVQELLGHANIRTT-QLYTKVTNPILKNIKSPLQ-
